# Supplementary material for: Convergent DNA methylation abnormalities at enhancers and bivalent promoters in human growth disorders
Source: Epigenetics Chromatin. 2025 Dec 27;19:8. doi: 10.1186/s13072-025-00650-1 (PMC12853687; doi:10.1186/s13072-025-00650-1)
Supplement: Supplementary file 2 — Supplemental Table 1. [file 13072_2025_650_MOESM2_ESM.xlsx]

## Sheet: guide RNA and ssODN
category	mutation	gRNA	wildtype ssODN	mutant ssODN
DNMT3A LoF	frameshift	GCTACCACGCCTGAGCCCGT	none	none
	R882H	ACATGAGCCGCTTGGCGAGG	GGATGACTGGCACGCTCCATGACCGGCCCAGCAGTCTCTGCCTCGCTAAGCGACTCATGTTGGAGACGTCAGTATAGTGGACTGGGAAACCAAATACCCTG	GGATGACTGGCACGCTCCATGACCGGCCCAGCAGTCTCTGCCTCGCTAAGTGGCTCATGTTGGAGACGTCAGTATAGTGGACTGGGAAACCAAATACCCTG
DNMT3A GoF	W330R	TGGGTCATGTGGTTCGGAGA	GGGCCGGAGCCGAGCAGCTGAAGGCACCCGCTGGGTCATGTGGTTTGGCGATGGCAAATTCTCAGTGGTAAGTTGTGGGGTTTGGCAGTA	GGGCCGGAGCCGAGCAGCTGAAGGCACCCGCTGGGTCATGCGGTTCGGCGATGGCAAATTCTCAGTGGTAAGTTGTGGGGTTTGGCAGTA
	D333N	TGGGTCATGTGGTTCGGAGA	GGGCCGGAGCCGAGCAGCTGAAGGCACCCGCTGGGTCATGTGGTTTGGCGATGGCAAATTCTCAGTGGTAAGTTGTGGGGTTTGGCAGTA	GGGCCGGAGCCGAGCAGCTGAAGGCACCCGCTGGGTCATGTGGTTCGGCAACGGCAAATTCTCAGTGGTAAGTTGTGGGGTTTGGCAGTA
NSD1 LoF	frameshift	GCCCTATCGGCAGTACTACG	none	none
