# Supplementary material for: Convergent DNA methylation abnormalities at enhancers and bivalent promoters in human growth disorders
Source: Epigenetics Chromatin. 2025 Dec 27;19:8. doi: 10.1186/s13072-025-00650-1 (PMC12853687; doi:10.1186/s13072-025-00650-1)
Supplement: Supplementary file 3 — Supplemental Table 2. [file 13072_2025_650_MOESM3_ESM.xlsx]

## Sheet: control
Track	Cell	Molecule	Overlap	Total	Ratio	Mean	STD	Z-score	Enrichment	P-val	Corrected P-val	Null_Model	Species	ExpID
chip_geo	Jurkat	CONTROL	108	13175	0.00819734	73.951	8.91216	3.8205	1.46043	6.65894e-05	0.713239	Null_Model_DNMT3A_growth_syndrome_Null	human	GSM1511464
chip_geo	MCF-7	ZSCAN2	125	13175	0.00948767	93.1668	9.74562	3.26641	1.34168	0.000544608	1	Null_Model_DNMT3A_growth_syndrome_Null	human	GSM2574815
chip_geo	U2OS	NR3C1	366	13175	0.0277799	309.247	17.4141	3.25903	1.18352	0.000558962	1	Null_Model_DNMT3A_growth_syndrome_Null	human	GSM1607528
chip_geo	LN-CaP	AR	126	13175	0.00956357	94.2408	9.94832	3.19242	1.337	0.00070542	1	Null_Model_DNMT3A_growth_syndrome_Null	human	GSM2427947
chip_geo	LNCaP	AR	95	13175	0.00721063	71.6923	8.31825	2.802	1.32511	0.00253938	1	Null_Model_DNMT3A_growth_syndrome_Null	human	GSM1207891
chip_geo	VCaP	AR	695	13175	0.0527514	627.22	24.9161	2.72033	1.10806	0.00326079	1	Null_Model_DNMT3A_growth_syndrome_Null	human	GSM1410772
chip_geo	HEK293	AR	774	13175	0.0587476	704.625	25.8873	2.67987	1.09846	0.00368253	1	Null_Model_DNMT3A_growth_syndrome_Null	human	GSM1308232
chip_geo	PC-3	AR	1138	13175	0.0863757	1056.62	30.7641	2.64534	1.07702	0.00408044	1	Null_Model_DNMT3A_growth_syndrome_Null	human	GSM1308237
chip_geo	U2OS	NR3C1	493	13175	0.0374194	438.327	20.8089	2.6274	1.12473	0.00430199	1	Null_Model_DNMT3A_growth_syndrome_Null	human	GSM1607525
chip_geo	primary CD34+	INPUT	3467	13175	0.26315	3340.81	48.9784	2.5765	1.03777	0.00499034	1	Null_Model_DNMT3A_growth_syndrome_Null	human	GSM992935
chip_geo	A-549	NR3C1	417	13175	0.0316509	367.939	19.4553	2.52172	1.13334	0.00583906	1	Null_Model_DNMT3A_growth_syndrome_Null	human	GSM2421861
chip_geo	T-47D	PGR	351	13175	0.0266414	307.02	17.4938	2.51404	1.14325	0.00596783	1	Null_Model_DNMT3A_growth_syndrome_Null	human	GSM770762
chip_geo	HEK293T/17	BRD4	330	13175	0.0250474	289.19	16.7983	2.42942	1.14112	0.00756152	1	Null_Model_DNMT3A_growth_syndrome_Null	human	GSM1820971
chip_geo	PC-3	AR	915	13175	0.0694497	847.784	27.6789	2.42841	1.07928	0.00758261	1	Null_Model_DNMT3A_growth_syndrome_Null	human	GSM1308241
chip_geo	A-549	EP300	209	13175	0.0158634	178.033	13.2067	2.34479	1.17394	0.00951889	1	Null_Model_DNMT3A_growth_syndrome_Null	human	GSM2421480
chip_geo	U2OS	NR3C1	163	13175	0.0123719	136.185	11.524	2.3269	1.1969	0.00998537	1	Null_Model_DNMT3A_growth_syndrome_Null	human	GSM1607527
chip_geo	SF268	TEAD1	779	13175	0.0591271	715.668	27.5452	2.29919	1.08849	0.0107471	1	Null_Model_DNMT3A_growth_syndrome_Null	human	GSM1515741
chip_geo	HaCaT	TP63	292	13175	0.0221632	255.45	16.0475	2.27764	1.14308	0.0113739	1	Null_Model_DNMT3A_growth_syndrome_Null	human	GSM1489261
chip_geo	PC-3	AR	1246	13175	0.0945731	1173.41	32.0929	2.26188	1.06186	0.0118524	1	Null_Model_DNMT3A_growth_syndrome_Null	human	GSM1308240
chip_geo	Raji	H3K4me1	1367	13175	0.103757	1292.86	33.0095	2.24602	1.05735	0.0123514	1	Null_Model_DNMT3A_growth_syndrome_Null	human	GSM2473257
chip_geo	U2OS	NR3C1	681	13175	0.0516888	625.515	25.0864	2.21174	1.0887	0.0134923	1	Null_Model_DNMT3A_growth_syndrome_Null	human	GSM1607526
chip_geo	U2OS	E2F1	118	13175	0.00895636	96.2987	9.83167	2.20729	1.22535	0.0136471	1	Null_Model_DNMT3A_growth_syndrome_Null	human	GSM1693906
chip_geo	SH-SY5Y	TCF4	212	13175	0.0160911	183.554	12.9046	2.20429	1.15497	0.0137519	1	Null_Model_DNMT3A_growth_syndrome_Null	human	GSM2545830
chip_geo	T-47D	GATA3	537	13175	0.040759	489.242	21.7276	2.19805	1.09762	0.0139729	1	Null_Model_DNMT3A_growth_syndrome_Null	human	GSM1241754
chip_geo	MDA-MB-134	ESR1	261	13175	0.0198102	227.64	15.1817	2.19736	1.14655	0.0139975	1	Null_Model_DNMT3A_growth_syndrome_Null	human	GSM1235010
chip_geo	VCaP	AR	266	13175	0.0201898	232.349	15.3517	2.19202	1.14483	0.0141889	1	Null_Model_DNMT3A_growth_syndrome_Null	human	GSM2086303
chip_geo	VCaP	AR	227	13175	0.0172296	196.659	13.9044	2.18209	1.15428	0.0145515	1	Null_Model_DNMT3A_growth_syndrome_Null	human	GSM2086301
chip_geo	NPC	SOX2	129	13175	0.00979127	106.954	10.2374	2.15348	1.20613	0.0156406	1	Null_Model_DNMT3A_growth_syndrome_Null	human	GSM1643797
chip_geo	LNCaP	HOXB13	126	13175	0.00956357	104.179	10.2156	2.13606	1.20946	0.0163373	1	Null_Model_DNMT3A_growth_syndrome_Null	human	GSM2480819
chip_geo	LNCaP	GATA2	397	13175	0.0301328	355.679	19.4152	2.12826	1.11617	0.0166576	1	Null_Model_DNMT3A_growth_syndrome_Null	human	GSM1691143
chip_geo	HUES 64	FOXA2	533	13175	0.0404554	490.377	20.0485	2.12601	1.08692	0.0167512	1	Null_Model_DNMT3A_growth_syndrome_Null	human	GSM1505637
chip_geo	IMR-90	HIRA	862	13175	0.0654269	803.276	27.6697	2.12233	1.07311	0.0169048	1	Null_Model_DNMT3A_growth_syndrome_Null	human	GSM1358813
chip_geo	T-47D	GATA3	902	13175	0.068463	844.236	27.2813	2.11735	1.06842	0.0171149	1	Null_Model_DNMT3A_growth_syndrome_Null	human	GSM2644572
chip_geo	Jurkat E6.1	RUNX1	78	13175	0.0059203	61.3746	7.92266	2.09846	1.27088	0.0179323	1	Null_Model_DNMT3A_growth_syndrome_Null	human	GSM722169
chip_geo	LNCaP	FOXA1	541	13175	0.0410626	496.926	21.0079	2.09797	1.08869	0.017954	1	Null_Model_DNMT3A_growth_syndrome_Null	human	GSM2219862
chip_geo	HEK293T/17	ZNF282	259	13175	0.0196584	227.219	15.2949	2.0779	1.13987	0.0188593	1	Null_Model_DNMT3A_growth_syndrome_Null	human	GSM2466515
chip_geo	T-47D	PGR	832	13175	0.0631499	775.695	27.1306	2.07532	1.07259	0.0189785	1	Null_Model_DNMT3A_growth_syndrome_Null	human	GSM1669038
chip_geo	T-47D	GATA3	397	13175	0.0301328	359.575	18.1593	2.0609	1.10408	0.0196562	1	Null_Model_DNMT3A_growth_syndrome_Null	human	GSM3071289
chip_geo	HEK293	AR	1060	13175	0.0804554	994.136	32.1712	2.0473	1.06625	0.0203141	1	Null_Model_DNMT3A_growth_syndrome_Null	human	GSM1308233
chip_geo	T-47D	PGR	858	13175	0.0651233	803.778	26.5601	2.04148	1.06746	0.0206017	1	Null_Model_DNMT3A_growth_syndrome_Null	human	GSM770765
chip_geo	MDA-MB-134	ESR1	360	13175	0.0273245	324.812	17.3412	2.02915	1.10833	0.0212217	1	Null_Model_DNMT3A_growth_syndrome_Null	human	GSM1235008
chip_geo	HCE	CONTROL	842	13175	0.0639089	786.327	27.524	2.02272	1.0708	0.0215512	1	Null_Model_DNMT3A_growth_syndrome_Null	human	GSM1064372
chip_geo	NOMO-1	ARNTL	172	13175	0.013055	148.237	11.8359	2.00772	1.16031	0.0223364	1	Null_Model_DNMT3A_growth_syndrome_Null	human	GSM1816438
chip_geo	HBL-1 [Human diffuse large B-cell lymphoma]	POU2F2	790	13175	0.059962	738.123	25.8417	2.0075	1.07028	0.0223483	1	Null_Model_DNMT3A_growth_syndrome_Null	human	GSM2095819
chip_geo	Human breast tumor	CONTROL	79	13175	0.0059962	62.96	8.07752	1.98575	1.25476	0.0235304	1	Null_Model_DNMT3A_growth_syndrome_Null	human	GSM2797157
chip_geo	MCF-7	EZH2	163	13175	0.0123719	140.025	11.5743	1.985	1.16408	0.023572	1	Null_Model_DNMT3A_growth_syndrome_Null	human	GSM2700038
chip_geo	LoVo	KMT2B	77	13175	0.0058444	61.9001	7.67646	1.96704	1.24394	0.0245893	1	Null_Model_DNMT3A_growth_syndrome_Null	human	GSM1239472
chip_geo	T-47D	GATA3	202	13175	0.0153321	177.138	12.6668	1.96277	1.14035	0.0248363	1	Null_Model_DNMT3A_growth_syndrome_Null	human	GSM3486927
chip_geo	Jurkat	H3K27me3	396	13175	0.0300569	359.266	18.7267	1.9616	1.10225	0.0249046	1	Null_Model_DNMT3A_growth_syndrome_Null	human	GSM1859756
chip_geo	LNCaP	SMARCA4	68	13175	0.00516129	54.034	7.1995	1.93986	1.25847	0.0261983	1	Null_Model_DNMT3A_growth_syndrome_Null	human	GSM2480809
chip_geo	JHU-029	TP63	472	13175	0.0358254	432.016	20.6853	1.93297	1.09255	0.0266198	1	Null_Model_DNMT3A_growth_syndrome_Null	human	GSM2350362
chip_geo	HCASMC	TCF21	178	13175	0.0135104	153.789	12.5275	1.93261	1.15743	0.0266421	1	Null_Model_DNMT3A_growth_syndrome_Null	human	GSM1503217
chip_geo	SF7761	EZH2	148	13175	0.0112334	126.597	11.126	1.92365	1.16906	0.0271993	1	Null_Model_DNMT3A_growth_syndrome_Null	human	GSM1508944
chip_geo	HEK293T/17	AUTS2	179	13175	0.0135863	156.158	11.974	1.90764	1.14628	0.0282186	1	Null_Model_DNMT3A_growth_syndrome_Null	human	GSM1479212
chip_geo	K562	SPI1	357	13175	0.0270968	323.614	17.5349	1.90395	1.10316	0.0284583	1	Null_Model_DNMT3A_growth_syndrome_Null	human	GSM1940197
chip_geo	SJSA-1	TP53	477	13175	0.0362049	439.438	19.7718	1.8998	1.08548	0.0287298	1	Null_Model_DNMT3A_growth_syndrome_Null	human	GSM2296278
chip_geo	GM00011	TP53	320	13175	0.0242884	288.236	16.7912	1.89172	1.1102	0.0292642	1	Null_Model_DNMT3A_growth_syndrome_Null	human	GSM1342494
chip_geo	T-47D	ESR1	321	13175	0.0243643	289.289	16.8012	1.88744	1.10962	0.0295507	1	Null_Model_DNMT3A_growth_syndrome_Null	human	GSM1669019
chip_geo	A-549	NR3C1	168	13175	0.0127514	144.517	12.4503	1.8861	1.16249	0.0296407	1	Null_Model_DNMT3A_growth_syndrome_Null	human	GSM2421553
chip_geo	U2OS	ZMIZ1	350	13175	0.0265655	315.761	18.1534	1.88608	1.10843	0.0296421	1	Null_Model_DNMT3A_growth_syndrome_Null	human	GSM1231600
chip_geo	SF268	TEAD1	575	13175	0.0436433	531.725	22.9526	1.88539	1.08139	0.0296884	1	Null_Model_DNMT3A_growth_syndrome_Null	human	GSM1515742
chip_geo	HEK293	AR	906	13175	0.0687666	852.802	28.2487	1.8832	1.06238	0.0298368	1	Null_Model_DNMT3A_growth_syndrome_Null	human	GSM1308230
chip_geo	Human breast tumor	ESR1	152	13175	0.011537	131.683	10.9268	1.85935	1.15428	0.031489	1	Null_Model_DNMT3A_growth_syndrome_Null	human	GSM2797106
chip_geo	BJ	SMAD3	335	13175	0.0254269	303.088	17.1755	1.858	1.10529	0.0315846	1	Null_Model_DNMT3A_growth_syndrome_Null	human	GSM1668448
chip_geo	HEK293	PRDM6	1586	13175	0.12038	1517.55	37.1318	1.84348	1.04511	0.0326297	1	Null_Model_DNMT3A_growth_syndrome_Null	human	GSM2828978
chip_geo	MCF-7	GATA3	166	13175	0.0125996	144.274	11.8118	1.83937	1.15059	0.0329306	1	Null_Model_DNMT3A_growth_syndrome_Null	human	GSM3301932
chip_geo	T-47D	GATA3	363	13175	0.0275522	330.764	17.6138	1.83015	1.09746	0.033614	1	Null_Model_DNMT3A_growth_syndrome_Null	human	GSM3071295
chip_geo	SH-SY5Y	GATA3	467	13175	0.0354459	429.08	20.743	1.82809	1.08838	0.0337682	1	Null_Model_DNMT3A_growth_syndrome_Null	human	GSM935567
chip_geo	MCF-7	FOXM1	281	13175	0.0213283	251.221	16.3034	1.82656	1.11854	0.0338829	1	Null_Model_DNMT3A_growth_syndrome_Null	human	GSM1876187
chip_geo	HEK293	NR3C1	587	13175	0.0445541	546.149	22.414	1.82257	1.0748	0.034184	1	Null_Model_DNMT3A_growth_syndrome_Null	human	GSM1176698
chip_geo	Jurkat	REST	124	13175	0.00941176	105.16	10.3455	1.82111	1.17916	0.0342954	1	Null_Model_DNMT3A_growth_syndrome_Null	human	GSM1290166
chip_geo	A-549	JUNB	273	13175	0.0207211	244.881	15.4528	1.81966	1.11483	0.0344052	1	Null_Model_DNMT3A_growth_syndrome_Null	human	GSM2437879
chip_geo	MCF-7	TP53	79	13175	0.0059962	64.2388	8.13289	1.815	1.22979	0.0347616	1	Null_Model_DNMT3A_growth_syndrome_Null	human	GSM2671291
chip_geo	A-549	FOSL2	203	13175	0.015408	179.464	13.002	1.81022	1.13115	0.0351305	1	Null_Model_DNMT3A_growth_syndrome_Null	human	GSM2421438
chip_geo	MCF-7	RARA	99	13175	0.00751423	82.8951	8.92737	1.80399	1.19428	0.0356164	1	Null_Model_DNMT3A_growth_syndrome_Null	human	GSM1469989
chip_geo	T-47D	ESR1	287	13175	0.0217837	258.051	16.0548	1.80314	1.11218	0.0356831	1	Null_Model_DNMT3A_growth_syndrome_Null	human	GSM1010823
chip_geo	A-549	JUNB	404	13175	0.0306641	370.67	18.5423	1.79749	1.08992	0.0361287	1	Null_Model_DNMT3A_growth_syndrome_Null	human	GSM2437734
chip_geo	human breast cancer from mice	FOXA1	147	13175	0.0111575	126.571	11.4207	1.78873	1.1614	0.0368294	1	Null_Model_DNMT3A_growth_syndrome_Null	human	GSM2702132
chip_geo	U2OS	POLR2A-S2P	301	13175	0.0228463	271.546	16.5141	1.78354	1.10847	0.0372494	1	Null_Model_DNMT3A_growth_syndrome_Null	human	GSM1231605
chip_geo	A-549	CHD1	186	13175	0.0141176	163.562	12.6416	1.7749	1.13718	0.0379574	1	Null_Model_DNMT3A_growth_syndrome_Null	human	GSM2698598
chip_geo	A-549	NR3C1	236	13175	0.0179127	209.611	14.8681	1.77484	1.12589	0.037962	1	Null_Model_DNMT3A_growth_syndrome_Null	human	GSM2421613
chip_geo	T-47D	GATA3	396	13175	0.0300569	360.984	19.7422	1.77366	1.097	0.0380594	1	Null_Model_DNMT3A_growth_syndrome_Null	human	GSM3486936
chip_geo	Myoblasts	Dux4	184	13175	0.0139658	160.729	13.1366	1.77145	1.14478	0.0382433	1	Null_Model_DNMT3A_growth_syndrome_Null	human	GSM1967861
chip_geo	A-549	NR3C1	332	13175	0.0251992	301.524	17.2532	1.76637	1.10107	0.0386671	1	Null_Model_DNMT3A_growth_syndrome_Null	human	GSM2421831
chip_geo	HEK293T/17	ZNF585A	150	13175	0.0113852	130.539	11.0902	1.75475	1.14908	0.039651	1	Null_Model_DNMT3A_growth_syndrome_Null	human	GSM2466607
chip_geo	HEK293	NR3C1	993	13175	0.07537	942.167	29.0262	1.75128	1.05395	0.0399484	1	Null_Model_DNMT3A_growth_syndrome_Null	human	GSM1176700
chip_geo	LNCaP	AR	244	13175	0.0185199	218.297	14.763	1.74107	1.11774	0.0408359	1	Null_Model_DNMT3A_growth_syndrome_Null	human	GSM2058893
chip_geo	T-47D	PGR	158	13175	0.0119924	138.156	11.4331	1.73568	1.14364	0.0413105	1	Null_Model_DNMT3A_growth_syndrome_Null	human	GSM1669117
chip_geo	LNCaP	NR3C1	377	13175	0.0286148	345.197	18.5097	1.71819	1.09213	0.0428807	1	Null_Model_DNMT3A_growth_syndrome_Null	human	GSM980655
chip_geo	ZR-75-30	ZMYND8	169	13175	0.0128273	148.413	11.9867	1.71752	1.13872	0.0429418	1	Null_Model_DNMT3A_growth_syndrome_Null	human	GSM1832637
chip_geo	HEK293	ZNF112	772	13175	0.0585958	727.57	25.9348	1.71313	1.06107	0.0433444	1	Null_Model_DNMT3A_growth_syndrome_Null	human	GSM2828848
chip_geo	MCF-10A	HSF1	87	13175	0.00660342	72.1219	8.69305	1.7115	1.20629	0.0434948	1	Null_Model_DNMT3A_growth_syndrome_Null	human	GSM951865
chip_geo	LNCaP	KDM1A	200	13175	0.0151803	178.063	12.8668	1.70493	1.1232	0.0441035	1	Null_Model_DNMT3A_growth_syndrome_Null	human	GSM1573655
chip_geo	VCaP	AR	567	13175	0.0430361	529.732	21.9388	1.69871	1.07035	0.0446865	1	Null_Model_DNMT3A_growth_syndrome_Null	human	GSM1463459
chip_geo	T-47D	GATA3	205	13175	0.0155598	182.643	13.1681	1.69779	1.12241	0.0447733	1	Null_Model_DNMT3A_growth_syndrome_Null	human	GSM3486925
chip_geo	MCF-10A	GR	587	13175	0.0445541	549.684	22.1972	1.6811	1.06789	0.046372	1	Null_Model_DNMT3A_growth_syndrome_Null	human	GSM2735382
chip_geo	HEK293	ZNF224	147	13175	0.0111575	128.684	10.9023	1.67998	1.14233	0.0464803	1	Null_Model_DNMT3A_growth_syndrome_Null	human	GSM1906627
chip_geo	PC-3	EP300	475	13175	0.0360531	440.162	20.7687	1.67744	1.07915	0.0467284	1	Null_Model_DNMT3A_growth_syndrome_Null	human	GSM1917730
chip_geo	TSU-1621MT	GATA2	188	13175	0.0142694	167.121	12.4722	1.67405	1.12493	0.0470604	1	Null_Model_DNMT3A_growth_syndrome_Null	human	GSM1480746
chip_geo	A-549	NR3C1	69	13175	0.00523719	56.2028	7.69206	1.66369	1.2277	0.0480873	1	Null_Model_DNMT3A_growth_syndrome_Null	human	GSM2421612
chip_geo	HEK293	AR	978	13175	0.0742315	930.412	28.6862	1.65893	1.05115	0.0485649	1	Null_Model_DNMT3A_growth_syndrome_Null	human	GSM1308229
chip_geo	LNCaP	ARID1A	156	13175	0.0118406	135.789	12.1953	1.65725	1.14884	0.0487341	1	Null_Model_DNMT3A_growth_syndrome_Null	human	GSM2480807
chip_geo	A-549	FOSL2	81	13175	0.00614801	67.1868	8.3574	1.65281	1.20559	0.0491848	1	Null_Model_DNMT3A_growth_syndrome_Null	human	GSM2421581
chip_geo	T-47D	ESR1	136	13175	0.0103226	117.946	10.9664	1.6463	1.15307	0.0498508	1	Null_Model_DNMT3A_growth_syndrome_Null	human	GSM1669013
chip_geo	CFPAC-1	HNF1B	603	13175	0.0457685	566.184	22.457	1.63941	1.06503	0.0505644	1	Null_Model_DNMT3A_growth_syndrome_Null	human	GSM1574275
chip_geo	MDA-MB-231	BRD4	85	13175	0.00645161	71.3227	8.3475	1.63849	1.19177	0.0506594	1	Null_Model_DNMT3A_growth_syndrome_Null	human	GSM2736136
chip_geo	MCF-10A	GR	91	13175	0.00690702	76.1798	9.08799	1.63074	1.19454	0.0514723	1	Null_Model_DNMT3A_growth_syndrome_Null	human	GSM2735383
chip_geo	LNCaP MYC	AR	353	13175	0.0267932	324.518	17.466	1.63069	1.08777	0.0514782	1	Null_Model_DNMT3A_growth_syndrome_Null	human	GSM1907201
chip_geo	Human neonatal epidermis_Grhl3 ChIP	GRHL3	2388	13175	0.181252	2317.41	43.572	1.62011	1.03046	0.0526044	1	Null_Model_DNMT3A_growth_syndrome_Null	human	GSM1034504
chip_geo	MCF-7	GATA3	282	13175	0.0214042	255.582	16.3271	1.61802	1.10336	0.0528288	1	Null_Model_DNMT3A_growth_syndrome_Null	human	GSM720423
chip_geo	PC-3	EZH2	174	13175	0.0132068	153.863	12.4668	1.61523	1.13088	0.0531301	1	Null_Model_DNMT3A_growth_syndrome_Null	human	GSM3498327
chip_geo	T-47D	PGR	204	13175	0.0154839	182.752	13.1559	1.61508	1.11627	0.0531468	1	Null_Model_DNMT3A_growth_syndrome_Null	human	GSM1669116
chip_geo	T-47D	PGR	170	13175	0.0129032	151.069	11.7654	1.60905	1.12531	0.0538029	1	Null_Model_DNMT3A_growth_syndrome_Null	human	GSM1669120
chip_geo	NTERA-2	DDX5	857	13175	0.0650474	812.204	27.853	1.60831	1.05515	0.053884	1	Null_Model_DNMT3A_growth_syndrome_Null	human	GSM1415923
chip_geo	A-549	EP300	265	13175	0.0201139	241.003	14.9449	1.6057	1.09957	0.0541697	1	Null_Model_DNMT3A_growth_syndrome_Null	human	GSM2421748
chip_geo	HT-1080	SSRP1	295	13175	0.0223909	268.891	16.2709	1.60464	1.0971	0.0542865	1	Null_Model_DNMT3A_growth_syndrome_Null	human	GSM1103548
chip_geo	LNCaP	AR	180	13175	0.0136622	160.167	12.3601	1.60462	1.12383	0.0542891	1	Null_Model_DNMT3A_growth_syndrome_Null	human	GSM2219852
chip_geo	22Rv1	HOXB13	118	13175	0.00895636	101.734	10.137	1.60459	1.15988	0.0542924	1	Null_Model_DNMT3A_growth_syndrome_Null	human	GSM2537215
chip_geo	CCRF-CEM	TCF12	70	13175	0.00531309	57.7832	7.61406	1.6045	1.21142	0.0543017	1	Null_Model_DNMT3A_growth_syndrome_Null	human	GSM837988
chip_geo	cardiomyocytes	GATA4	207	13175	0.0157116	185.623	13.3912	1.59632	1.11516	0.0552082	1	Null_Model_DNMT3A_growth_syndrome_Null	human	GSM2279964
chip_geo	A-549	JUNB	279	13175	0.0211765	254.187	15.6325	1.58729	1.09762	0.056224	1	Null_Model_DNMT3A_growth_syndrome_Null	human	GSM2437880
chip_geo	HCT 116	BRD4	138	13175	0.0104744	120.671	10.9217	1.58663	1.1436	0.056298	1	Null_Model_DNMT3A_growth_syndrome_Null	human	GSM2058674
chip_geo	GM08714	ZNF274	276	13175	0.0209488	250.904	15.8204	1.5863	1.10002	0.0563355	1	Null_Model_DNMT3A_growth_syndrome_Null	human	GSM935329
chip_geo	MCF-7	ESR1	73	13175	0.0055408	60.5135	7.87668	1.58525	1.20634	0.0564546	1	Null_Model_DNMT3A_growth_syndrome_Null	human	GSM1348523
chip_geo	A-549	JUNB	377	13175	0.0286148	348.063	18.2554	1.58512	1.08314	0.056469	1	Null_Model_DNMT3A_growth_syndrome_Null	human	GSM2437804
chip_geo	A-549	NR3C1	113	13175	0.00857685	97.1489	10.0209	1.58181	1.16316	0.0568469	1	Null_Model_DNMT3A_growth_syndrome_Null	human	GSM2421956
chip_geo	Jurkat	H3K27ac	734	13175	0.0557116	693.072	25.9214	1.57893	1.05905	0.0571761	1	Null_Model_DNMT3A_growth_syndrome_Null	human	GSM1603210
chip_geo	A-549	FOSL2	277	13175	0.0210247	251.021	16.549	1.56982	1.10349	0.0582284	1	Null_Model_DNMT3A_growth_syndrome_Null	human	GSM2421580
chip_geo	HaCaT	TP63	177	13175	0.0134345	156.898	12.8088	1.56938	1.12812	0.0582796	1	Null_Model_DNMT3A_growth_syndrome_Null	human	GSM1489263
chip_geo	D283Med	OTX2	899	13175	0.0682353	853.846	28.7762	1.56914	1.05288	0.0583081	1	Null_Model_DNMT3A_growth_syndrome_Null	human	GSM2432943
chip_geo	VCaP	AR	353	13175	0.0267932	324.891	17.9492	1.56603	1.08652	0.0586712	1	Null_Model_DNMT3A_growth_syndrome_Null	human	GSM717394
chip_geo	T-47D	PGR	130	13175	0.00986717	113.631	10.4891	1.56054	1.14405	0.0593163	1	Null_Model_DNMT3A_growth_syndrome_Null	human	GSM1669124
chip_geo	VCaP	HOXB13	718	13175	0.0544972	678.228	25.5927	1.55405	1.05864	0.0600864	1	Null_Model_DNMT3A_growth_syndrome_Null	human	GSM2537233
chip_geo	K562	ZNF318	1299	13175	0.0985958	1246.97	33.6215	1.54755	1.04173	0.0608655	1	Null_Model_DNMT3A_growth_syndrome_Null	human	GSM2423330
chip_geo	A-549	NR3C1	164	13175	0.0124478	145.92	11.723	1.54226	1.1239	0.0615057	1	Null_Model_DNMT3A_growth_syndrome_Null	human	GSM2421531
chip_geo	R1-D567	AR	112	13175	0.00850095	96.9171	9.78254	1.54182	1.15563	0.0615587	1	Null_Model_DNMT3A_growth_syndrome_Null	human	GSM1515528
chip_geo	MCF-10A	GR	92	13175	0.00698292	78.2967	8.89106	1.54125	1.17502	0.0616286	1	Null_Model_DNMT3A_growth_syndrome_Null	human	GSM2735381
chip_geo	T-47D	GATA3	75	13175	0.0056926	62.7702	7.93632	1.54099	1.19483	0.0616599	1	Null_Model_DNMT3A_growth_syndrome_Null	human	GSM3486932
chip_geo	VCaP	AR	321	13175	0.0243643	294.035	17.5603	1.53557	1.09171	0.0623221	1	Null_Model_DNMT3A_growth_syndrome_Null	human	GSM2086297
chip_geo	MCF-7	GATA3	124	13175	0.00941176	108.417	10.149	1.53547	1.14374	0.0623342	1	Null_Model_DNMT3A_growth_syndrome_Null	human	GSM986073
chip_geo	A-549	EP300	137	13175	0.0103985	119.749	11.2566	1.53251	1.14406	0.0626987	1	Null_Model_DNMT3A_growth_syndrome_Null	human	GSM2421657
chip_geo	MCF-7	ESR1	126	13175	0.00956357	109.54	10.7481	1.53138	1.15026	0.0628372	1	Null_Model_DNMT3A_growth_syndrome_Null	human	GSM1325247
chip_geo	IB4	RBPJ	82	13175	0.00622391	69.1968	8.36219	1.53108	1.18503	0.0628746	1	Null_Model_DNMT3A_growth_syndrome_Null	human	GSM729853
chip_geo	A-549	EP300	221	13175	0.0167742	199.478	14.0876	1.52776	1.10789	0.0632866	1	Null_Model_DNMT3A_growth_syndrome_Null	human	GSM2421603
chip_geo	A-549	JUNB	279	13175	0.0211765	254.959	15.7554	1.52589	1.09429	0.0635185	1	Null_Model_DNMT3A_growth_syndrome_Null	human	GSM2437833
chip_geo	T-47D	GATA3	383	13175	0.0290702	355.061	18.3233	1.52478	1.07869	0.0636566	1	Null_Model_DNMT3A_growth_syndrome_Null	human	GSM1241758
chip_geo	LoVo	CTCFL	390	13175	0.0296015	361.135	18.9421	1.52386	1.07993	0.0637716	1	Null_Model_DNMT3A_growth_syndrome_Null	human	GSM1239559
chip_geo	HeLa	HNRNPL	99	13175	0.00751423	84.8252	9.3112	1.52234	1.16711	0.0639617	1	Null_Model_DNMT3A_growth_syndrome_Null	human	GSM838386
chip_geo	A-549	CBX8	143	13175	0.0108539	126.401	10.9418	1.51707	1.13132	0.0646249	1	Null_Model_DNMT3A_growth_syndrome_Null	human	GSM2700524
chip_geo	VCaP	HOXB13	686	13175	0.0520683	647.857	25.2123	1.51287	1.05888	0.0651565	1	Null_Model_DNMT3A_growth_syndrome_Null	human	GSM2537232
chip_geo	HEK293	NR3C1	1050	13175	0.0796964	1005.23	29.6158	1.5117	1.04454	0.0653049	1	Null_Model_DNMT3A_growth_syndrome_Null	human	GSM1176701
chip_geo	LNCaP	HNF4G	203	13175	0.015408	182.502	13.5775	1.50967	1.11231	0.0655641	1	Null_Model_DNMT3A_growth_syndrome_Null	human	GSM2277157
chip_geo	MCF-7	ESR1	365	13175	0.027704	337.667	18.1526	1.50572	1.08095	0.0660698	1	Null_Model_DNMT3A_growth_syndrome_Null	human	GSM2677922
chip_geo	K562	NUP153	276	13175	0.0209488	251.339	16.395	1.5042	1.09812	0.0662652	1	Null_Model_DNMT3A_growth_syndrome_Null	human	GSM2635256
chip_geo	LNCaP	HOXB13	204	13175	0.0154839	183.347	13.7352	1.50368	1.11265	0.0663314	1	Null_Model_DNMT3A_growth_syndrome_Null	human	GSM2480820
chip_geo	Jurkat E6.1	RUNX1	124	13175	0.00941176	108.561	10.2984	1.49913	1.14221	0.0669204	1	Null_Model_DNMT3A_growth_syndrome_Null	human	GSM449526
chip_geo	IMR-90	TP53	94	13175	0.00713472	81.2118	8.54922	1.49583	1.15747	0.0673484	1	Null_Model_DNMT3A_growth_syndrome_Null	human	GSM1294876
chip_geo	DB	MEF2B	97	13175	0.00736243	83.6973	8.89546	1.49545	1.15894	0.0673989	1	Null_Model_DNMT3A_growth_syndrome_Null	human	GSM1703891
chip_geo	RS4;11	KMT2A	359	13175	0.0272486	331.479	18.4639	1.49056	1.08303	0.0680391	1	Null_Model_DNMT3A_growth_syndrome_Null	human	GSM941543
chip_geo	H9	NR2F1	194	13175	0.0147249	174.804	12.9173	1.48605	1.10981	0.068633	1	Null_Model_DNMT3A_growth_syndrome_Null	human	GSM714811
chip_geo	LNCaP	AR	218	13175	0.0165465	197.764	13.6247	1.48523	1.10232	0.0687419	1	Null_Model_DNMT3A_growth_syndrome_Null	human	GSM1207911
chip_geo	WA09	HSF1	251	13175	0.0190512	227.99	15.4935	1.48514	1.10093	0.0687533	1	Null_Model_DNMT3A_growth_syndrome_Null	human	GSM2816638
chip_geo	primary keratinocyte	TP63	823	13175	0.0624668	781.902	27.6748	1.48503	1.05256	0.0687679	1	Null_Model_DNMT3A_growth_syndrome_Null	human	GSM538930
chip_geo	C4-2	AR	871	13175	0.0661101	829.005	28.3268	1.48252	1.05066	0.0691014	1	Null_Model_DNMT3A_growth_syndrome_Null	human	GSM1328165
chip_geo	LNCaP	CHD4	274	13175	0.020797	250.655	15.7779	1.47958	1.09313	0.0694928	1	Null_Model_DNMT3A_growth_syndrome_Null	human	GSM1868502
chip_geo	VCaP	AR	255	13175	0.0193548	233.662	14.4457	1.4771	1.09132	0.069825	1	Null_Model_DNMT3A_growth_syndrome_Null	human	GSM2086302
chip_geo	HUES 64	GATA4	492	13175	0.0373435	461.215	20.8656	1.47541	1.06675	0.0700517	1	Null_Model_DNMT3A_growth_syndrome_Null	human	GSM1505647
chip_geo	MDA-MB-453	AR	658	13175	0.0499431	621.693	24.633	1.4739	1.0584	0.0702537	1	Null_Model_DNMT3A_growth_syndrome_Null	human	GSM1717861
chip_geo	Human neonatal foreskin keratinocytes	TP63	400	13175	0.0303605	372.875	18.4085	1.4735	1.07275	0.0703081	1	Null_Model_DNMT3A_growth_syndrome_Null	human	GSM1366694
chip_geo	T-47D	PGR	627	13175	0.0475901	592.173	23.645	1.47292	1.05881	0.0703863	1	Null_Model_DNMT3A_growth_syndrome_Null	human	GSM770764
chip_geo	K562-C/EBPA	CEBPA	230	13175	0.0174573	208.86	14.3636	1.47177	1.10122	0.0705417	1	Null_Model_DNMT3A_growth_syndrome_Null	human	GSM788364
chip_geo	human induced pluripotent stem cells	Dux4CA	705	13175	0.0535104	668.266	25.0047	1.4691	1.05497	0.0709033	1	Null_Model_DNMT3A_growth_syndrome_Null	human	GSM2515761
chip_geo	epidermal stem cells	DNMT3B	280	13175	0.0212524	256.386	16.078	1.46874	1.0921	0.0709514	1	Null_Model_DNMT3A_growth_syndrome_Null	human	GSM2228914
chip_geo	MDA-MB-231	GATA3	674	13175	0.0511575	637.62	24.8365	1.46477	1.05706	0.0714923	1	Null_Model_DNMT3A_growth_syndrome_Null	human	GSM1855965
chip_geo	LHSAR	AR	1572	13175	0.119317	1518.32	36.7133	1.46215	1.03536	0.0718501	1	Null_Model_DNMT3A_growth_syndrome_Null	human	GSM1716770
chip_geo	HepG2	ZNF7	220	13175	0.0166983	199.181	14.2431	1.4617	1.10452	0.0719115	1	Null_Model_DNMT3A_growth_syndrome_Null	human	GSM2534140
chip_geo	HS	Mel-18	1299	13175	0.0985958	1250.97	32.9673	1.45699	1.0384	0.0725597	1	Null_Model_DNMT3A_growth_syndrome_Null	human	GSM1340091
chip_geo	embryonic stem cells (Esc)	MED1	235	13175	0.0178368	214.508	14.0787	1.4555	1.09553	0.072766	1	Null_Model_DNMT3A_growth_syndrome_Null	human	GSM2464863
chip_geo	MCF-7	ESR1	67	13175	0.00508539	55.975	7.58791	1.45297	1.19696	0.0731166	1	Null_Model_DNMT3A_growth_syndrome_Null	human	GSM675073
chip_geo	SH-EP	TWIST1	86	13175	0.00652751	73.1698	8.83794	1.45172	1.17535	0.0732904	1	Null_Model_DNMT3A_growth_syndrome_Null	human	GSM2113534
chip_geo	LoVo	HNF4A	72	13175	0.0054649	61.012	7.59828	1.44612	1.1801	0.074072	1	Null_Model_DNMT3A_growth_syndrome_Null	human	GSM1208632
chip_geo	MDA-MB-231	GATA3	1343	13175	0.101935	1291.43	35.6851	1.44504	1.03993	0.0742233	1	Null_Model_DNMT3A_growth_syndrome_Null	human	GSM1855969
chip_geo	LoVo	PPARG	236	13175	0.0179127	214.734	14.7243	1.44426	1.09903	0.0743329	1	Null_Model_DNMT3A_growth_syndrome_Null	human	GSM1239483
chip_geo	VCaP	ERG	483	13175	0.0366603	452.513	21.2858	1.43225	1.06737	0.0760368	1	Null_Model_DNMT3A_growth_syndrome_Null	human	GSM1193656
chip_geo	Human neonatal foreskin keratinocytes	TP53	450	13175	0.0341556	422.266	19.3691	1.43188	1.06568	0.0760891	1	Null_Model_DNMT3A_growth_syndrome_Null	human	GSM1366697
chip_geo	VCaP	AR	581	13175	0.0440987	547.742	23.2815	1.42851	1.06072	0.0765731	1	Null_Model_DNMT3A_growth_syndrome_Null	human	GSM717393
chip_geo	K562	TASOR	229	13175	0.0173814	208.606	14.2841	1.42771	1.09776	0.0766878	1	Null_Model_DNMT3A_growth_syndrome_Null	human	GSM2509474
chip_geo	human induced pluripotent stem cells	Dux4CA	694	13175	0.0526755	658.627	24.8063	1.42595	1.05371	0.0769411	1	Null_Model_DNMT3A_growth_syndrome_Null	human	GSM2515762
chip_geo	HEK293	ZNF157	1238	13175	0.0939658	1191.11	32.9096	1.42476	1.03936	0.077114	1	Null_Model_DNMT3A_growth_syndrome_Null	human	GSM2827557
chip_geo	K562	PREP	1047	13175	0.0794687	1003.27	30.7114	1.42401	1.04359	0.0772221	1	Null_Model_DNMT3A_growth_syndrome_Null	human	GSM2345042
chip_geo	MCF-10A	GR	81	13175	0.00614801	69.034	8.43237	1.41906	1.17334	0.0779408	1	Null_Model_DNMT3A_growth_syndrome_Null	human	GSM2735379
chip_geo	CD4+ T Cells	NFATC2	172	13175	0.013055	154.033	12.6724	1.41781	1.11664	0.0781235	1	Null_Model_DNMT3A_growth_syndrome_Null	human	GSM2810040
chip_geo	VCaP	ERF	530	13175	0.0402277	499.305	21.7387	1.41201	1.06148	0.0789734	1	Null_Model_DNMT3A_growth_syndrome_Null	human	GSM2612449
chip_geo	MCF-7	GATA3	302	13175	0.0229222	278.904	16.3573	1.41196	1.08281	0.0789802	1	Null_Model_DNMT3A_growth_syndrome_Null	human	GSM1469994
chip_geo	NPC	SOX2	153	13175	0.0116129	136.76	11.5108	1.41083	1.11875	0.0791476	1	Null_Model_DNMT3A_growth_syndrome_Null	human	GSM1643795
chip_geo	prostate tumor	BRD4	71	13175	0.00538899	59.5085	8.15219	1.40962	1.19311	0.0793256	1	Null_Model_DNMT3A_growth_syndrome_Null	human	GSM2771595
chip_geo	D283Med	OTX2	1191	13175	0.0903985	1145.71	32.1516	1.40851	1.03953	0.0794908	1	Null_Model_DNMT3A_growth_syndrome_Null	human	GSM2432980
chip_geo	Jurkat	H3K27me3	2943	13175	0.223378	2876.93	46.9138	1.40831	1.02297	0.0795202	1	Null_Model_DNMT3A_growth_syndrome_Null	human	GSM2279072
chip_geo	Immortalized human mammary epithelial cells	SOX4	760	13175	0.057685	723.963	25.591	1.40819	1.04978	0.0795379	1	Null_Model_DNMT3A_growth_syndrome_Null	human	GSM2807298
chip_geo	LNCaP	TLE3	254	13175	0.0192789	232.268	15.4618	1.40554	1.09357	0.07993	1	Null_Model_DNMT3A_growth_syndrome_Null	human	GSM2480823
chip_geo	Jurkat	H3K4me1	1141	13175	0.0866034	1096.81	31.5895	1.39888	1.04029	0.0809252	1	Null_Model_DNMT3A_growth_syndrome_Null	human	GSM1603224
chip_geo	MCF-7	ESR1	133	13175	0.0100949	117.931	10.7788	1.39802	1.12778	0.0810539	1	Null_Model_DNMT3A_growth_syndrome_Null	human	GSM1469979
chip_geo	MDA-MB-231	NR3C1	344	13175	0.0261101	320.002	17.1766	1.39714	1.07499	0.0811862	1	Null_Model_DNMT3A_growth_syndrome_Null	human	GSM1350529
chip_geo	GM06170	TP53	317	13175	0.0240607	293.663	16.7211	1.39564	1.07947	0.0814114	1	Null_Model_DNMT3A_growth_syndrome_Null	human	GSM1342488
chip_geo	PC-3	EP300	73	13175	0.0055408	62.3806	7.6247	1.39276	1.17024	0.081846	1	Null_Model_DNMT3A_growth_syndrome_Null	human	GSM1917729
chip_geo	T-47D	ESR1	271	13175	0.0205693	248.444	16.2364	1.38925	1.09079	0.0823783	1	Null_Model_DNMT3A_growth_syndrome_Null	human	GSM1669018
chip_geo	MCF-7	ESR1	225	13175	0.0170778	204.908	14.5001	1.38564	1.09805	0.0829279	1	Null_Model_DNMT3A_growth_syndrome_Null	human	GSM2677933
chip_geo	A-549	FOSL2	186	13175	0.0141176	168.29	12.8149	1.38201	1.10524	0.0834849	1	Null_Model_DNMT3A_growth_syndrome_Null	human	GSM2421455
chip_geo	VCaP	AR	230	13175	0.0174573	209.591	14.7821	1.38062	1.09737	0.0836973	1	Null_Model_DNMT3A_growth_syndrome_Null	human	GSM2086299
chip_geo	U2OS	ARNTL	309	13175	0.0234535	286.238	16.5318	1.37688	1.07952	0.0842749	1	Null_Model_DNMT3A_growth_syndrome_Null	human	GSM1081127
chip_geo	WA09	SOX2	84	13175	0.00637571	72.7363	8.1822	1.37661	1.15486	0.0843157	1	Null_Model_DNMT3A_growth_syndrome_Null	human	GSM1139041
chip_geo	MCF-7	ESR1	247	13175	0.0187476	226.809	14.6929	1.37418	1.08902	0.0846923	1	Null_Model_DNMT3A_growth_syndrome_Null	human	GSM798390
chip_geo	IMEC	MYC	208	13175	0.0157875	188.459	14.2407	1.37223	1.10369	0.084996	1	Null_Model_DNMT3A_growth_syndrome_Null	human	GSM1715546
chip_geo	WA01	EP300	98	13175	0.00743833	85.5095	9.11209	1.37076	1.14607	0.0852245	1	Null_Model_DNMT3A_growth_syndrome_Null	human	GSM447587
chip_geo	VCaP	HDAC3	358	13175	0.0271727	332.801	18.4044	1.36917	1.07572	0.0854731	1	Null_Model_DNMT3A_growth_syndrome_Null	human	GSM717403
chip_geo	A-549	EP300	254	13175	0.0192789	233.762	14.8146	1.36607	1.08657	0.0859592	1	Null_Model_DNMT3A_growth_syndrome_Null	human	GSM2421879
chip_geo	MCF-7	ESR1	774	13175	0.0587476	739.559	25.2556	1.36368	1.04657	0.086334	1	Null_Model_DNMT3A_growth_syndrome_Null	human	GSM1669048
chip_geo	ER	ESR1	141	13175	0.0107021	125.888	11.1136	1.35977	1.12004	0.0869515	1	Null_Model_DNMT3A_growth_syndrome_Null	human	GSM2444003
chip_geo	A-549	JUNB	172	13175	0.013055	155.293	12.289	1.35953	1.10759	0.0869888	1	Null_Model_DNMT3A_growth_syndrome_Null	human	GSM2437847
chip_geo	A-549	JUNB	324	13175	0.024592	300.916	16.9854	1.35905	1.07671	0.0870659	1	Null_Model_DNMT3A_growth_syndrome_Null	human	GSM2437744
chip_geo	NPC	SOX2	90	13175	0.00683112	78.2288	8.6701	1.35768	1.15047	0.0872825	1	Null_Model_DNMT3A_growth_syndrome_Null	human	GSM1643796
chip_geo	HEK293T/17	BRD4	458	13175	0.0347628	430.689	20.1199	1.35739	1.06341	0.0873281	1	Null_Model_DNMT3A_growth_syndrome_Null	human	GSM1820957
chip_geo	PC-3	CONTROL	72	13175	0.0054649	61.4875	7.74546	1.35725	1.17097	0.0873516	1	Null_Model_DNMT3A_growth_syndrome_Null	human	GSM2533918
chip_geo	A-549	NR3C1	183	13175	0.0138899	166.235	12.3649	1.35587	1.10085	0.0875705	1	Null_Model_DNMT3A_growth_syndrome_Null	human	GSM2421794
chip_geo	MCF-7	NR3C1	214	13175	0.0162429	195.391	13.7433	1.35407	1.09524	0.087857	1	Null_Model_DNMT3A_growth_syndrome_Null	human	GSM2797089
chip_geo	MCF-7	FOXA1	838	13175	0.0636053	802.954	25.943	1.35088	1.04365	0.0883663	1	Null_Model_DNMT3A_growth_syndrome_Null	human	GSM2171829
chip_geo	LNCaP	AR	214	13175	0.0162429	195.242	13.9145	1.34811	1.09608	0.088812	1	Null_Model_DNMT3A_growth_syndrome_Null	human	GSM2092844
chip_geo	IMR-90	TP53	354	13175	0.0268691	329.894	17.8957	1.34702	1.07307	0.0889869	1	Null_Model_DNMT3A_growth_syndrome_Null	human	GSM1418970
chip_geo	A-549	FOSL2	207	13175	0.0157116	189.114	13.286	1.34623	1.09458	0.0891137	1	Null_Model_DNMT3A_growth_syndrome_Null	human	GSM2421806
chip_geo	LNCaP	FOXA1	386	13175	0.0292979	360.208	19.1592	1.3462	1.0716	0.0891188	1	Null_Model_DNMT3A_growth_syndrome_Null	human	GSM2480813
chip_geo	T-47D	ESR1	474	13175	0.0359772	446.967	20.1234	1.34336	1.06048	0.0895779	1	Null_Model_DNMT3A_growth_syndrome_Null	human	GSM1669014
chip_geo	SH-EP	TWIST1	581	13175	0.0440987	549.891	23.1812	1.34199	1.05657	0.0898002	1	Null_Model_DNMT3A_growth_syndrome_Null	human	GSM2113543
chip_geo	MCF-7	NFIB	766	13175	0.0581404	731.193	25.9569	1.34096	1.0476	0.0899664	1	Null_Model_DNMT3A_growth_syndrome_Null	human	GSM2827591
chip_geo	LNCaP	POU2F1	145	13175	0.0110057	130.033	11.1674	1.34025	1.1151	0.0900823	1	Null_Model_DNMT3A_growth_syndrome_Null	human	GSM2058883
chip_geo	U2OS	CONTROL	243	13175	0.018444	223.354	14.6682	1.33938	1.08796	0.0902232	1	Null_Model_DNMT3A_growth_syndrome_Null	human	GSM1495183
chip_geo	HEK293T/17	ZNF682	111	13175	0.00842505	98.0719	9.65261	1.33933	1.13182	0.0902309	1	Null_Model_DNMT3A_growth_syndrome_Null	human	GSM2466632
chip_geo	MDA-MB-231	GATA3	1094	13175	0.0830361	1052.87	30.7165	1.33911	1.03907	0.0902672	1	Null_Model_DNMT3A_growth_syndrome_Null	human	GSM1856013
chip_geo	MCF-7	NR3C1	533	13175	0.0404554	503.419	22.1301	1.33671	1.05876	0.0906591	1	Null_Model_DNMT3A_growth_syndrome_Null	human	GSM1858618
chip_geo	SaOS-2	TP73	306	13175	0.0232258	283.748	16.6769	1.33428	1.07842	0.0910557	1	Null_Model_DNMT3A_growth_syndrome_Null	human	GSM501688
chip_geo	MCF-10A	RAD21	222	13175	0.0168501	203.275	14.0873	1.32923	1.09212	0.0918856	1	Null_Model_DNMT3A_growth_syndrome_Null	human	GSM2942286
chip_geo	PC-3	AR	933	13175	0.0708159	893.827	29.5452	1.32586	1.04383	0.0924432	1	Null_Model_DNMT3A_growth_syndrome_Null	human	GSM1308236
chip_geo	R1-AD1	AR	269	13175	0.0204175	247.748	16.054	1.32377	1.08578	0.0927901	1	Null_Model_DNMT3A_growth_syndrome_Null	human	GSM1515524
chip_geo	SH-SY5Y	SATB1	143	13175	0.0108539	128.189	11.2538	1.31611	1.11554	0.0940687	1	Null_Model_DNMT3A_growth_syndrome_Null	human	GSM1898103
chip_geo	WA01	SUZ12	532	13175	0.0403795	503.086	21.9983	1.31438	1.05747	0.0943598	1	Null_Model_DNMT3A_growth_syndrome_Null	human	GSM831042
chip_geo	VCaP	AR	942	13175	0.0714991	904.084	28.8668	1.31349	1.04194	0.0945098	1	Null_Model_DNMT3A_growth_syndrome_Null	human	GSM1410773
chip_geo	LoVo	FOXA2	124	13175	0.00941176	110.345	10.3964	1.31347	1.12375	0.0945115	1	Null_Model_DNMT3A_growth_syndrome_Null	human	GSM1239395
chip_geo	A-549	NR3C1	169	13175	0.0128273	153.145	12.1201	1.30817	1.10353	0.0954073	1	Null_Model_DNMT3A_growth_syndrome_Null	human	GSM2421632
chip_geo	LoVo	MITF	91	13175	0.00690702	79.6074	8.71176	1.30773	1.14311	0.0954828	1	Null_Model_DNMT3A_growth_syndrome_Null	human	GSM1239471
chip_geo	MDA-MB-453	PIAS1	96	13175	0.00728653	83.9201	9.24173	1.30711	1.14395	0.0955884	1	Null_Model_DNMT3A_growth_syndrome_Null	human	GSM1717864
chip_geo	Daoy	ZFX	322	13175	0.0244402	299.356	17.3251	1.30703	1.07564	0.0956021	1	Null_Model_DNMT3A_growth_syndrome_Null	human	GSM1103555
chip_geo	SU-DHL-5	EZH2	1117	13175	0.0847818	1074.79	32.4308	1.30147	1.03927	0.0965486	1	Null_Model_DNMT3A_growth_syndrome_Null	human	GSM1129360
chip_geo	LAX2	IKZF1	811	13175	0.061556	776.417	26.6725	1.2966	1.04454	0.0973852	1	Null_Model_DNMT3A_growth_syndrome_Null	human	GSM1420194
chip_geo	VCaP	POU2F1	85	13175	0.00645161	73.956	8.5201	1.29622	1.14933	0.0974491	1	Null_Model_DNMT3A_growth_syndrome_Null	human	GSM2058889
chip_geo	HEK293-A	MEF2B	1009	13175	0.0765844	970.639	29.6232	1.29495	1.03952	0.0976681	1	Null_Model_DNMT3A_growth_syndrome_Null	human	GSM1647184
chip_geo	Jurkat	H3K27me3	2709	13175	0.205617	2649.07	46.2843	1.29482	1.02262	0.0976904	1	Null_Model_DNMT3A_growth_syndrome_Null	human	GSM2279074
chip_geo	hMSC(Human Mesenchymal Stem Cells)	GR	245	13175	0.0185958	226.002	14.6742	1.29465	1.08406	0.0977198	1	Null_Model_DNMT3A_growth_syndrome_Null	human	GSM1684637
chip_geo	HEK293T/17	ZNF649	82	13175	0.00622391	71.2048	8.36833	1.29001	1.15161	0.0985242	1	Null_Model_DNMT3A_growth_syndrome_Null	human	GSM2466622
chip_geo	ZR-75-1	DBT	851	13175	0.064592	815.64	27.4261	1.28927	1.04335	0.0986524	1	Null_Model_DNMT3A_growth_syndrome_Null	human	GSM1858637
chip_geo	SEM	KMT2A	2159	13175	0.163871	2105.28	41.7042	1.28822	1.02552	0.0988345	1	Null_Model_DNMT3A_growth_syndrome_Null	human	GSM2364543
chip_geo	LNCaP	AR	132	13175	0.010019	117.927	10.9314	1.28738	1.11934	0.0989801	1	Null_Model_DNMT3A_growth_syndrome_Null	human	GSM1207907
chip_geo	HepG2	ZNF652	339	13175	0.0257306	316.393	17.5673	1.2869	1.07145	0.0990638	1	Null_Model_DNMT3A_growth_syndrome_Null	human	GSM2534081
chip_geo	MCF-7	ESR1	105	13175	0.00796964	92.7992	9.50582	1.28351	1.13148	0.0996571	1	Null_Model_DNMT3A_growth_syndrome_Null	human	GSM2305316
chip_geo	Embryonic stem cells mixed with fibroblast cells	POU5F1	671	13175	0.0509298	639.101	24.8919	1.28151	1.04991	0.100008	1	Null_Model_DNMT3A_growth_syndrome_Null	human	GSM2689839
chip_geo	A-549	NR3C1	248	13175	0.0188235	229.524	14.4428	1.27922	1.08049	0.100409	1	Null_Model_DNMT3A_growth_syndrome_Null	human	GSM2421930
chip_geo	K562	GATA1	411	13175	0.0311954	384.779	20.538	1.27669	1.06814	0.100855	1	Null_Model_DNMT3A_growth_syndrome_Null	human	GSM722413
chip_geo	A-549	EP300	227	13175	0.0172296	208.625	14.4047	1.2756	1.08807	0.101049	1	Null_Model_DNMT3A_growth_syndrome_Null	human	GSM2421747
chip_geo	WI-38 VA13 subline 2RA	NR2F2	233	13175	0.017685	214.27	14.742	1.27054	1.08741	0.101946	1	Null_Model_DNMT3A_growth_syndrome_Null	human	GSM1126874
chip_geo	LNCaP MYC	AR	587	13175	0.0445541	558.116	22.7746	1.26826	1.05175	0.102353	1	Null_Model_DNMT3A_growth_syndrome_Null	human	GSM1907200
chip_geo	HEK293	ZNF195	672	13175	0.0510057	640.357	24.9751	1.26699	1.04942	0.102579	1	Null_Model_DNMT3A_growth_syndrome_Null	human	GSM2827443
chip_geo	LNCaP	FOXA1	492	13175	0.0373435	464.714	21.5714	1.2649	1.05872	0.102953	1	Null_Model_DNMT3A_growth_syndrome_Null	human	GSM2480815
chip_geo	22Rv1	HOXB13	80	13175	0.00607211	69.4665	8.33421	1.26388	1.15163	0.103136	1	Null_Model_DNMT3A_growth_syndrome_Null	human	GSM2537214
chip_geo	WA09	CTCF	1316	13175	0.0998861	1274.32	32.9912	1.26335	1.03271	0.103232	1	Null_Model_DNMT3A_growth_syndrome_Null	human	GSM2816644
chip_geo	DoHH2	BACH2	170	13175	0.0129032	154.748	12.0753	1.26305	1.09856	0.103285	1	Null_Model_DNMT3A_growth_syndrome_Null	human	GSM1703893
chip_geo	HCASMC	TCF21	152	13175	0.011537	137.339	11.6421	1.25934	1.10675	0.103954	1	Null_Model_DNMT3A_growth_syndrome_Null	human	GSM1503216
chip_geo	PC-3	CONTROL	133	13175	0.0100949	118.978	11.1643	1.25597	1.11785	0.104564	1	Null_Model_DNMT3A_growth_syndrome_Null	human	GSM1308234
chip_geo	Jurkat	H3K27ac	827	13175	0.0627704	791.348	28.4071	1.25505	1.04505	0.10473	1	Null_Model_DNMT3A_growth_syndrome_Null	human	GSM1603211
chip_geo	HEK293T/17	BRD4	275	13175	0.0208729	255.217	15.7802	1.25368	1.07752	0.10498	1	Null_Model_DNMT3A_growth_syndrome_Null	human	GSM1820959
chip_geo	A-549	FOSL2	189	13175	0.0143454	172.552	13.1286	1.25281	1.09532	0.105138	1	Null_Model_DNMT3A_growth_syndrome_Null	human	GSM2421869
chip_geo	HCT 116	TCF7L2	98	13175	0.00743833	86.1918	9.43044	1.25214	1.137	0.10526	1	Null_Model_DNMT3A_growth_syndrome_Null	human	GSM1535706
chip_geo	Pfeiffer	EZH2	285	13175	0.0216319	265.062	15.9685	1.24858	1.07522	0.105909	1	Null_Model_DNMT3A_growth_syndrome_Null	human	GSM1129364
chip_geo	A-549	EP300	279	13175	0.0211765	259.582	15.5786	1.24642	1.0748	0.106304	1	Null_Model_DNMT3A_growth_syndrome_Null	human	GSM2421803
chip_geo	SH-SY5Y	CHD5	885	13175	0.0671727	850.756	27.479	1.24618	1.04025	0.106349	1	Null_Model_DNMT3A_growth_syndrome_Null	human	GSM1174714
chip_geo	MCF-10A	GR	187	13175	0.0141935	170.308	13.4045	1.24527	1.09801	0.106515	1	Null_Model_DNMT3A_growth_syndrome_Null	human	GSM2735376
chip_geo	LNCaP	AR	175	13175	0.0132827	159.133	12.7811	1.24145	1.09971	0.10722	1	Null_Model_DNMT3A_growth_syndrome_Null	human	GSM2393839
chip_geo	Hep-G2	SMARCA2	539	13175	0.0409108	511.048	22.5186	1.24129	1.0547	0.107249	1	Null_Model_DNMT3A_growth_syndrome_Null	human	GSM2740932
chip_geo	LNCaP	GATA2	388	13175	0.0294497	364.473	18.9559	1.24117	1.06455	0.107272	1	Null_Model_DNMT3A_growth_syndrome_Null	human	GSM1691155
chip_geo	HEK293	ZBTB1	999	13175	0.0758254	962.643	29.2954	1.24104	1.03777	0.107296	1	Null_Model_DNMT3A_growth_syndrome_Null	human	GSM2424170
chip_geo	HEK293T	POLR3G	88	13175	0.00667932	77.3177	8.60959	1.24075	1.13816	0.10735	1	Null_Model_DNMT3A_growth_syndrome_Null	human	GSM509047
chip_geo	hTERT-RPE1	E2F1	152	13175	0.011537	137.413	11.7742	1.23893	1.10616	0.107686	1	Null_Model_DNMT3A_growth_syndrome_Null	human	GSM1693900
chip_geo	MDA-MB-231	GATA3	958	13175	0.0727135	922.204	28.9322	1.23725	1.03882	0.107998	1	Null_Model_DNMT3A_growth_syndrome_Null	human	GSM1856015
chip_geo	A-549	CEBPB	223	13175	0.016926	205.812	13.901	1.23645	1.08351	0.108146	1	Null_Model_DNMT3A_growth_syndrome_Null	human	GSM2421823
chip_geo	Jurkat	CONTROL	319	13175	0.0242125	298.299	16.7721	1.23427	1.0694	0.108551	1	Null_Model_DNMT3A_growth_syndrome_Null	human	GSM2691424
chip_geo	SK-N-SH	MAML3	184	13175	0.0139658	168.389	12.708	1.22847	1.09271	0.109636	1	Null_Model_DNMT3A_growth_syndrome_Null	human	GSM1693099
chip_geo	HCT 116	RAD21	309	13175	0.0234535	288.669	16.563	1.22747	1.07043	0.109822	1	Null_Model_DNMT3A_growth_syndrome_Null	human	GSM2809610
chip_geo	endometrioid adenocarcinoma	ESR1	169	13175	0.0128273	153.559	12.5805	1.22734	1.10055	0.109847	1	Null_Model_DNMT3A_growth_syndrome_Null	human	GSM2144754
chip_geo	A-549	HES2	277	13175	0.0210247	257.567	15.8666	1.22475	1.07545	0.110336	1	Null_Model_DNMT3A_growth_syndrome_Null	human	GSM2421811
chip_geo	THP-1	CONTROL	355	13175	0.026945	333.795	17.324	1.22401	1.06353	0.110474	1	Null_Model_DNMT3A_growth_syndrome_Null	human	GSM2212254
chip_geo	A-549	FOSL2	457	13175	0.0346869	431.602	20.7561	1.22362	1.05884	0.110547	1	Null_Model_DNMT3A_growth_syndrome_Null	human	GSM2421461
chip_geo	MCF-7	MTA2	647	13175	0.0491082	617.316	24.2718	1.223	1.04809	0.110665	1	Null_Model_DNMT3A_growth_syndrome_Null	human	GSM2423655
chip_geo	VCaP	ERF	528	13175	0.0400759	501.822	21.455	1.22013	1.05217	0.111208	1	Null_Model_DNMT3A_growth_syndrome_Null	human	GSM2612448
chip_geo	HaCaT	TP63	263	13175	0.019962	243.412	16.0719	1.2188	1.08047	0.11146	1	Null_Model_DNMT3A_growth_syndrome_Null	human	GSM1489260
chip_geo	HeLa	HMBOX1	114	13175	0.00865275	101.584	10.191	1.21829	1.12222	0.111558	1	Null_Model_DNMT3A_growth_syndrome_Null	human	GSM1126880
chip_geo	HEK293	POLR2A	76	13175	0.0057685	66.4925	7.8045	1.21821	1.14299	0.111573	1	Null_Model_DNMT3A_growth_syndrome_Null	human	GSM1820487
chip_geo	H69	TEAD	528	13175	0.0400759	502.103	21.2656	1.21779	1.05158	0.111651	1	Null_Model_DNMT3A_growth_syndrome_Null	human	GSM1524339
chip_geo	ER	ESR1	140	13175	0.0106262	126.058	11.4537	1.21726	1.1106	0.111753	1	Null_Model_DNMT3A_growth_syndrome_Null	human	GSM2443995
chip_geo	LNCaP	AR	191	13175	0.0144972	175.494	12.7686	1.21442	1.08836	0.112294	1	Null_Model_DNMT3A_growth_syndrome_Null	human	GSM1543774
chip_geo	BEAS-2B	NR3C1	1100	13175	0.0834915	1061.09	32.1801	1.20907	1.03667	0.113317	1	Null_Model_DNMT3A_growth_syndrome_Null	human	GSM2103045
chip_geo	HAP1	ATF4	305	13175	0.0231499	284.208	17.241	1.20597	1.07316	0.113914	1	Null_Model_DNMT3A_growth_syndrome_Null	human	GSM1697348
chip_geo	sperm	CONTROL	881	13175	0.0668691	847.807	27.5564	1.20454	1.03915	0.11419	1	Null_Model_DNMT3A_growth_syndrome_Null	human	GSM392708
chip_geo	HEK293-A	MEF2B	346	13175	0.0262619	325.044	17.4062	1.20394	1.06447	0.114306	1	Null_Model_DNMT3A_growth_syndrome_Null	human	GSM1647186
chip_geo	T-47D	ESR1	303	13175	0.0229981	282.119	17.3531	1.20331	1.07402	0.114429	1	Null_Model_DNMT3A_growth_syndrome_Null	human	GSM1669016
chip_geo	HMEC	HSF1	130	13175	0.00986717	117.198	10.6522	1.20184	1.10924	0.114713	1	Null_Model_DNMT3A_growth_syndrome_Null	human	GSM951898
chip_geo	A-549	NR3C1	365	13175	0.027704	343.195	18.1728	1.19988	1.06354	0.115092	1	Null_Model_DNMT3A_growth_syndrome_Null	human	GSM2421929
chip_geo	Endometrial stromal cells	chip antibody: anti-flag M2 affinity	596	13175	0.0452372	568.438	22.997	1.19852	1.04849	0.115357	1	Null_Model_DNMT3A_growth_syndrome_Null	human	GSM1527529
chip_geo	endometrial adenocarcinoma primary tumor tissue	ESR1	66	13175	0.00500949	57.1259	7.41257	1.19717	1.15534	0.11562	1	Null_Model_DNMT3A_growth_syndrome_Null	human	GSM2467303
chip_geo	MCF-7	ESR1	214	13175	0.0162429	196.649	14.5244	1.19459	1.08823	0.116124	1	Null_Model_DNMT3A_growth_syndrome_Null	human	GSM798394
chip_geo	LNCaP	GATA2	692	13175	0.0525237	663.103	24.2199	1.19312	1.04358	0.116412	1	Null_Model_DNMT3A_growth_syndrome_Null	human	GSM1691144
chip_geo	DU145	AR	689	13175	0.052296	657.254	26.714	1.18838	1.0483	0.117342	1	Null_Model_DNMT3A_growth_syndrome_Null	human	GSM1164152
chip_geo	LNCaP	NR3C1	387	13175	0.0293738	364.516	18.9813	1.18451	1.06168	0.118106	1	Null_Model_DNMT3A_growth_syndrome_Null	human	GSM980664
chip_geo	T-47D	PGR	68	13175	0.00516129	58.8372	7.77628	1.17831	1.15573	0.119337	1	Null_Model_DNMT3A_growth_syndrome_Null	human	GSM1669125
chip_geo	SKNO-1	KDM1A	537	13175	0.040759	510.561	22.4407	1.17815	1.05178	0.119368	1	Null_Model_DNMT3A_growth_syndrome_Null	human	GSM1844442
chip_geo	HEK293T/17	EPOP	166	13175	0.0125996	151.011	12.7368	1.17682	1.09926	0.119633	1	Null_Model_DNMT3A_growth_syndrome_Null	human	GSM1294937
chip_geo	MCF-7	GATA3	750	13175	0.056926	720.237	25.3265	1.17518	1.04132	0.119961	1	Null_Model_DNMT3A_growth_syndrome_Null	human	GSM1241756
chip_geo	OCI-Ly3	SPI1	84	13175	0.00637571	74.5035	8.08444	1.17466	1.12746	0.120065	1	Null_Model_DNMT3A_growth_syndrome_Null	human	GSM1370275
chip_geo	VCaP	EZH2	315	13175	0.0239089	294.92	17.1015	1.17416	1.06809	0.120165	1	Null_Model_DNMT3A_growth_syndrome_Null	human	GSM717405
chip_geo	Jurkat	REST	148	13175	0.0112334	134.318	11.727	1.16673	1.10187	0.121659	1	Null_Model_DNMT3A_growth_syndrome_Null	human	GSM1290169
chip_geo	iPSC	TBX5	388	13175	0.0294497	367.722	17.3999	1.1654	1.05514	0.121929	1	Null_Model_DNMT3A_growth_syndrome_Null	human	GSM2279971
chip_geo	SiHa	CONTROL	1394	13175	0.105806	1353.04	35.1904	1.16381	1.03027	0.12225	1	Null_Model_DNMT3A_growth_syndrome_Null	human	GSM2781972
chip_geo	Kasumi-1	CONTROL	129	13175	0.00979127	116.235	10.972	1.16343	1.10982	0.122327	1	Null_Model_DNMT3A_growth_syndrome_Null	human	GSM1113431
chip_geo	VCaP	AR	760	13175	0.057685	728.446	27.1288	1.16314	1.04332	0.122387	1	Null_Model_DNMT3A_growth_syndrome_Null	human	GSM1410774
chip_geo	THP-1	LYL1	128	13175	0.00971537	115.468	10.7926	1.16121	1.10854	0.122777	1	Null_Model_DNMT3A_growth_syndrome_Null	human	GSM1901550
chip_geo	K562	SPI1	154	13175	0.0116888	140.396	11.7398	1.15883	1.0969	0.123264	1	Null_Model_DNMT3A_growth_syndrome_Null	human	GSM1940200
chip_geo	LNCaP	AR	119	13175	0.00903226	107.369	10.0591	1.15631	1.10833	0.123778	1	Null_Model_DNMT3A_growth_syndrome_Null	human	GSM2122805
chip_geo	LNCaP	AR	380	13175	0.0288425	358.387	18.7026	1.15564	1.06031	0.123915	1	Null_Model_DNMT3A_growth_syndrome_Null	human	GSM2186465
chip_geo	CC-LP-1	TEAD	228	13175	0.0173055	211.597	14.2164	1.15378	1.07752	0.124294	1	Null_Model_DNMT3A_growth_syndrome_Null	human	GSM1524325
chip_geo	HEK293	ZNF19	581	13175	0.0440987	555.114	22.5062	1.15018	1.04663	0.125035	1	Null_Model_DNMT3A_growth_syndrome_Null	human	GSM2828505
chip_geo	ER	ESR1	150	13175	0.0113852	136.637	11.6357	1.14842	1.0978	0.125398	1	Null_Model_DNMT3A_growth_syndrome_Null	human	GSM2443991
chip_geo	SKNO-1	KDM1A	83	13175	0.00629981	73.1299	8.61018	1.14633	1.13497	0.125829	1	Null_Model_DNMT3A_growth_syndrome_Null	human	GSM1844440
chip_geo	Jurkat-FADD-/-	ESR1	77	13175	0.0058444	67.987	7.86682	1.1457	1.13257	0.12596	1	Null_Model_DNMT3A_growth_syndrome_Null	human	GSM3149094
chip_geo	LNCaP	HOXB13	268	13175	0.0203416	250.138	15.6048	1.14466	1.07141	0.126175	1	Null_Model_DNMT3A_growth_syndrome_Null	human	GSM2480816
chip_geo	HEK293	ZNF266	626	13175	0.0475142	598.416	24.1443	1.14248	1.0461	0.126627	1	Null_Model_DNMT3A_growth_syndrome_Null	human	GSM2827471
chip_geo	MDA-MB-231	GATA3	1365	13175	0.103605	1325.87	34.2734	1.14161	1.02951	0.126808	1	Null_Model_DNMT3A_growth_syndrome_Null	human	GSM1855968
chip_geo	GM12878	REST	130	13175	0.00986717	117.642	10.8289	1.14117	1.10504	0.1269	1	Null_Model_DNMT3A_growth_syndrome_Null	human	GSM1333993
chip_geo	Primary ovarian granulosa cells	HA	432	13175	0.0327894	409.368	19.8614	1.13951	1.05529	0.127245	1	Null_Model_DNMT3A_growth_syndrome_Null	human	GSM1415630
chip_geo	HeLa Kyoto	MBD3	116	13175	0.00880455	104.185	10.3711	1.13925	1.11341	0.1273	1	Null_Model_DNMT3A_growth_syndrome_Null	human	GSM2104437
chip_geo	HeLa	CONTROL	78	13175	0.0059203	68.6144	8.27968	1.13357	1.13679	0.128487	1	Null_Model_DNMT3A_growth_syndrome_Null	human	GSM2759024
chip_geo	VCaP	AR	1130	13175	0.0857685	1093.29	32.4244	1.13231	1.03358	0.128753	1	Null_Model_DNMT3A_growth_syndrome_Null	human	GSM980658
chip_geo	LoVo	NCOA1	66	13175	0.00500949	57.5225	7.50132	1.13014	1.14738	0.129209	1	Null_Model_DNMT3A_growth_syndrome_Null	human	GSM1239475
chip_geo	A-549	JUNB	594	13175	0.0450854	567.271	23.6788	1.12883	1.04712	0.129486	1	Null_Model_DNMT3A_growth_syndrome_Null	human	GSM2437763
chip_geo	Edom-iPS-2	JARID2	228	13175	0.0173055	211.649	14.5807	1.12139	1.07725	0.131062	1	Null_Model_DNMT3A_growth_syndrome_Null	human	GSM1180148
chip_geo	HEK293	ZNF555	718	13175	0.0544972	689.163	25.7362	1.12049	1.04184	0.131252	1	Null_Model_DNMT3A_growth_syndrome_Null	human	GSM2828894
chip_geo	HEK293	ZNF571	782	13175	0.0593548	752.357	26.4632	1.12017	1.0394	0.13132	1	Null_Model_DNMT3A_growth_syndrome_Null	human	GSM2827233
chip_geo	MCF-7	ESR1	711	13175	0.0539658	682.724	25.297	1.11775	1.04142	0.131837	1	Null_Model_DNMT3A_growth_syndrome_Null	human	GSM1669049
chip_geo	endometrioid adenocarcinoma	ESR1	242	13175	0.0183681	225.54	14.7625	1.11495	1.07298	0.132435	1	Null_Model_DNMT3A_growth_syndrome_Null	human	GSM2467294
chip_geo	LoVo	RORA	102	13175	0.00774194	91.045	9.82604	1.1149	1.12033	0.132447	1	Null_Model_DNMT3A_growth_syndrome_Null	human	GSM1208791
chip_geo	MCF-7	ESR1	573	13175	0.0434915	547.981	22.5022	1.11185	1.04566	0.133102	1	Null_Model_DNMT3A_growth_syndrome_Null	human	GSM2747706
chip_geo	human fetal testis	PRDM1	523	13175	0.0396964	498.906	21.7138	1.10961	1.04829	0.133583	1	Null_Model_DNMT3A_growth_syndrome_Null	human	GSM2689841
chip_geo	SU	EZH2	177	13175	0.0134345	163.054	12.5686	1.1096	1.08553	0.133586	1	Null_Model_DNMT3A_growth_syndrome_Null	human	GSM2265655
chip_geo	HEK293	ZNF114	753	13175	0.0571537	724.218	25.9892	1.10747	1.03974	0.134046	1	Null_Model_DNMT3A_growth_syndrome_Null	human	GSM2828884
chip_geo	22Rv1	AR	142	13175	0.010778	129.709	11.1481	1.10249	1.09476	0.135124	1	Null_Model_DNMT3A_growth_syndrome_Null	human	GSM2537213
chip_geo	Jurkat	H3K4me1	1696	13175	0.128729	1655.32	37.0725	1.09726	1.02457	0.136263	1	Null_Model_DNMT3A_growth_syndrome_Null	human	GSM3374691
chip_geo	primary glioblastoma (GBM) stem cells	ASCL1	364	13175	0.0276281	344.152	18.0944	1.09692	1.05767	0.136338	1	Null_Model_DNMT3A_growth_syndrome_Null	human	GSM2335533
chip_geo	LNCaP	AR	75	13175	0.0056926	66.039	8.17958	1.09554	1.13569	0.13664	1	Null_Model_DNMT3A_growth_syndrome_Null	human	GSM2393841
chip_geo	HCT 116	TCF7L2	79	13175	0.0059962	69.993	8.23195	1.09415	1.12868	0.136944	1	Null_Model_DNMT3A_growth_syndrome_Null	human	GSM1535698
chip_geo	T-47D	PGR	205	13175	0.0155598	190.373	13.3727	1.09383	1.07684	0.137015	1	Null_Model_DNMT3A_growth_syndrome_Null	human	GSM1669121
chip_geo	A-549	JUNB	239	13175	0.0181404	223.147	14.4958	1.09363	1.07104	0.137058	1	Null_Model_DNMT3A_growth_syndrome_Null	human	GSM2437878
chip_geo	Jurkat	H3K27me3	361	13175	0.0274004	340.88	18.3978	1.0936	1.05902	0.137065	1	Null_Model_DNMT3A_growth_syndrome_Null	human	GSM1859757
chip_geo	A-549	HES2	247	13175	0.0187476	230.251	15.3627	1.09026	1.07274	0.1378	1	Null_Model_DNMT3A_growth_syndrome_Null	human	GSM2421630
chip_geo	MCF-7	TP53	110	13175	0.00834915	99.3736	9.75563	1.08926	1.10693	0.138021	1	Null_Model_DNMT3A_growth_syndrome_Null	human	GSM2671292
chip_geo	Edom-iPS-2	EZH2	199	13175	0.0151044	184.312	13.4866	1.0891	1.07969	0.138054	1	Null_Model_DNMT3A_growth_syndrome_Null	human	GSM1180143
chip_geo	K562	GATA1	510	13175	0.0387097	487.007	21.141	1.0876	1.04721	0.138385	1	Null_Model_DNMT3A_growth_syndrome_Null	human	GSM610335
chip_geo	MCF-7	ESR1	258	13175	0.0195825	241.064	15.5935	1.0861	1.07026	0.138718	1	Null_Model_DNMT3A_growth_syndrome_Null	human	GSM2752579
chip_geo	LNCaP	HOXB13	160	13175	0.0121442	147.448	11.5644	1.08544	1.08513	0.138864	1	Null_Model_DNMT3A_growth_syndrome_Null	human	GSM2480821
chip_geo	VCaP	ERG	464	13175	0.0352182	441.414	20.8289	1.08438	1.05117	0.139098	1	Null_Model_DNMT3A_growth_syndrome_Null	human	GSM2086314
chip_geo	HEK293T/17	BRD3	377	13175	0.0286148	356.431	18.9737	1.0841	1.05771	0.13916	1	Null_Model_DNMT3A_growth_syndrome_Null	human	GSM1820953
chip_geo	MCF-7	GATA3	242	13175	0.0183681	226.406	14.3903	1.08368	1.06888	0.139254	1	Null_Model_DNMT3A_growth_syndrome_Null	human	GSM825711
chip_geo	Jurkat	REST	105	13175	0.00796964	94.2597	9.91183	1.08358	1.11394	0.139276	1	Null_Model_DNMT3A_growth_syndrome_Null	human	GSM1290170
chip_geo	UtE-iPS-7	JARID2	661	13175	0.0501708	633.399	25.4792	1.08329	1.04358	0.13934	1	Null_Model_DNMT3A_growth_syndrome_Null	human	GSM1180169
chip_geo	U2OS	ZBTB48	1556	13175	0.118102	1517	36.0285	1.08248	1.02571	0.13952	1	Null_Model_DNMT3A_growth_syndrome_Null	human	GSM2543156
chip_geo	HUES 64	PRDM1	73	13175	0.0055408	64.4575	7.91457	1.07933	1.13253	0.14022	1	Null_Model_DNMT3A_growth_syndrome_Null	human	GSM1505615
chip_geo	Huker	SNAI2	574	13175	0.0435674	549.848	22.3836	1.079	1.04392	0.140295	1	Null_Model_DNMT3A_growth_syndrome_Null	human	GSM1336145
chip_geo	A-549	EP300	295	13175	0.0223909	277.416	16.3045	1.0785	1.06339	0.140405	1	Null_Model_DNMT3A_growth_syndrome_Null	human	GSM2421718
chip_geo	IMR-90	BRD4	726	13175	0.0551044	697.73	26.3069	1.07461	1.04052	0.141274	1	Null_Model_DNMT3A_growth_syndrome_Null	human	GSM1915116
chip_geo	LNCaP	TLE3	276	13175	0.0209488	258.885	15.9924	1.07019	1.06611	0.142267	1	Null_Model_DNMT3A_growth_syndrome_Null	human	GSM2480824
chip_geo	MCF-7	ESR1	83	13175	0.00629981	73.981	8.42987	1.06988	1.12191	0.142336	1	Null_Model_DNMT3A_growth_syndrome_Null	human	GSM1669080
chip_geo	GM12878	REST	136	13175	0.0103226	123.973	11.2597	1.06815	1.09701	0.142727	1	Null_Model_DNMT3A_growth_syndrome_Null	human	GSM1290148
chip_geo	Jurkat	H3K27ac	1902	13175	0.144364	1859.91	39.4463	1.06697	1.02263	0.142993	1	Null_Model_DNMT3A_growth_syndrome_Null	human	GSM1431909
chip_geo	iPSC	TBX5	274	13175	0.020797	256.897	16.048	1.06573	1.06657	0.143272	1	Null_Model_DNMT3A_growth_syndrome_Null	human	GSM2280019
chip_geo	A-549	JUNB	554	13175	0.0420493	530.483	22.1214	1.06311	1.04433	0.143866	1	Null_Model_DNMT3A_growth_syndrome_Null	human	GSM2437743
chip_geo	HEK293T/17	BRD4	441	13175	0.0334725	419.465	20.2811	1.06185	1.05134	0.144153	1	Null_Model_DNMT3A_growth_syndrome_Null	human	GSM1820974
chip_geo	MCF-7	GATAD2B	936	13175	0.0710436	906.924	27.5701	1.05462	1.03206	0.1458	1	Null_Model_DNMT3A_growth_syndrome_Null	human	GSM2423415
chip_geo	LNCaP	AR	74	13175	0.0056167	65.4146	8.14377	1.05423	1.13125	0.145889	1	Null_Model_DNMT3A_growth_syndrome_Null	human	GSM1527023
chip_geo	HEK293	TET3	587	13175	0.0445541	562.225	23.5222	1.05327	1.04407	0.146108	1	Null_Model_DNMT3A_growth_syndrome_Null	human	GSM1018960
chip_geo	VCaP	PIAS1	250	13175	0.0189753	234.274	14.9463	1.05219	1.06713	0.146357	1	Null_Model_DNMT3A_growth_syndrome_Null	human	GSM1622630
chip_geo	A-549	EP300	223	13175	0.016926	207.979	14.2773	1.05209	1.07222	0.146379	1	Null_Model_DNMT3A_growth_syndrome_Null	human	GSM2421659
chip_geo	IMR-90	TP53	80	13175	0.00607211	70.976	8.58915	1.05063	1.12714	0.146715	1	Null_Model_DNMT3A_growth_syndrome_Null	human	GSM1294884
chip_geo	WI-38	UBE2I	85	13175	0.00645161	76.016	8.55779	1.04981	1.11819	0.146904	1	Null_Model_DNMT3A_growth_syndrome_Null	human	GSM1035436
chip_geo	SH-SY5Y	GATA3	331	13175	0.0251233	312.655	17.4833	1.04927	1.05867	0.147027	1	Null_Model_DNMT3A_growth_syndrome_Null	human	GSM1602667
chip_geo	A-549	EP300	218	13175	0.0165465	203.602	13.7657	1.0459	1.07071	0.147803	1	Null_Model_DNMT3A_growth_syndrome_Null	human	GSM2421463
chip_geo	VCaP	HDAC3	368	13175	0.0279317	348.631	18.5535	1.04394	1.05556	0.148257	1	Null_Model_DNMT3A_growth_syndrome_Null	human	GSM717402
chip_geo	A-549	NR3C1	372	13175	0.0282353	353.069	18.1365	1.04381	1.05362	0.148287	1	Null_Model_DNMT3A_growth_syndrome_Null	human	GSM2421862
chip_geo	Kasumi-1	RUNX1T1	251	13175	0.0190512	235.044	15.3227	1.04133	1.06789	0.148861	1	Null_Model_DNMT3A_growth_syndrome_Null	human	GSM722706
chip_geo	G401	SMARCB1	110	13175	0.00834915	99.4386	10.1532	1.04021	1.10621	0.14912	1	Null_Model_DNMT3A_growth_syndrome_Null	human	GSM1835871
chip_geo	UtE-iPS-11	JARID2	246	13175	0.0186717	230.974	14.4958	1.03657	1.06505	0.149968	1	Null_Model_DNMT3A_growth_syndrome_Null	human	GSM1180157
chip_geo	HEK293	ZNF143	974	13175	0.0739279	941.656	31.2471	1.03509	1.03435	0.150313	1	Null_Model_DNMT3A_growth_syndrome_Null	human	GSM959051
chip_geo	Hs 68	RNF2	1129	13175	0.0856926	1096.34	31.5545	1.03495	1.02979	0.150346	1	Null_Model_DNMT3A_growth_syndrome_Null	human	GSM1295092
chip_geo	A-549	CEBPB	476	13175	0.036129	454.41	20.913	1.03239	1.04751	0.150944	1	Null_Model_DNMT3A_growth_syndrome_Null	human	GSM2421646
chip_geo	THP-1	FOS	196	13175	0.0148767	182.455	13.1354	1.03122	1.07424	0.151219	1	Null_Model_DNMT3A_growth_syndrome_Null	human	GSM3112114
chip_geo	MCF-7	GATA3	559	13175	0.0424288	534.806	23.492	1.02987	1.04524	0.151535	1	Null_Model_DNMT3A_growth_syndrome_Null	human	GSM986069
chip_geo	NALM-6	POLR2A	105	13175	0.00796964	94.8022	9.91306	1.02872	1.10757	0.151805	1	Null_Model_DNMT3A_growth_syndrome_Null	human	GSM2144898
chip_geo	human aortic endothelial cell	JUNB	704	13175	0.0534345	677.564	25.699	1.02866	1.03902	0.15182	1	Null_Model_DNMT3A_growth_syndrome_Null	human	GSM2394416
chip_geo	HEK293	ZNF23	958	13175	0.0727135	928.094	29.0825	1.02832	1.03222	0.1519	1	Null_Model_DNMT3A_growth_syndrome_Null	human	GSM2827467
chip_geo	LNCaP	AR	173	13175	0.0131309	159.697	12.9439	1.02772	1.0833	0.15204	1	Null_Model_DNMT3A_growth_syndrome_Null	human	GSM2219853
chip_geo	ZNF532-NUT 24335	ZNF532	431	13175	0.0327135	410.595	19.8981	1.02545	1.0497	0.152575	1	Null_Model_DNMT3A_growth_syndrome_Null	human	GSM2543141
chip_geo	CLB-Ga	PHOX2B	385	13175	0.029222	365.986	18.546	1.02523	1.05195	0.152626	1	Null_Model_DNMT3A_growth_syndrome_Null	human	GSM2664369
chip_geo	WA09	BRD3	170	13175	0.0129032	156.957	12.7266	1.02486	1.0831	0.152716	1	Null_Model_DNMT3A_growth_syndrome_Null	human	GSM1466839
chip_geo	Kelly	GATA3	369	13175	0.0280076	350.017	18.5346	1.02419	1.05423	0.152872	1	Null_Model_DNMT3A_growth_syndrome_Null	human	GSM1602666
chip_geo	HEK293T/17	ZNF506	204	13175	0.0154839	189.94	13.7352	1.02365	1.07402	0.153001	1	Null_Model_DNMT3A_growth_syndrome_Null	human	GSM2466577
chip_geo	Hep-G2	SMAD4	106	13175	0.00804554	96.1708	9.61747	1.02201	1.10221	0.153388	1	Null_Model_DNMT3A_growth_syndrome_Null	human	GSM2574803
chip_geo	LNCaP	HOXB13	317	13175	0.0240607	299.485	17.1496	1.02133	1.05849	0.153548	1	Null_Model_DNMT3A_growth_syndrome_Null	human	GSM2537218
chip_geo	A-549	JUNB	404	13175	0.0306641	384.838	18.7624	1.02129	1.04979	0.153558	1	Null_Model_DNMT3A_growth_syndrome_Null	human	GSM2437845
chip_geo	HUES 64	LEF1	814	13175	0.0617837	786.667	26.7646	1.02122	1.03474	0.153574	1	Null_Model_DNMT3A_growth_syndrome_Null	human	GSM1505691
chip_geo	A-549	HES2	243	13175	0.018444	227.795	14.8987	1.02055	1.06675	0.153735	1	Null_Model_DNMT3A_growth_syndrome_Null	human	GSM2421775
chip_geo	HEK293	ZNF114	779	13175	0.0591271	752.87	25.6488	1.01876	1.03471	0.154159	1	Null_Model_DNMT3A_growth_syndrome_Null	human	GSM2828885
chip_geo	T-47D	CHD8	652	13175	0.0494877	626.803	24.7517	1.01798	1.0402	0.154343	1	Null_Model_DNMT3A_growth_syndrome_Null	human	GSM1526893
chip_geo	WA07	TBX5	161	13175	0.0122201	148.398	12.3896	1.01718	1.08492	0.154535	1	Null_Model_DNMT3A_growth_syndrome_Null	human	GSM2279985
chip_geo	A-549	HES2	182	13175	0.013814	168.561	13.2404	1.01497	1.07973	0.155061	1	Null_Model_DNMT3A_growth_syndrome_Null	human	GSM2421450
chip_geo	SK-N-MC	CONTROL	95	13175	0.00721063	85.8971	8.97733	1.01399	1.10597	0.155294	1	Null_Model_DNMT3A_growth_syndrome_Null	human	GSM803423
chip_geo	Jurkat E6.1	TAL1	118	13175	0.00895636	107.417	10.4383	1.01391	1.09853	0.155314	1	Null_Model_DNMT3A_growth_syndrome_Null	human	GSM722165
chip_geo	keratinocytes	TP63	736	13175	0.0558634	710.433	25.2384	1.01304	1.03599	0.155521	1	Null_Model_DNMT3A_growth_syndrome_Null	human	GSM1446927
chip_geo	HEK293	ZNF473	1143	13175	0.0867552	1111.14	31.4805	1.01215	1.02868	0.155732	1	Null_Model_DNMT3A_growth_syndrome_Null	human	GSM2827561
chip_geo	erythroid cells	TAL1	199	13175	0.0151044	185.018	13.8148	1.0121	1.07557	0.155745	1	Null_Model_DNMT3A_growth_syndrome_Null	human	GSM1038698
chip_geo	A-549	EP300	252	13175	0.0191271	236.431	15.4014	1.01091	1.06585	0.15603	1	Null_Model_DNMT3A_growth_syndrome_Null	human	GSM2421538
chip_geo	SU	SUZ12	186	13175	0.0141176	172.729	13.1497	1.0092	1.07683	0.156439	1	Null_Model_DNMT3A_growth_syndrome_Null	human	GSM2265652
chip_geo	HeLa	PKNOX1	186	13175	0.0141176	172.882	13.0231	1.00728	1.07588	0.1569	1	Null_Model_DNMT3A_growth_syndrome_Null	human	GSM2715312
chip_geo	LNCaP	PIAS3, PIAS2 and PIAS1	521	13175	0.0395446	499.125	21.7198	1.00715	1.04383	0.156931	1	Null_Model_DNMT3A_growth_syndrome_Null	human	GSM2219873
chip_geo	PC-9	EZH2	268	13175	0.0203416	252.222	15.6768	1.00647	1.06256	0.157095	1	Null_Model_DNMT3A_growth_syndrome_Null	human	GSM3498422
chip_geo	MCF-7	GATA3	776	13175	0.0588994	749.945	25.9066	1.00573	1.03474	0.157273	1	Null_Model_DNMT3A_growth_syndrome_Null	human	GSM935445
chip_geo	T-47D	GATA3	818	13175	0.0620873	791.286	26.6165	1.00368	1.03376	0.157768	1	Null_Model_DNMT3A_growth_syndrome_Null	human	GSM2644579
chip_geo	A-549	HES2	98	13175	0.00743833	88.5045	9.48115	1.00151	1.10729	0.158289	1	Null_Model_DNMT3A_growth_syndrome_Null	human	GSM2421925
chip_geo	LoVo	ALX4	84	13175	0.00637571	75.3057	8.6845	1.00113	1.11545	0.158382	1	Null_Model_DNMT3A_growth_syndrome_Null	human	GSM1208710
chip_geo	U2OS	TP53	768	13175	0.0582922	741.737	26.2735	0.99959	1.03541	0.158755	1	Null_Model_DNMT3A_growth_syndrome_Null	human	GSM1133486
chip_geo	LNCaP	AR	209	13175	0.0158634	195.062	13.9598	0.998442	1.07145	0.159032	1	Null_Model_DNMT3A_growth_syndrome_Null	human	GSM1207904
chip_geo	LNCaP	CHD1	327	13175	0.0248197	309.317	17.7218	0.997828	1.05717	0.159181	1	Null_Model_DNMT3A_growth_syndrome_Null	human	GSM1573653
chip_geo	Primary_Cell_type:Endometrial stromal cells; flag-PGR-A	PGR	411	13175	0.0311954	391.3	19.7438	0.997796	1.05035	0.159189	1	Null_Model_DNMT3A_growth_syndrome_Null	human	GSM1527528
chip_geo	T-47D	Ty1	239	13175	0.0181404	224.29	14.751	0.99724	1.06559	0.159324	1	Null_Model_DNMT3A_growth_syndrome_Null	human	GSM2644603
chip_geo	BEAS-2B	NR3C1	1238	13175	0.0939658	1207.14	30.9829	0.995974	1.02556	0.159631	1	Null_Model_DNMT3A_growth_syndrome_Null	human	GSM2103042
chip_geo	HUES 64	NR5A2	514	13175	0.0390133	492.164	21.9358	0.99546	1.04437	0.159756	1	Null_Model_DNMT3A_growth_syndrome_Null	human	GSM1505694
chip_geo	Jurkat	REST	127	13175	0.00963947	116.35	10.7117	0.994276	1.09154	0.160044	1	Null_Model_DNMT3A_growth_syndrome_Null	human	GSM1290168
chip_geo	HUES 64	POU5F1	563	13175	0.0427324	539.697	23.4502	0.993709	1.04318	0.160182	1	Null_Model_DNMT3A_growth_syndrome_Null	human	GSM1505726
chip_geo	LNCaP	AR	809	13175	0.0614042	782.766	26.4787	0.99075	1.03351	0.160904	1	Null_Model_DNMT3A_growth_syndrome_Null	human	GSM1576447
chip_geo	HEK293T/17	ZNF680	156	13175	0.0118406	143.926	12.2266	0.987517	1.08389	0.161695	1	Null_Model_DNMT3A_growth_syndrome_Null	human	GSM2466630
chip_geo	BJAB	RELA	894	13175	0.0678558	867.104	27.2582	0.986716	1.03102	0.161891	1	Null_Model_DNMT3A_growth_syndrome_Null	human	GSM3289902
chip_geo	HUES 64	TRIM28	1122	13175	0.0851613	1091.33	31.1822	0.983713	1.02811	0.162628	1	Null_Model_DNMT3A_growth_syndrome_Null	human	GSM1505798
chip_geo	LNCaP	AR	526	13175	0.0399241	504.141	22.2442	0.982689	1.04336	0.16288	1	Null_Model_DNMT3A_growth_syndrome_Null	human	GSM2186462
chip_geo	A-549	HES2	104	13175	0.00789374	94.7752	9.39843	0.981523	1.09733	0.163167	1	Null_Model_DNMT3A_growth_syndrome_Null	human	GSM2421629
chip_geo	LNCaP	AR	240	13175	0.0182163	224.854	15.4408	0.980897	1.06736	0.163322	1	Null_Model_DNMT3A_growth_syndrome_Null	human	GSM1207887
chip_geo	iPSC	TBX5	259	13175	0.0196584	243.802	15.5109	0.979817	1.06234	0.163588	1	Null_Model_DNMT3A_growth_syndrome_Null	human	GSM2280042
chip_geo	HEK293T	EHMT2	201	13175	0.0152562	187.261	14.0475	0.978061	1.07337	0.164022	1	Null_Model_DNMT3A_growth_syndrome_Null	human	GSM1644659
chip_geo	Raji	H3K4me1	1426	13175	0.108235	1391.7	35.1007	0.977322	1.02465	0.164205	1	Null_Model_DNMT3A_growth_syndrome_Null	human	GSM2473256
chip_geo	MCF-7	TP53	124	13175	0.00941176	113.349	10.9068	0.976583	1.09397	0.164388	1	Null_Model_DNMT3A_growth_syndrome_Null	human	GSM2671295
chip_geo	HEK293	ZNF302	657	13175	0.0498672	633.016	24.623	0.974051	1.03789	0.165016	1	Null_Model_DNMT3A_growth_syndrome_Null	human	GSM2827341
chip_geo	K562	ZNF507	364	13175	0.0276281	346.573	17.8921	0.973979	1.05028	0.165033	1	Null_Model_DNMT3A_growth_syndrome_Null	human	GSM2827609
chip_geo	K562	MORC2	449	13175	0.0340797	428.698	20.9345	0.969771	1.04736	0.16608	1	Null_Model_DNMT3A_growth_syndrome_Null	human	GSM2509459
chip_geo	HUES 64	GATA4	827	13175	0.0627704	801.134	26.6769	0.969609	1.03229	0.166121	1	Null_Model_DNMT3A_growth_syndrome_Null	human	GSM1505654
chip_geo	A-549	RNF2	74	13175	0.0056167	65.959	8.29779	0.969048	1.12191	0.166261	1	Null_Model_DNMT3A_growth_syndrome_Null	human	GSM2700618
chip_geo	MCF-7	CONTROL	68	13175	0.00516129	60.4905	7.77008	0.966462	1.12414	0.166906	1	Null_Model_DNMT3A_growth_syndrome_Null	human	GSM2747719
chip_geo	RS4;11	NR3C1	209	13175	0.0158634	195.176	14.3064	0.966293	1.07083	0.166949	1	Null_Model_DNMT3A_growth_syndrome_Null	human	GSM1841306
chip_geo	human breast cancer from mice	CONTROL	78	13175	0.0059203	69.9351	8.37417	0.963072	1.11532	0.167756	1	Null_Model_DNMT3A_growth_syndrome_Null	human	GSM2702125
chip_geo	Human neonatal foreskin keratinocytes	CONTROL	416	13175	0.031575	396.594	20.1589	0.962634	1.04893	0.167866	1	Null_Model_DNMT3A_growth_syndrome_Null	human	GSM1366686
chip_geo	Caki-1	KDM5C	223	13175	0.016926	209.405	14.1431	0.961275	1.06492	0.168207	1	Null_Model_DNMT3A_growth_syndrome_Null	human	GSM1889904
chip_geo	K562	FUS	149	13175	0.0113093	137.95	11.5038	0.960548	1.0801	0.16839	1	Null_Model_DNMT3A_growth_syndrome_Null	human	GSM2824385
chip_geo	HEK293T/17	ZNF557	83	13175	0.00629981	74.979	8.38752	0.956299	1.10698	0.169461	1	Null_Model_DNMT3A_growth_syndrome_Null	human	GSM2466594
chip_geo	A-549	EP300	135	13175	0.0102467	124.642	10.8349	0.955948	1.0831	0.169549	1	Null_Model_DNMT3A_growth_syndrome_Null	human	GSM2421717
chip_geo	U2OS	MYC	713	13175	0.0541176	688.22	25.9478	0.955002	1.03601	0.169788	1	Null_Model_DNMT3A_growth_syndrome_Null	human	GSM2049319
chip_geo	????	BRD4	438	13175	0.0332448	419.539	19.3432	0.954367	1.044	0.169949	1	Null_Model_DNMT3A_growth_syndrome_Null	human	GSM2543129
chip_geo	MDA-MB-231	GATA3	1014	13175	0.0769639	984.214	31.2717	0.952498	1.03026	0.170422	1	Null_Model_DNMT3A_growth_syndrome_Null	human	GSM1856012
chip_geo	22Rv1	AR	213	13175	0.016167	199.781	13.8862	0.951935	1.06617	0.170565	1	Null_Model_DNMT3A_growth_syndrome_Null	human	GSM1412318
chip_geo	MCF-7	GATA3	493	13175	0.0374194	472.508	21.529	0.951811	1.04337	0.170596	1	Null_Model_DNMT3A_growth_syndrome_Null	human	GSM720422
chip_geo	LNCaP C4-2B	AR	163	13175	0.0123719	151.704	11.8765	0.9511	1.07446	0.170777	1	Null_Model_DNMT3A_growth_syndrome_Null	human	GSM1868862
chip_geo	LoVo	RAD21	207	13175	0.0157116	193.376	14.3738	0.947865	1.07046	0.171599	1	Null_Model_DNMT3A_growth_syndrome_Null	human	GSM1239426
chip_geo	HEK293	ZNF112	956	13175	0.0725617	928.232	29.3116	0.947346	1.02992	0.171731	1	Null_Model_DNMT3A_growth_syndrome_Null	human	GSM2828849
chip_geo	LNCaP	SUZ12	203	13175	0.015408	189.595	14.2017	0.943871	1.0707	0.172618	1	Null_Model_DNMT3A_growth_syndrome_Null	human	GSM969572
chip_geo	PASMCs (human pulmonary arterial smooth muscle cells)	SMAD1/5	319	13175	0.0242125	302.929	17.0272	0.943838	1.05305	0.172626	1	Null_Model_DNMT3A_growth_syndrome_Null	human	GSM714358
chip_geo	Jurkat	H3K27me3	2812	13175	0.213435	2769.99	44.5139	0.943727	1.01517	0.172655	1	Null_Model_DNMT3A_growth_syndrome_Null	human	GSM2279076
chip_geo	GM18130	EP300	283	13175	0.0214801	267.59	16.3472	0.942642	1.05759	0.172932	1	Null_Model_DNMT3A_growth_syndrome_Null	human	GSM1645718
chip_geo	NALM-6	NR3C1	686	13175	0.0520683	663.204	24.2104	0.941586	1.03437	0.173202	1	Null_Model_DNMT3A_growth_syndrome_Null	human	GSM1637307
chip_geo	Jurkat	REST	95	13175	0.00721063	86.8102	8.70264	0.941072	1.09434	0.173334	1	Null_Model_DNMT3A_growth_syndrome_Null	human	GSM1290165
chip_geo	HEK293	ZNF493	536	13175	0.0406831	515.48	21.8227	0.940328	1.03981	0.173525	1	Null_Model_DNMT3A_growth_syndrome_Null	human	GSM2827531
chip_geo	GM12878	IKZF1	751	13175	0.0570019	725.873	26.7401	0.939671	1.03462	0.173693	1	Null_Model_DNMT3A_growth_syndrome_Null	human	GSM935442
chip_geo	HEK293	CONTROL	287	13175	0.0217837	271.448	16.6093	0.936372	1.05729	0.174541	1	Null_Model_DNMT3A_growth_syndrome_Null	human	GSM2671804
chip_geo	MCF-7	RUNX1	140	13175	0.0106262	129.46	11.2579	0.936271	1.08142	0.174567	1	Null_Model_DNMT3A_growth_syndrome_Null	human	GSM1592327
chip_geo	H3396	CBP (R768me2a)	162	13175	0.012296	150.227	12.5781	0.936007	1.07837	0.174635	1	Null_Model_DNMT3A_growth_syndrome_Null	human	GSM801052
chip_geo	primary CD34+	5-hmC	2586	13175	0.196281	2542.98	46.0053	0.935218	1.01692	0.174838	1	Null_Model_DNMT3A_growth_syndrome_Null	human	GSM992936
chip_geo	HEK293T/17	ZNF317	66	13175	0.00500949	59.012	7.47261	0.93515	1.11842	0.174855	1	Null_Model_DNMT3A_growth_syndrome_Null	human	GSM2466528
chip_geo	HMEC	HSF1	67	13175	0.00508539	59.963	7.53695	0.933662	1.11736	0.175239	1	Null_Model_DNMT3A_growth_syndrome_Null	human	GSM951853
chip_geo	VCaP	AR	126	13175	0.00956357	116.087	10.6341	0.932201	1.08539	0.175616	1	Null_Model_DNMT3A_growth_syndrome_Null	human	GSM2086298
chip_geo	MCF-7	ESR1	534	13175	0.0405313	513.15	22.3721	0.931972	1.04063	0.175675	1	Null_Model_DNMT3A_growth_syndrome_Null	human	GSM986061
chip_geo	Human breast tumor	AR	377	13175	0.0286148	359.928	18.3569	0.929999	1.04743	0.176186	1	Null_Model_DNMT3A_growth_syndrome_Null	human	GSM2797127
chip_geo	SH-SY5Y	CHAT	176	13175	0.0133586	164.342	12.5706	0.927432	1.07094	0.176851	1	Null_Model_DNMT3A_growth_syndrome_Null	human	GSM1898100
chip_geo	prostate tumor	BRD4	90	13175	0.00683112	81.6943	9.00491	0.922351	1.10167	0.178173	1	Null_Model_DNMT3A_growth_syndrome_Null	human	GSM2771597
chip_geo	Jurkat	H3K79me3	108	13175	0.00819734	98.4985	10.3098	0.921598	1.09646	0.178369	1	Null_Model_DNMT3A_growth_syndrome_Null	human	GSM1603215
chip_geo	GM12878	REST	97	13175	0.00736243	88.2687	9.4759	0.921418	1.09892	0.178416	1	Null_Model_DNMT3A_growth_syndrome_Null	human	GSM1290156
chip_geo	T-47D	PGR	159	13175	0.0120683	148.007	11.9422	0.920522	1.07427	0.17865	1	Null_Model_DNMT3A_growth_syndrome_Null	human	GSM1245253
chip_geo	VCaP	AR	551	13175	0.0418216	529.265	23.6148	0.920407	1.04107	0.17868	1	Null_Model_DNMT3A_growth_syndrome_Null	human	GSM696842
chip_geo	MCF-7	ESR1	651	13175	0.0494118	628.401	24.5741	0.919642	1.03596	0.17888	1	Null_Model_DNMT3A_growth_syndrome_Null	human	GSM2747702
chip_geo	HEK293T/17	ZNF783	209	13175	0.0158634	196.396	13.7239	0.918427	1.06418	0.179198	1	Null_Model_DNMT3A_growth_syndrome_Null	human	GSM2466659
chip_geo	MCF-7	ESR1	111	13175	0.00842505	101.613	10.2238	0.918117	1.09238	0.179279	1	Null_Model_DNMT3A_growth_syndrome_Null	human	GSM1669078
chip_geo	THP-1	GRIP1	133	13175	0.0100949	122.848	11.1089	0.913851	1.08264	0.180398	1	Null_Model_DNMT3A_growth_syndrome_Null	human	GSM2661801
chip_geo	MCF-7	GATA3	923	13175	0.0700569	896.852	28.6273	0.91339	1.02916	0.180519	1	Null_Model_DNMT3A_growth_syndrome_Null	human	GSM1642515
chip_geo	Kasumi-1	CONTROL	153	13175	0.0116129	141.924	12.1271	0.913321	1.07804	0.180537	1	Null_Model_DNMT3A_growth_syndrome_Null	human	GSM1113432
chip_geo	LoVo	RAD21	783	13175	0.0594307	758.626	26.7491	0.911196	1.03213	0.181096	1	Null_Model_DNMT3A_growth_syndrome_Null	human	GSM1239585
chip_geo	LNCaP	PIAS3, PIAS2 and PIAS1	639	13175	0.0485009	618.03	23.0733	0.908844	1.03393	0.181716	1	Null_Model_DNMT3A_growth_syndrome_Null	human	GSM2219870
chip_geo	Human neonatal foreskin keratinocytes	TP53	95	13175	0.00721063	86.4216	9.46658	0.90618	1.09926	0.18242	1	Null_Model_DNMT3A_growth_syndrome_Null	human	GSM1366690
chip_geo	Human neonatal foreskin keratinocytes	CONTROL	243	13175	0.018444	229.054	15.4789	0.900971	1.06089	0.183802	1	Null_Model_DNMT3A_growth_syndrome_Null	human	GSM1366692
chip_geo	LNCaP	AR	363	13175	0.0275522	346.323	18.5191	0.900545	1.04816	0.183915	1	Null_Model_DNMT3A_growth_syndrome_Null	human	GSM1069681
chip_geo	WA01	TRIM28	355	13175	0.026945	338.5	18.329	0.90024	1.04875	0.183996	1	Null_Model_DNMT3A_growth_syndrome_Null	human	GSM2067350
chip_geo	SaOS-2	TP73	512	13175	0.0388615	492.114	22.1218	0.898938	1.04041	0.184343	1	Null_Model_DNMT3A_growth_syndrome_Null	human	GSM501690
chip_geo	HEK293T/17	ZNF441	286	13175	0.0217078	271.259	16.4262	0.897424	1.05434	0.184746	1	Null_Model_DNMT3A_growth_syndrome_Null	human	GSM2466559
chip_geo	HEK293	ZNF76	1002	13175	0.0760531	974.05	31.1962	0.895944	1.02869	0.185141	1	Null_Model_DNMT3A_growth_syndrome_Null	human	GSM959052
chip_geo	LNCaP	ARID1A	110	13175	0.00834915	100.973	10.081	0.895445	1.0894	0.185274	1	Null_Model_DNMT3A_growth_syndrome_Null	human	GSM2480805
chip_geo	LNCaP	AR	104	13175	0.00789374	95.2957	9.72617	0.894935	1.09134	0.185411	1	Null_Model_DNMT3A_growth_syndrome_Null	human	GSM2122804
chip_geo	A-549	NR3C1	252	13175	0.0191271	238.27	15.3926	0.892006	1.05762	0.186195	1	Null_Model_DNMT3A_growth_syndrome_Null	human	GSM2421611
chip_geo	HeLa S3	SMARCA4	272	13175	0.0206452	257.883	15.8378	0.891339	1.05474	0.186374	1	Null_Model_DNMT3A_growth_syndrome_Null	human	GSM601399
chip_geo	K562	SPI1	374	13175	0.0283871	357.411	18.62	0.890946	1.04642	0.186479	1	Null_Model_DNMT3A_growth_syndrome_Null	human	GSM1940199
chip_geo	22Rv1	AR	188	13175	0.0142694	176.207	13.237	0.890927	1.06693	0.186484	1	Null_Model_DNMT3A_growth_syndrome_Null	human	GSM1412317
chip_geo	????	EP300	567	13175	0.0430361	546.808	22.6744	0.890512	1.03693	0.186595	1	Null_Model_DNMT3A_growth_syndrome_Null	human	GSM2543138
chip_geo	keratinocytes	TP63	650	13175	0.0493359	627.861	24.8709	0.890151	1.03526	0.186692	1	Null_Model_DNMT3A_growth_syndrome_Null	human	GSM1446929
chip_geo	HaCaT	TP63	266	13175	0.0201898	252.021	15.7252	0.888955	1.05547	0.187014	1	Null_Model_DNMT3A_growth_syndrome_Null	human	GSM1489262
chip_geo	TC-797	EP300	404	13175	0.0306641	386.873	19.2692	0.888823	1.04427	0.187049	1	Null_Model_DNMT3A_growth_syndrome_Null	human	GSM1820943
chip_geo	C1	GTF2IRD1	162	13175	0.012296	150.752	12.6769	0.887267	1.07461	0.187468	1	Null_Model_DNMT3A_growth_syndrome_Null	human	GSM1539057
chip_geo	MCF-7	GATA3	323	13175	0.0245161	307.765	17.1967	0.885913	1.0495	0.187832	1	Null_Model_DNMT3A_growth_syndrome_Null	human	GSM2154998
chip_geo	MCF-7	ESR1	611	13175	0.0463757	589.919	23.8617	0.883463	1.03574	0.188493	1	Null_Model_DNMT3A_growth_syndrome_Null	human	GSM2476820
chip_geo	MCF-7	ESR1	242	13175	0.0183681	229.075	14.6593	0.881697	1.05642	0.18897	1	Null_Model_DNMT3A_growth_syndrome_Null	human	GSM2677919
chip_geo	C49R	CONTROL	153	13175	0.0116129	142.599	11.8065	0.880919	1.07294	0.189181	1	Null_Model_DNMT3A_growth_syndrome_Null	human	GSM2813054
chip_geo	VCaP	AR	179	13175	0.0135863	167.568	12.9824	0.880547	1.06822	0.189282	1	Null_Model_DNMT3A_growth_syndrome_Null	human	GSM2086292
chip_geo	LNCaP	FOXA1	363	13175	0.0275522	346.912	18.2786	0.880149	1.04637	0.189389	1	Null_Model_DNMT3A_growth_syndrome_Null	human	GSM2480812
chip_geo	A-549	FOSL2	304	13175	0.023074	289.327	16.6757	0.879921	1.05072	0.189451	1	Null_Model_DNMT3A_growth_syndrome_Null	human	GSM2421459
chip_geo	Jurkat	REST	101	13175	0.00766603	92.4835	9.69237	0.878679	1.09209	0.189788	1	Null_Model_DNMT3A_growth_syndrome_Null	human	GSM1290159
chip_geo	LNCaP	AR	273	13175	0.0207211	259.099	15.8389	0.877655	1.05365	0.190066	1	Null_Model_DNMT3A_growth_syndrome_Null	human	GSM2393843
chip_geo	Immortalized mammary epithelial cells	HSF1	85	13175	0.00645161	77.2178	8.87595	0.876776	1.10078	0.190304	1	Null_Model_DNMT3A_growth_syndrome_Null	human	GSM951855
chip_geo	A-549	EP300	139	13175	0.0105503	129.073	11.3321	0.876016	1.07691	0.190511	1	Null_Model_DNMT3A_growth_syndrome_Null	human	GSM2421437
chip_geo	22Rv1	CTCF	1244	13175	0.0944213	1214.77	33.4227	0.874549	1.02406	0.19091	1	Null_Model_DNMT3A_growth_syndrome_Null	human	GSM2828839
chip_geo	Hep-G2	ZMYM3	416	13175	0.031575	399.106	19.4333	0.869338	1.04233	0.192331	1	Null_Model_DNMT3A_growth_syndrome_Null	human	GSM2574757
chip_geo	sperm	CONTROL	168	13175	0.0127514	157.572	12.0337	0.866528	1.06618	0.1931	1	Null_Model_DNMT3A_growth_syndrome_Null	human	GSM392712
chip_geo	HEK293T/17	BMI1	141	13175	0.0107021	131.206	11.3075	0.866169	1.07465	0.193199	1	Null_Model_DNMT3A_growth_syndrome_Null	human	GSM1424591
chip_geo	GM12878	CHD1	231	13175	0.0175332	218.572	14.3522	0.865897	1.05686	0.193273	1	Null_Model_DNMT3A_growth_syndrome_Null	human	GSM2698642
chip_geo	MCF-7	ESR1	632	13175	0.0479696	610.979	24.2933	0.865298	1.03441	0.193438	1	Null_Model_DNMT3A_growth_syndrome_Null	human	GSM1198712
chip_geo	HEK293T/17	BRD4	258	13175	0.0195825	244.639	15.4906	0.8625	1.05461	0.194206	1	Null_Model_DNMT3A_growth_syndrome_Null	human	GSM1820926
chip_geo	LoVo	HNF4A	432	13175	0.0327894	415.03	19.7084	0.861058	1.04089	0.194603	1	Null_Model_DNMT3A_growth_syndrome_Null	human	GSM1242266
chip_geo	BJAB	RELA	757	13175	0.0574573	734.266	26.4249	0.860335	1.03096	0.194802	1	Null_Model_DNMT3A_growth_syndrome_Null	human	GSM3289904
chip_geo	HEK293	KLF3FD	266	13175	0.0201898	252.585	15.6105	0.859332	1.05311	0.195079	1	Null_Model_DNMT3A_growth_syndrome_Null	human	GSM1900122
chip_geo	HEK293	WDR11	1595	13175	0.121063	1562.73	37.6519	0.857055	1.02065	0.195707	1	Null_Model_DNMT3A_growth_syndrome_Null	human	GSM2711407
chip_geo	MDA-MB-231	GATA3	1267	13175	0.096167	1239.12	32.7017	0.852558	1.0225	0.196952	1	Null_Model_DNMT3A_growth_syndrome_Null	human	GSM1855971
chip_geo	Jurkat E6.1	GATA3	112	13175	0.00850095	103.383	10.1124	0.852161	1.08335	0.197062	1	Null_Model_DNMT3A_growth_syndrome_Null	human	GSM722168
chip_geo	A-549	JUNB	359	13175	0.0272486	343.686	17.9977	0.850869	1.04456	0.197421	1	Null_Model_DNMT3A_growth_syndrome_Null	human	GSM2437818
chip_geo	HEK293T/17	ZNF84	98	13175	0.00743833	89.9461	9.52466	0.845589	1.08954	0.198891	1	Null_Model_DNMT3A_growth_syndrome_Null	human	GSM2466677
chip_geo	LoVo	ELF3	77	13175	0.0058444	69.8731	8.4319	0.845228	1.102	0.198992	1	Null_Model_DNMT3A_growth_syndrome_Null	human	GSM1208732
chip_geo	MRC-iPS-25	EZH2	1072	13175	0.0813662	1045.23	31.6983	0.844657	1.02562	0.199151	1	Null_Model_DNMT3A_growth_syndrome_Null	human	GSM1180150
chip_geo	A-549	FOSL2	316	13175	0.0239848	301.505	17.1939	0.843003	1.04807	0.199613	1	Null_Model_DNMT3A_growth_syndrome_Null	human	GSM2421522
chip_geo	A-549	JUNB	412	13175	0.0312713	394.996	20.1732	0.842902	1.04305	0.199642	1	Null_Model_DNMT3A_growth_syndrome_Null	human	GSM2437872
chip_geo	MCF-7	EP300	166	13175	0.0125996	155.102	12.9328	0.842671	1.07026	0.199706	1	Null_Model_DNMT3A_growth_syndrome_Null	human	GSM1059392
chip_geo	K562	NFATC3	1468	13175	0.111423	1437.81	35.8232	0.842662	1.02099	0.199709	1	Null_Model_DNMT3A_growth_syndrome_Null	human	GSM2827417
chip_geo	U2OS	HIF1A	183	13175	0.0138899	171.543	13.6162	0.841392	1.06679	0.200064	1	Null_Model_DNMT3A_growth_syndrome_Null	human	GSM2257673
chip_geo	CFPAC-1	FOXA1	1346	13175	0.102163	1316.25	35.3739	0.841024	1.0226	0.200167	1	Null_Model_DNMT3A_growth_syndrome_Null	human	GSM1919987
chip_geo	A-549	JUNB	155	13175	0.0117647	144.922	12.0112	0.839047	1.06954	0.200722	1	Null_Model_DNMT3A_growth_syndrome_Null	human	GSM2437735
chip_geo	A-549	EP300	324	13175	0.024592	309.544	17.2771	0.836688	1.0467	0.201384	1	Null_Model_DNMT3A_growth_syndrome_Null	human	GSM2421746
chip_geo	MCF-7	EP300	109	13175	0.00827324	100.662	9.96804	0.836439	1.08283	0.201454	1	Null_Model_DNMT3A_growth_syndrome_Null	human	GSM1523075
chip_geo	CS1AN	ERCC6	436	13175	0.033093	419.92	19.2486	0.835382	1.03829	0.201751	1	Null_Model_DNMT3A_growth_syndrome_Null	human	GSM2333823
chip_geo	A-549	NR3C1	217	13175	0.0164706	204.973	14.428	0.833587	1.05868	0.202257	1	Null_Model_DNMT3A_growth_syndrome_Null	human	GSM2421955
chip_geo	ASM	NR3C1	1574	13175	0.119469	1542.43	37.8893	0.833307	1.02047	0.202336	1	Null_Model_DNMT3A_growth_syndrome_Null	human	GSM2519945
chip_geo	T-47D	PGR	1180	13175	0.0895636	1152.81	32.6653	0.832314	1.02358	0.202616	1	Null_Model_DNMT3A_growth_syndrome_Null	human	GSM2644594
chip_geo	Caco-2	HNF4A	428	13175	0.0324858	411.832	19.4625	0.830718	1.03926	0.203066	1	Null_Model_DNMT3A_growth_syndrome_Null	human	GSM575228
chip_geo	MCF-7	ESR1	96	13175	0.00728653	88.4985	9.04402	0.829443	1.08476	0.203427	1	Null_Model_DNMT3A_growth_syndrome_Null	human	GSM1523083
chip_geo	T-47D	GATA3	1360	13175	0.103226	1331.55	34.3031	0.82927	1.02136	0.203476	1	Null_Model_DNMT3A_growth_syndrome_Null	human	GSM2644573
chip_geo	U2OS	HSF1	574	13175	0.0435674	554.292	23.7893	0.828453	1.03556	0.203707	1	Null_Model_DNMT3A_growth_syndrome_Null	human	GSM1495182
chip_geo	SKMNC	FLI1	86	13175	0.00652751	78.5684	8.98697	0.826927	1.09459	0.204139	1	Null_Model_DNMT3A_growth_syndrome_Null	human	GSM1517546
chip_geo	A-549	HES2	119	13175	0.00903226	110.2	10.6634	0.825272	1.07986	0.204609	1	Null_Model_DNMT3A_growth_syndrome_Null	human	GSM2421967
chip_geo	NOMO-1	CONTROL	162	13175	0.012296	151.662	12.5692	0.822462	1.06816	0.205407	1	Null_Model_DNMT3A_growth_syndrome_Null	human	GSM1816449
chip_geo	HUES 64	TBXT	606	13175	0.0459962	586.215	24.058	0.822397	1.03375	0.205426	1	Null_Model_DNMT3A_growth_syndrome_Null	human	GSM1505784
chip_geo	A-549	NR3C1	162	13175	0.012296	151.845	12.3537	0.822005	1.06688	0.205537	1	Null_Model_DNMT3A_growth_syndrome_Null	human	GSM2421816
chip_geo	AGS	GATA6	375	13175	0.028463	359.779	18.517	0.821988	1.04231	0.205542	1	Null_Model_DNMT3A_growth_syndrome_Null	human	GSM1255511
chip_geo	MCF-7	AHR	1311	13175	0.0995066	1283.57	33.5061	0.818794	1.02137	0.206452	1	Null_Model_DNMT3A_growth_syndrome_Null	human	GSM1024799
chip_geo	HEK293	CONTROL	195	13175	0.0148008	184.517	12.8034	0.818727	1.05681	0.206471	1	Null_Model_DNMT3A_growth_syndrome_Null	human	GSM2671813
chip_geo	A-549	CEBPB	472	13175	0.0358254	454.912	20.8857	0.818162	1.03756	0.206632	1	Null_Model_DNMT3A_growth_syndrome_Null	human	GSM2421897
chip_geo	Jurkat	H3K27me3	157	13175	0.0119165	147.026	12.208	0.817007	1.06784	0.206962	1	Null_Model_DNMT3A_growth_syndrome_Null	human	GSM2691419
chip_geo	MCF-7	GATA3	766	13175	0.0581404	743.662	27.398	0.815303	1.03004	0.207449	1	Null_Model_DNMT3A_growth_syndrome_Null	human	GSM3486937
chip_geo	V-CaP	AR	129	13175	0.00979127	120.27	10.719	0.814466	1.07259	0.207689	1	Null_Model_DNMT3A_growth_syndrome_Null	human	GSM2427944
chip_geo	LNCaP	TLE3	296	13175	0.0224668	282.576	16.4853	0.814277	1.0475	0.207743	1	Null_Model_DNMT3A_growth_syndrome_Null	human	GSM2480822
chip_geo	K-562	ARID3A	802	13175	0.0608729	779.809	27.2947	0.813008	1.02846	0.208107	1	Null_Model_DNMT3A_growth_syndrome_Null	human	GSM935336
chip_geo	HUES 64	CTCF	1220	13175	0.0925996	1194.59	31.2574	0.812947	1.02127	0.208124	1	Null_Model_DNMT3A_growth_syndrome_Null	human	GSM1505624
chip_geo	U2OS	HSF1	739	13175	0.0560911	717.589	26.3424	0.812782	1.02984	0.208172	1	Null_Model_DNMT3A_growth_syndrome_Null	human	GSM1495181
chip_geo	MCF-7	ESR1	421	13175	0.0319545	405.028	19.6808	0.811555	1.03943	0.208524	1	Null_Model_DNMT3A_growth_syndrome_Null	human	GSM2752596
chip_geo	SK-N-BE(2)	GATA3	568	13175	0.043112	548.854	23.6204	0.810563	1.03488	0.208808	1	Null_Model_DNMT3A_growth_syndrome_Null	human	GSM1680102
chip_geo	ZR-75-30	EP300	439	13175	0.0333207	422.744	20.0693	0.809981	1.03845	0.208976	1	Null_Model_DNMT3A_growth_syndrome_Null	human	GSM2029581
chip_geo	HUES 64	EOMES	506	13175	0.0384061	488.471	21.6665	0.809057	1.03589	0.209241	1	Null_Model_DNMT3A_growth_syndrome_Null	human	GSM1505628
chip_geo	LoVo	RAD21	595	13175	0.0451613	576.207	23.248	0.808379	1.03262	0.209436	1	Null_Model_DNMT3A_growth_syndrome_Null	human	GSM1242270
chip_geo	LNCaP C4-2B	AR	102	13175	0.00774194	94.2797	9.55205	0.808233	1.08189	0.209478	1	Null_Model_DNMT3A_growth_syndrome_Null	human	GSM1501189
chip_geo	SQ white adipose	PPARG	307	13175	0.0233017	293.836	16.2997	0.807611	1.0448	0.209657	1	Null_Model_DNMT3A_growth_syndrome_Null	human	GSM1571727
chip_geo	MRC-5	NEUROG2	1069	13175	0.0811385	1043.83	31.193	0.80697	1.02411	0.209842	1	Null_Model_DNMT3A_growth_syndrome_Null	human	GSM1970152
chip_geo	LNCaP	HOXB13	293	13175	0.0222391	279.977	16.1501	0.80637	1.04651	0.210015	1	Null_Model_DNMT3A_growth_syndrome_Null	human	GSM2480817
chip_geo	HEK293-FT	HOXA9	401	13175	0.0304364	385.036	19.837	0.804763	1.04146	0.210478	1	Null_Model_DNMT3A_growth_syndrome_Null	human	GSM1529674
chip_geo	human keratinoctyes with Brg1/Brm siRNA	TP63	365	13175	0.027704	350.237	18.3581	0.80418	1.04215	0.210647	1	Null_Model_DNMT3A_growth_syndrome_Null	human	GSM1645714
chip_geo	HEK293T/17	EPOP	138	13175	0.0104744	129.001	11.1925	0.804018	1.06976	0.210693	1	Null_Model_DNMT3A_growth_syndrome_Null	human	GSM1294939
chip_geo	HCC4018	ASCL1	111	13175	0.00842505	102.985	9.98032	0.803079	1.07783	0.210965	1	Null_Model_DNMT3A_growth_syndrome_Null	human	GSM1499405
chip_geo	T-47D	PGR	691	13175	0.0524478	670.772	25.2778	0.80022	1.03016	0.211792	1	Null_Model_DNMT3A_growth_syndrome_Null	human	GSM1669040
chip_geo	HCT 116	CBX3	235	13175	0.0178368	223.306	14.6142	0.800202	1.05237	0.211797	1	Null_Model_DNMT3A_growth_syndrome_Null	human	GSM699735
chip_geo	MCF-7	ESR1	810	13175	0.0614801	787.897	27.6256	0.800088	1.02805	0.21183	1	Null_Model_DNMT3A_growth_syndrome_Null	human	GSM2747705
chip_geo	HCC95	TP63	129	13175	0.00979127	120.043	11.1967	0.799968	1.07462	0.211865	1	Null_Model_DNMT3A_growth_syndrome_Null	human	GSM1139039
chip_geo	HUES 64	SMAD4	101	13175	0.00766603	92.977	10.0355	0.799463	1.08629	0.212011	1	Null_Model_DNMT3A_growth_syndrome_Null	human	GSM1505755
chip_geo	Kasumi-1	RUNX1T1	545	13175	0.0413662	527.439	22.0585	0.796131	1.0333	0.212978	1	Null_Model_DNMT3A_growth_syndrome_Null	human	GSM1595965
chip_geo	fibroblast	ERCC6	478	13175	0.0362808	461.574	20.6411	0.795769	1.03559	0.213083	1	Null_Model_DNMT3A_growth_syndrome_Null	human	GSM1215093
chip_geo	OCI-Ly7	EP300	69	13175	0.00523719	62.6334	8.01002	0.794833	1.10165	0.213355	1	Null_Model_DNMT3A_growth_syndrome_Null	human	GSM1703917
chip_geo	VCaP	AR	554	13175	0.0420493	536.019	22.6879	0.792536	1.03355	0.214024	1	Null_Model_DNMT3A_growth_syndrome_Null	human	GSM1463460
chip_geo	LNCaP	GATA2	331	13175	0.0251233	317.822	16.6388	0.791993	1.04146	0.214183	1	Null_Model_DNMT3A_growth_syndrome_Null	human	GSM1691145
chip_geo	SEM	AFF1	2517	13175	0.191044	2481.46	44.9737	0.790228	1.01432	0.214697	1	Null_Model_DNMT3A_growth_syndrome_Null	human	GSM2364545
chip_geo	HeLa S3	CENPA	502	13175	0.0381025	485.792	20.5154	0.790031	1.03336	0.214755	1	Null_Model_DNMT3A_growth_syndrome_Null	human	GSM1053820
chip_geo	Human neonatal foreskin keratinocytes	TP53	174	13175	0.0132068	163.971	12.7124	0.788915	1.06116	0.215081	1	Null_Model_DNMT3A_growth_syndrome_Null	human	GSM1366691
chip_geo	HUES 64	HAND1	436	13175	0.033093	420.046	20.2373	0.788349	1.03798	0.215246	1	Null_Model_DNMT3A_growth_syndrome_Null	human	GSM1505812
chip_geo	Hep-G2	HES1	127	13175	0.00963947	118.684	10.5561	0.787765	1.07007	0.215417	1	Null_Model_DNMT3A_growth_syndrome_Null	human	GSM2574800
chip_geo	SiHa	CONTROL	1133	13175	0.0859962	1108.6	31.0898	0.784842	1.02201	0.216273	1	Null_Model_DNMT3A_growth_syndrome_Null	human	GSM2781974
chip_geo	RWPE1	CONTROL	90	13175	0.00683112	82.8332	9.13571	0.784486	1.08652	0.216378	1	Null_Model_DNMT3A_growth_syndrome_Null	human	GSM927072
chip_geo	MCF-7	ZNF592	293	13175	0.0222391	279.944	16.6806	0.782704	1.04664	0.2169	1	Null_Model_DNMT3A_growth_syndrome_Null	human	GSM2422911
chip_geo	Human breast tumor	AR	163	13175	0.0123719	153.526	12.1074	0.782456	1.06171	0.216973	1	Null_Model_DNMT3A_growth_syndrome_Null	human	GSM2797121
chip_geo	MCF-7	HECTD1	170	13175	0.0129032	160.566	12.0778	0.781065	1.05875	0.217382	1	Null_Model_DNMT3A_growth_syndrome_Null	human	GSM1523070
chip_geo	HT-1080	VRK1	70	13175	0.00531309	63.6993	8.0899	0.778835	1.09891	0.218038	1	Null_Model_DNMT3A_growth_syndrome_Null	human	GSM2242173
chip_geo	U2OS	ZMIZ1	241	13175	0.0182922	228.668	15.8347	0.778775	1.05393	0.218056	1	Null_Model_DNMT3A_growth_syndrome_Null	human	GSM1231599
chip_geo	MCF-7	FOXA1	109	13175	0.00827324	101.351	9.82374	0.77866	1.07547	0.21809	1	Null_Model_DNMT3A_growth_syndrome_Null	human	GSM2257824
chip_geo	GM12878	EZH2	197	13175	0.0149526	186.672	13.2781	0.777796	1.05533	0.218345	1	Null_Model_DNMT3A_growth_syndrome_Null	human	GSM1003498
chip_geo	K562	ZNF740	547	13175	0.041518	529.402	22.6443	0.777167	1.03324	0.21853	1	Null_Model_DNMT3A_growth_syndrome_Null	human	GSM2423627
chip_geo	epidermal stem cells	DNMT3A	282	13175	0.0214042	269.521	16.0965	0.775231	1.0463	0.219102	1	Null_Model_DNMT3A_growth_syndrome_Null	human	GSM1607383
chip_geo	LNCaP	ARID1A	93	13175	0.00705882	86.0539	8.96343	0.774933	1.08072	0.21919	1	Null_Model_DNMT3A_growth_syndrome_Null	human	GSM2480806
chip_geo	GP5d	REST	125	13175	0.00948767	116.575	10.8719	0.774893	1.07227	0.219201	1	Null_Model_DNMT3A_growth_syndrome_Null	human	GSM1240824
chip_geo	LNCaP	NR3C1	509	13175	0.0386338	491.914	22.0633	0.774403	1.03473	0.219346	1	Null_Model_DNMT3A_growth_syndrome_Null	human	GSM980665
chip_geo	Human breast tumor	AR	184	13175	0.0139658	173.618	13.4324	0.772881	1.0598	0.219796	1	Null_Model_DNMT3A_growth_syndrome_Null	human	GSM2797128
chip_geo	APL bone marrow blasts	REST	296	13175	0.0224668	283.978	15.557	0.772771	1.04233	0.219829	1	Null_Model_DNMT3A_growth_syndrome_Null	human	GSM1031241
chip_geo	LNCaP	GRHL2	184	13175	0.0139658	174.124	12.7858	0.772429	1.05672	0.21993	1	Null_Model_DNMT3A_growth_syndrome_Null	human	GSM2122802
chip_geo	HEK293	BAHD1	1665	13175	0.126376	1636.04	37.5581	0.77094	1.0177	0.220371	1	Null_Model_DNMT3A_growth_syndrome_Null	human	GSM1290245
chip_geo	MCF-7	CONTROL	111	13175	0.00842505	102.941	10.4963	0.767792	1.07829	0.221306	1	Null_Model_DNMT3A_growth_syndrome_Null	human	GSM2813043
chip_geo	VCaP	BRD3	1924	13175	0.146034	1893.71	39.4807	0.767177	1.01599	0.221488	1	Null_Model_DNMT3A_growth_syndrome_Null	human	GSM1328974
chip_geo	NPC	SOX2	143	13175	0.0108539	134.424	11.1882	0.766558	1.0638	0.221672	1	Null_Model_DNMT3A_growth_syndrome_Null	human	GSM1643798
chip_geo	HeLa S3	MAPK1	176	13175	0.0133586	166.296	12.6607	0.766487	1.05836	0.221693	1	Null_Model_DNMT3A_growth_syndrome_Null	human	GSM1592493
chip_geo	proerythroblast	EZH1	258	13175	0.0195825	246.748	14.684	0.766258	1.0456	0.221761	1	Null_Model_DNMT3A_growth_syndrome_Null	human	GSM1427073
chip_geo	MCF-7	GATA3	131	13175	0.00994307	122.616	10.9868	0.763066	1.06837	0.222712	1	Null_Model_DNMT3A_growth_syndrome_Null	human	GSM986072
chip_geo	T-47D	GATA3	305	13175	0.0231499	292.602	16.2572	0.762593	1.04237	0.222853	1	Null_Model_DNMT3A_growth_syndrome_Null	human	GSM3071292
chip_geo	K562	SMARCA5	1444	13175	0.109602	1416.01	36.7149	0.762469	1.01977	0.22289	1	Null_Model_DNMT3A_growth_syndrome_Null	human	GSM2424122
chip_geo	HEK293	NR3C1	1062	13175	0.0806072	1038.34	31.0592	0.76191	1.02279	0.223057	1	Null_Model_DNMT3A_growth_syndrome_Null	human	GSM1176699
chip_geo	HAP1	ATF4	242	13175	0.0183681	230.643	14.9342	0.760443	1.04924	0.223495	1	Null_Model_DNMT3A_growth_syndrome_Null	human	GSM1697346
chip_geo	Hep-G2	HNF4A	269	13175	0.0204175	257.407	15.2517	0.760137	1.04504	0.223586	1	Null_Model_DNMT3A_growth_syndrome_Null	human	GSM469863
chip_geo	MCF-7	CBX5	373	13175	0.0283112	358.786	18.7278	0.758967	1.03962	0.223936	1	Null_Model_DNMT3A_growth_syndrome_Null	human	GSM1369948
chip_geo	WA01	CBX3	179	13175	0.0135863	169.15	12.9904	0.758261	1.05823	0.224147	1	Null_Model_DNMT3A_growth_syndrome_Null	human	GSM2699697
chip_geo	K562	GATA2	447	13175	0.0339279	431.197	20.8809	0.756825	1.03665	0.224577	1	Null_Model_DNMT3A_growth_syndrome_Null	human	GSM788368
chip_geo	HeLa	THAP11	70	13175	0.00531309	63.9491	8.018	0.75467	1.09462	0.225223	1	Null_Model_DNMT3A_growth_syndrome_Null	human	GSM779431
chip_geo	WA09	TEAD4	67	13175	0.00508539	60.9131	8.07561	0.753741	1.09993	0.225503	1	Null_Model_DNMT3A_growth_syndrome_Null	human	GSM1266815
chip_geo	iPSC	GATA4	217	13175	0.0164706	205.942	14.6871	0.752902	1.05369	0.225754	1	Null_Model_DNMT3A_growth_syndrome_Null	human	GSM2280035
chip_geo	Huker	SNAI2	688	13175	0.0522201	668.272	26.2116	0.752655	1.02952	0.225829	1	Null_Model_DNMT3A_growth_syndrome_Null	human	GSM1336152
chip_geo	HUES 64	TRIM28	853	13175	0.0647438	832.184	27.6885	0.751798	1.02501	0.226086	1	Null_Model_DNMT3A_growth_syndrome_Null	human	GSM1505797
chip_geo	A-549	EP300	87	13175	0.00660342	80.5435	8.59793	0.750942	1.08016	0.226344	1	Null_Model_DNMT3A_growth_syndrome_Null	human	GSM2421602
chip_geo	HUES 64	PRDM1	216	13175	0.0163947	205.586	13.884	0.75004	1.05065	0.226615	1	Null_Model_DNMT3A_growth_syndrome_Null	human	GSM1505616
chip_geo	SU	SUZ12	67	13175	0.00508539	61.0619	7.93159	0.748659	1.09725	0.227031	1	Null_Model_DNMT3A_growth_syndrome_Null	human	GSM2265653
chip_geo	HAP1	SMC1A	381	13175	0.0289184	366.755	19.0386	0.748203	1.03884	0.227169	1	Null_Model_DNMT3A_growth_syndrome_Null	human	GSM2493884
chip_geo	MCF-7	MED12	74	13175	0.0056167	67.7522	8.36101	0.747248	1.09221	0.227457	1	Null_Model_DNMT3A_growth_syndrome_Null	human	GSM2706102
chip_geo	NCI-H295R	NR5A1	210	13175	0.0159393	199.519	14.0359	0.746691	1.05253	0.227625	1	Null_Model_DNMT3A_growth_syndrome_Null	human	GSM1080948
chip_geo	UO-31	TP53	86	13175	0.00652751	79.6014	8.57811	0.745922	1.08038	0.227857	1	Null_Model_DNMT3A_growth_syndrome_Null	human	GSM2677374
chip_geo	NCI-H524	NEUROD1	333	13175	0.0252751	319.348	18.3255	0.744993	1.04275	0.228138	1	Null_Model_DNMT3A_growth_syndrome_Null	human	GSM1700642
chip_geo	Jurkat	REST	114	13175	0.00865275	105.981	10.7706	0.744522	1.07566	0.22828	1	Null_Model_DNMT3A_growth_syndrome_Null	human	GSM1290163
chip_geo	A-549	CTCF	883	13175	0.0670209	862.609	27.4404	0.743088	1.02364	0.228714	1	Null_Model_DNMT3A_growth_syndrome_Null	human	GSM2437739
chip_geo	MCF-7	KMT2C	414	13175	0.0314231	399.128	20.0338	0.742351	1.03726	0.228937	1	Null_Model_DNMT3A_growth_syndrome_Null	human	GSM2171861
chip_geo	K562	TASOR	285	13175	0.0216319	272.733	16.5658	0.740485	1.04498	0.229503	1	Null_Model_DNMT3A_growth_syndrome_Null	human	GSM2509475
chip_geo	LNCaP	AR	315	13175	0.0239089	302.103	17.4173	0.740477	1.04269	0.229505	1	Null_Model_DNMT3A_growth_syndrome_Null	human	GSM1527823
chip_geo	Jurkat	H3K79me2	72	13175	0.0054649	65.996	8.11123	0.740208	1.09098	0.229587	1	Null_Model_DNMT3A_growth_syndrome_Null	human	GSM2564514
chip_geo	SH-SY5Y	CHAT	186	13175	0.0141176	176.137	13.3355	0.739614	1.056	0.229767	1	Null_Model_DNMT3A_growth_syndrome_Null	human	GSM1898101
chip_geo	Hs 578T	ZEB1	562	13175	0.0426565	545.166	22.8589	0.736439	1.03088	0.230732	1	Null_Model_DNMT3A_growth_syndrome_Null	human	GSM2360623
chip_geo	SKNO-1	KDM1A	431	13175	0.0327135	416.022	20.3414	0.736333	1.036	0.230764	1	Null_Model_DNMT3A_growth_syndrome_Null	human	GSM1844441
chip_geo	P493	TERT	120	13175	0.00910816	112.149	10.6645	0.736197	1.07001	0.230805	1	Null_Model_DNMT3A_growth_syndrome_Null	human	GSM2044803
chip_geo	VCaP	AR	125	13175	0.00948767	117.171	10.639	0.735895	1.06682	0.230897	1	Null_Model_DNMT3A_growth_syndrome_Null	human	GSM353646
chip_geo	K562	TASOR	299	13175	0.0226945	286.938	16.4284	0.734213	1.04204	0.23141	1	Null_Model_DNMT3A_growth_syndrome_Null	human	GSM2509478
chip_geo	HUVEC	EP300	632	13175	0.0479696	614.984	23.2098	0.733139	1.02767	0.231737	1	Null_Model_DNMT3A_growth_syndrome_Null	human	GSM1009632
chip_geo	SJSA-1	TP53	186	13175	0.0141176	176.038	13.5918	0.732946	1.05659	0.231796	1	Null_Model_DNMT3A_growth_syndrome_Null	human	GSM2296277
chip_geo	CD4+ cells	STAT1	186	13175	0.0141176	176.524	12.962	0.731023	1.05368	0.232383	1	Null_Model_DNMT3A_growth_syndrome_Null	human	GSM671396
chip_geo	T-47D	CHD8	228	13175	0.0173055	217.264	14.7336	0.728693	1.04942	0.233095	1	Null_Model_DNMT3A_growth_syndrome_Null	human	GSM1526892
chip_geo	GM18130	EP300	463	13175	0.0351423	447.672	21.0886	0.726821	1.03424	0.233668	1	Null_Model_DNMT3A_growth_syndrome_Null	human	GSM1645719
chip_geo	BJ	KDM6B	395	13175	0.029981	380.829	19.5105	0.726318	1.03721	0.233822	1	Null_Model_DNMT3A_growth_syndrome_Null	human	GSM1348337
chip_geo	K562	SPI1	630	13175	0.0478178	612.865	23.6939	0.723178	1.02796	0.234785	1	Null_Model_DNMT3A_growth_syndrome_Null	human	GSM1940201
chip_geo	.	EP300	434	13175	0.0329412	419.539	20.0012	0.722983	1.03447	0.234845	1	Null_Model_DNMT3A_growth_syndrome_Null	human	GSM807735
chip_geo	MCF-7	CONTROL	1128	13175	0.0856167	1105.23	31.5226	0.72241	1.0206	0.235021	1	Null_Model_DNMT3A_growth_syndrome_Null	human	GSM2741767
chip_geo	226LDM	CONTROL	927	13175	0.0703605	905.96	29.1325	0.722215	1.02322	0.235081	1	Null_Model_DNMT3A_growth_syndrome_Null	human	GSM2731529
chip_geo	T-47D	GATA3	761	13175	0.0577609	741.651	26.813	0.721613	1.02609	0.235266	1	Null_Model_DNMT3A_growth_syndrome_Null	human	GSM2644582
chip_geo	VCaP	AR	477	13175	0.0362049	462.18	20.5432	0.721417	1.03207	0.235327	1	Null_Model_DNMT3A_growth_syndrome_Null	human	GSM817353
chip_geo	EPI	CENPA	156	13175	0.0118406	147.322	12.0326	0.721237	1.05891	0.235382	1	Null_Model_DNMT3A_growth_syndrome_Null	human	GSM1598306
chip_geo	GM12878	REST	93	13175	0.00705882	86.5115	9.00401	0.720625	1.075	0.23557	1	Null_Model_DNMT3A_growth_syndrome_Null	human	GSM1290155
chip_geo	LNCaP	AR	221	13175	0.0167742	210.277	14.8891	0.720211	1.051	0.235697	1	Null_Model_DNMT3A_growth_syndrome_Null	human	GSM2219854
chip_geo	MCF-7	RARG	213	13175	0.016167	202.984	13.952	0.71789	1.04934	0.236413	1	Null_Model_DNMT3A_growth_syndrome_Null	human	GSM1469985
chip_geo	HEK293	ZNF174	1610	13175	0.122201	1584.11	36.0715	0.717827	1.01635	0.236432	1	Null_Model_DNMT3A_growth_syndrome_Null	human	GSM2827387
chip_geo	LoVo	SNAI1	153	13175	0.0116129	144.505	11.8448	0.717153	1.05878	0.23664	1	Null_Model_DNMT3A_growth_syndrome_Null	human	GSM1208680
chip_geo	Fibroblast cells	CONTROL	169	13175	0.0128273	159.908	12.719	0.714828	1.05686	0.237358	1	Null_Model_DNMT3A_growth_syndrome_Null	human	GSM2449232
chip_geo	A-549	EP300	331	13175	0.0251233	318.174	17.949	0.714589	1.04031	0.237432	1	Null_Model_DNMT3A_growth_syndrome_Null	human	GSM2421436
chip_geo	A-549	HES2	78	13175	0.0059203	71.8372	8.63067	0.714062	1.08579	0.237594	1	Null_Model_DNMT3A_growth_syndrome_Null	human	GSM2421966
chip_geo	HEE	HNF1A	229	13175	0.0173814	218.439	14.8008	0.713571	1.04835	0.237746	1	Null_Model_DNMT3A_growth_syndrome_Null	human	GSM1982474
chip_geo	HeLa	CONTROL	1823	13175	0.138368	1795.93	37.9779	0.71286	1.01507	0.237966	1	Null_Model_DNMT3A_growth_syndrome_Null	human	GSM2332316
chip_geo	HCT 116	HEXIM1	2070	13175	0.157116	2040.05	42.1802	0.709931	1.01468	0.238873	1	Null_Model_DNMT3A_growth_syndrome_Null	human	GSM1866697
chip_geo	LHSAR	AR	1160	13175	0.0880455	1137.34	32.1174	0.705579	1.01992	0.240225	1	Null_Model_DNMT3A_growth_syndrome_Null	human	GSM1716768
chip_geo	prostate tumor tissue	AR	266	13175	0.0201898	255.011	15.59	0.704877	1.04309	0.240443	1	Null_Model_DNMT3A_growth_syndrome_Null	human	GSM1358410
chip_geo	Jurkat	ERG	263	13175	0.019962	252.197	15.356	0.703517	1.04284	0.240867	1	Null_Model_DNMT3A_growth_syndrome_Null	human	GSM1193664
chip_geo	HuCC-T1	CDK9	261	13175	0.0198102	249.66	16.1541	0.701969	1.04542	0.241349	1	Null_Model_DNMT3A_growth_syndrome_Null	human	GSM1670717
chip_geo	SF8628	EZH2	130	13175	0.00986717	122.206	11.1081	0.701669	1.06378	0.241443	1	Null_Model_DNMT3A_growth_syndrome_Null	human	GSM2265632
chip_geo	HEK293T	PARP1	368	13175	0.0279317	354.76	18.8692	0.70166	1.03732	0.241446	1	Null_Model_DNMT3A_growth_syndrome_Null	human	GSM1938987
chip_geo	WA09	UBTF	82	13175	0.00622391	75.8392	8.83658	0.697197	1.08124	0.24284	1	Null_Model_DNMT3A_growth_syndrome_Null	human	GSM2028274
chip_geo	GM12878	ZMYM3	244	13175	0.0185199	233.809	14.6212	0.696987	1.04359	0.242906	1	Null_Model_DNMT3A_growth_syndrome_Null	human	GSM2574790
chip_geo	LNCaP	Lamin A + Lamin C	686	13175	0.0520683	669.054	24.3144	0.696955	1.02533	0.242916	1	Null_Model_DNMT3A_growth_syndrome_Null	human	GSM1576451
chip_geo	human keratinoctyes	BANF1	420	13175	0.0318786	406.08	20.0077	0.695735	1.03428	0.243297	1	Null_Model_DNMT3A_growth_syndrome_Null	human	GSM1645712
chip_geo	HEK293T/17	ZNF674	234	13175	0.0177609	223.901	14.5156	0.695726	1.0451	0.2433	1	Null_Model_DNMT3A_growth_syndrome_Null	human	GSM2466627
chip_geo	LCL	NR3C1	495	13175	0.0375712	480.219	21.2625	0.695178	1.03078	0.243472	1	Null_Model_DNMT3A_growth_syndrome_Null	human	GSM1405407
chip_geo	ML-2	KMT2A	230	13175	0.0174573	220.205	14.1202	0.693703	1.04448	0.243934	1	Null_Model_DNMT3A_growth_syndrome_Null	human	GSM2212252
chip_geo	A-549	HES2	395	13175	0.029981	381.635	19.2704	0.69353	1.03502	0.243988	1	Null_Model_DNMT3A_growth_syndrome_Null	human	GSM2421634
chip_geo	Granta-519	SOX11	66	13175	0.00500949	60.4655	7.98267	0.69331	1.09153	0.244058	1	Null_Model_DNMT3A_growth_syndrome_Null	human	GSM1260312
chip_geo	CCRF-CEM	TAL1	98	13175	0.00743833	91.2388	9.77998	0.691335	1.0741	0.244678	1	Null_Model_DNMT3A_growth_syndrome_Null	human	GSM837997
chip_geo	Kasumi-3	GATA2	76	13175	0.0057685	70.1768	8.42566	0.691124	1.08298	0.244744	1	Null_Model_DNMT3A_growth_syndrome_Null	human	GSM2250247
chip_geo	VCaP	HOXB13	755	13175	0.0573055	736.64	26.605	0.690081	1.02492	0.245072	1	Null_Model_DNMT3A_growth_syndrome_Null	human	GSM2537235
chip_geo	VCaP	AR	112	13175	0.00850095	105.054	10.0706	0.689736	1.06612	0.24518	1	Null_Model_DNMT3A_growth_syndrome_Null	human	GSM2086308
chip_geo	KYSE-70	TP63	84	13175	0.00637571	77.9131	8.84429	0.688231	1.07812	0.245654	1	Null_Model_DNMT3A_growth_syndrome_Null	human	GSM1139033
chip_geo	A-549	JUNB	360	13175	0.0273245	346.957	18.9598	0.687926	1.03759	0.24575	1	Null_Model_DNMT3A_growth_syndrome_Null	human	GSM2437873
chip_geo	LoVo	TFE3	87	13175	0.00660342	80.6324	9.26956	0.68694	1.07897	0.24606	1	Null_Model_DNMT3A_growth_syndrome_Null	human	GSM1208693
chip_geo	prostate tumor tissue	AR	214	13175	0.0162429	204.065	14.473	0.686457	1.04869	0.246213	1	Null_Model_DNMT3A_growth_syndrome_Null	human	GSM1358407
chip_geo	LoVo	RFX7	122	13175	0.00925996	114.639	10.7302	0.685975	1.06421	0.246364	1	Null_Model_DNMT3A_growth_syndrome_Null	human	GSM1239605
chip_geo	WA01	GATA6	559	13175	0.0424288	543.732	22.3001	0.684649	1.02808	0.246783	1	Null_Model_DNMT3A_growth_syndrome_Null	human	GSM2050700
chip_geo	T-47D	ESR1	626	13175	0.0475142	608.909	24.9664	0.684557	1.02807	0.246812	1	Null_Model_DNMT3A_growth_syndrome_Null	human	GSM798428
chip_geo	LNCaPC4-2	POLR2A	812	13175	0.0616319	793.898	26.4533	0.684296	1.0228	0.246894	1	Null_Model_DNMT3A_growth_syndrome_Null	human	GSM1586673
chip_geo	MCF-7	ESR1	403	13175	0.0305882	389.011	20.4788	0.683096	1.03596	0.247273	1	Null_Model_DNMT3A_growth_syndrome_Null	human	GSM2560975
chip_geo	MCF-7	NIPBL	177	13175	0.0134345	168.173	12.9336	0.682501	1.05249	0.247461	1	Null_Model_DNMT3A_growth_syndrome_Null	human	GSM2040040
chip_geo	MCF-7	PGR	462	13175	0.0350664	447.848	20.7369	0.682446	1.0316	0.247478	1	Null_Model_DNMT3A_growth_syndrome_Null	human	GSM1669077
chip_geo	LTED	ESR1	272	13175	0.0206452	261.666	15.1505	0.682069	1.03949	0.247598	1	Null_Model_DNMT3A_growth_syndrome_Null	human	GSM2061658
chip_geo	K562	RUNX1	662	13175	0.0502467	644.075	26.2846	0.681961	1.02783	0.247632	1	Null_Model_DNMT3A_growth_syndrome_Null	human	GSM610334
chip_geo	Kasumi-1	LYL1	227	13175	0.0172296	217.03	14.6216	0.68187	1.04594	0.247661	1	Null_Model_DNMT3A_growth_syndrome_Null	human	GSM1901542
chip_geo	HEK293T/17	BMI1	201	13175	0.0152562	191.523	13.9024	0.681648	1.04948	0.247731	1	Null_Model_DNMT3A_growth_syndrome_Null	human	GSM1424587
chip_geo	HEK293T/17	ZNF793	206	13175	0.0156357	196.434	14.1071	0.67813	1.0487	0.248845	1	Null_Model_DNMT3A_growth_syndrome_Null	human	GSM2466666
chip_geo	HUES 64	SRF	1419	13175	0.107704	1395.01	35.3846	0.678092	1.0172	0.248857	1	Null_Model_DNMT3A_growth_syndrome_Null	human	GSM1505774
chip_geo	A-549	CEBPB	299	13175	0.0226945	288.092	16.0869	0.678071	1.03786	0.248863	1	Null_Model_DNMT3A_growth_syndrome_Null	human	GSM2421741
chip_geo	KB	CDK6	347	13175	0.0263378	335.601	16.8109	0.678049	1.03396	0.24887	1	Null_Model_DNMT3A_growth_syndrome_Null	human	GSM1267402
chip_geo	ICN12 cells	BCL6	1387	13175	0.105275	1364.38	33.3663	0.677792	1.01658	0.248952	1	Null_Model_DNMT3A_growth_syndrome_Null	human	GSM1438986
chip_geo	MDA-MB-453	AR	316	13175	0.0239848	304.527	16.9395	0.677266	1.03767	0.249119	1	Null_Model_DNMT3A_growth_syndrome_Null	human	GSM1717860
chip_geo	DB	MEF2B	125	13175	0.00948767	118.079	10.2197	0.677228	1.05861	0.249131	1	Null_Model_DNMT3A_growth_syndrome_Null	human	GSM1703892
chip_geo	BicR	5-hmC	1016	13175	0.0771157	994.924	31.1552	0.676483	1.02118	0.249367	1	Null_Model_DNMT3A_growth_syndrome_Null	human	GSM1613329
chip_geo	MCF-7	ESR1	192	13175	0.0145731	182.832	13.5815	0.675022	1.05014	0.249831	1	Null_Model_DNMT3A_growth_syndrome_Null	human	GSM1669079
chip_geo	MCF-7	ESR1	345	13175	0.026186	332.296	18.8373	0.674422	1.03823	0.250022	1	Null_Model_DNMT3A_growth_syndrome_Null	human	GSM2752585
chip_geo	K562	SPI1	378	13175	0.0286907	364.994	19.3153	0.673351	1.03563	0.250362	1	Null_Model_DNMT3A_growth_syndrome_Null	human	GSM1940198
chip_geo	A-549	NR3C1	122	13175	0.00925996	114.909	10.54	0.672764	1.06171	0.250549	1	Null_Model_DNMT3A_growth_syndrome_Null	human	GSM2421793
chip_geo	K562	JUNB	185	13175	0.0140417	176.223	13.05	0.672583	1.04981	0.250606	1	Null_Model_DNMT3A_growth_syndrome_Null	human	GSM2534447
chip_geo	U2OS	CRY1	509	13175	0.0386338	494.275	21.9104	0.672069	1.02979	0.25077	1	Null_Model_DNMT3A_growth_syndrome_Null	human	GSM1081129
chip_geo	MCF-7	ESR1	562	13175	0.0426565	546.887	22.4916	0.671935	1.02763	0.250813	1	Null_Model_DNMT3A_growth_syndrome_Null	human	GSM2476822
chip_geo	VCaP	ERG	712	13175	0.0540417	695.499	24.5748	0.671481	1.02373	0.250957	1	Null_Model_DNMT3A_growth_syndrome_Null	human	GSM1193657
chip_geo	LAX2	IKZF1	714	13175	0.0541935	695.959	26.9513	0.669391	1.02592	0.251623	1	Null_Model_DNMT3A_growth_syndrome_Null	human	GSM1420199
chip_geo	HCT 116	TCF7L2	119	13175	0.00903226	111.8	10.774	0.66826	1.0644	0.251984	1	Null_Model_DNMT3A_growth_syndrome_Null	human	GSM1535703
chip_geo	T-47D	PGR	790	13175	0.059962	772.024	26.9023	0.668197	1.02328	0.252004	1	Null_Model_DNMT3A_growth_syndrome_Null	human	GSM1669039
chip_geo	HUES 64	PRDM1	334	13175	0.025351	322.492	17.2281	0.668006	1.03569	0.252065	1	Null_Model_DNMT3A_growth_syndrome_Null	human	GSM1505618
chip_geo	HCT 116	TRIM28	1188	13175	0.0901708	1165.58	33.6357	0.666631	1.01924	0.252504	1	Null_Model_DNMT3A_growth_syndrome_Null	human	GSM1866695
chip_geo	SK-N-SH	RARA	88	13175	0.00667932	82.016	8.98341	0.666118	1.07296	0.252668	1	Null_Model_DNMT3A_growth_syndrome_Null	human	GSM1693101
chip_geo	TSU-1621MT	LMO2	542	13175	0.0411385	527.085	22.4117	0.665505	1.0283	0.252864	1	Null_Model_DNMT3A_growth_syndrome_Null	human	GSM1480745
chip_geo	HUES 64	GATA4	883	13175	0.0670209	863.81	28.8351	0.665501	1.02222	0.252865	1	Null_Model_DNMT3A_growth_syndrome_Null	human	GSM1505655
chip_geo	SK-N-MC	SMARCC1	254	13175	0.0192789	243.435	15.8783	0.665401	1.0434	0.252897	1	Null_Model_DNMT3A_growth_syndrome_Null	human	GSM2472122
chip_geo	CD34+ cells	GATA2	341	13175	0.0258824	329.388	17.4681	0.664778	1.03525	0.253096	1	Null_Model_DNMT3A_growth_syndrome_Null	human	GSM1097883
chip_geo	K-562	SMARCB1	456	13175	0.034611	442.139	20.8792	0.663874	1.03135	0.253385	1	Null_Model_DNMT3A_growth_syndrome_Null	human	GSM935634
chip_geo	Human breast tumor	NR3C1	124	13175	0.00941176	116.83	10.8035	0.663659	1.06137	0.253454	1	Null_Model_DNMT3A_growth_syndrome_Null	human	GSM2797140
chip_geo	endometrial adenocarcinoma primary tumor tissue	ESR1	119	13175	0.00903226	112.068	10.4818	0.661346	1.06186	0.254195	1	Null_Model_DNMT3A_growth_syndrome_Null	human	GSM2467305
chip_geo	GM12891	CONTROL	71	13175	0.00538899	65.6953	8.02272	0.661209	1.08075	0.254239	1	Null_Model_DNMT3A_growth_syndrome_Null	human	GSM803467
chip_geo	A-549	JUNB	433	13175	0.0328653	419.852	19.8906	0.661008	1.03132	0.254304	1	Null_Model_DNMT3A_growth_syndrome_Null	human	GSM2437794
chip_geo	LNCaP	AR	222	13175	0.0168501	212.619	14.2185	0.659747	1.04412	0.254708	1	Null_Model_DNMT3A_growth_syndrome_Null	human	GSM2480802
chip_geo	IMR-90	YAP1	1274	13175	0.0966983	1252.23	33.1457	0.656683	1.01738	0.255692	1	Null_Model_DNMT3A_growth_syndrome_Null	human	GSM1696207
chip_geo	MRC-5	NEUROG2	1064	13175	0.080759	1043.65	30.9984	0.656345	1.01949	0.255801	1	Null_Model_DNMT3A_growth_syndrome_Null	human	GSM1970161
chip_geo	K562	ZNF740	782	13175	0.0593548	764.927	26.0403	0.655635	1.02232	0.25603	1	Null_Model_DNMT3A_growth_syndrome_Null	human	GSM2423626
chip_geo	U2OS	ZBTB48	1253	13175	0.0951044	1230.8	33.9448	0.653939	1.01804	0.256576	1	Null_Model_DNMT3A_growth_syndrome_Null	human	GSM2543154
chip_geo	A-549	FOSL2	212	13175	0.0160911	203.01	13.7535	0.653654	1.04428	0.256667	1	Null_Model_DNMT3A_growth_syndrome_Null	human	GSM2421440
chip_geo	SU	EZH2	188	13175	0.0142694	179.279	13.3488	0.653337	1.04865	0.25677	1	Null_Model_DNMT3A_growth_syndrome_Null	human	GSM2265654
chip_geo	MCF-7	TLE3	402	13175	0.0305123	389.221	19.5906	0.652313	1.03283	0.2571	1	Null_Model_DNMT3A_growth_syndrome_Null	human	GSM1019137
chip_geo	HEK293T	KLF5	406	13175	0.0308159	393.455	19.2451	0.651879	1.03189	0.25724	1	Null_Model_DNMT3A_growth_syndrome_Null	human	GSM2549695
chip_geo	K562	KAT8	1094	13175	0.0830361	1073.32	31.738	0.651626	1.01927	0.257321	1	Null_Model_DNMT3A_growth_syndrome_Null	human	GSM2422978
chip_geo	PC-3	KDM1A	408	13175	0.0309677	395.287	19.5203	0.651287	1.03216	0.257431	1	Null_Model_DNMT3A_growth_syndrome_Null	human	GSM2052191
chip_geo	A-549	CTCF	930	13175	0.0705882	910.877	29.4138	0.650133	1.02099	0.257803	1	Null_Model_DNMT3A_growth_syndrome_Null	human	GSM2437782
chip_geo	A-549	NR3C1	108	13175	0.00819734	101.462	10.0809	0.648598	1.06444	0.258299	1	Null_Model_DNMT3A_growth_syndrome_Null	human	GSM2421818
chip_geo	Jurkat	CONTROL	350	13175	0.0265655	337.703	18.9606	0.648539	1.03641	0.258318	1	Null_Model_DNMT3A_growth_syndrome_Null	human	GSM1511470
chip_geo	LoVo	ADNP	129	13175	0.00979127	121.774	11.1508	0.648003	1.05934	0.258491	1	Null_Model_DNMT3A_growth_syndrome_Null	human	GSM1208708
chip_geo	HEK293	ZNF48	641	13175	0.0486528	625.078	24.5986	0.647276	1.02547	0.258727	1	Null_Model_DNMT3A_growth_syndrome_Null	human	GSM2827401
chip_geo	HEK293	ZNF202	593	13175	0.0450095	578.065	23.0833	0.647009	1.02584	0.258813	1	Null_Model_DNMT3A_growth_syndrome_Null	human	GSM2424255
chip_geo	A-549	RNF2	439	13175	0.0333207	425.541	20.8056	0.646871	1.03163	0.258858	1	Null_Model_DNMT3A_growth_syndrome_Null	human	GSM2700619
chip_geo	MCF-7	ESR1	326	13175	0.0247438	314.859	17.2345	0.646429	1.03538	0.259001	1	Null_Model_DNMT3A_growth_syndrome_Null	human	GSM2071224
chip_geo	NGP	GATA3	159	13175	0.0120683	151.323	11.9078	0.644733	1.05073	0.25955	1	Null_Model_DNMT3A_growth_syndrome_Null	human	GSM1680105
chip_geo	VCaP	PIAS1	676	13175	0.0513093	659.813	25.1178	0.644436	1.02453	0.259646	1	Null_Model_DNMT3A_growth_syndrome_Null	human	GSM1622628
chip_geo	Beta	DBT	219	13175	0.0166224	209.827	14.2708	0.64277	1.04372	0.260187	1	Null_Model_DNMT3A_growth_syndrome_Null	human	GSM1168432
chip_geo	A0	GATA1	97	13175	0.00736243	91.0679	9.23024	0.642677	1.06514	0.260217	1	Null_Model_DNMT3A_growth_syndrome_Null	human	GSM1816081
chip_geo	WI-38	CTCF	600	13175	0.0455408	584.386	24.3179	0.642094	1.02672	0.260406	1	Null_Model_DNMT3A_growth_syndrome_Null	human	GSM1022634
chip_geo	LNCaP	AR	149	13175	0.0113093	141.363	11.8964	0.641992	1.05403	0.260439	1	Null_Model_DNMT3A_growth_syndrome_Null	human	GSM2393829
chip_geo	Jurkat	PHF6	270	13175	0.0204934	260	15.593	0.641313	1.03846	0.26066	1	Null_Model_DNMT3A_growth_syndrome_Null	human	GSM1116754
chip_geo	GM12878	EP300	412	13175	0.0312713	399.651	19.2747	0.640665	1.0309	0.26087	1	Null_Model_DNMT3A_growth_syndrome_Null	human	GSM1333961
chip_geo	A-549	CHD1	422	13175	0.0320304	409.78	19.0887	0.640159	1.02982	0.261035	1	Null_Model_DNMT3A_growth_syndrome_Null	human	GSM2698599
chip_geo	SMMC-7721	PBX3	1818	13175	0.137989	1791.9	40.8117	0.639447	1.01456	0.261266	1	Null_Model_DNMT3A_growth_syndrome_Null	human	GSM1831600
chip_geo	T-47D	GATA3	105	13175	0.00796964	98.6334	9.9791	0.637997	1.06455	0.261738	1	Null_Model_DNMT3A_growth_syndrome_Null	human	GSM3486929
chip_geo	esophagus muscularis mucosa	EP300	1139	13175	0.0864516	1119.11	31.1982	0.637636	1.01778	0.261855	1	Null_Model_DNMT3A_growth_syndrome_Null	human	GSM2828919
chip_geo	APL bone marrow blasts	SUZ12	359	13175	0.0272486	347.804	17.5739	0.63707	1.03219	0.26204	1	Null_Model_DNMT3A_growth_syndrome_Null	human	GSM1031240
chip_geo	A-549	EP300	82	13175	0.00622391	76.3756	8.84595	0.635814	1.07364	0.262449	1	Null_Model_DNMT3A_growth_syndrome_Null	human	GSM2421539
chip_geo	MV4-11	KMT2A	453	13175	0.0343833	440.256	20.1749	0.631687	1.02895	0.263796	1	Null_Model_DNMT3A_growth_syndrome_Null	human	GSM2212258
chip_geo	MCF-7	EP300	76	13175	0.0057685	70.9351	8.02476	0.631163	1.0714	0.263967	1	Null_Model_DNMT3A_growth_syndrome_Null	human	GSM1523076
chip_geo	VCaP	BRD4	512	13175	0.0388615	498.479	21.4857	0.629326	1.02713	0.264568	1	Null_Model_DNMT3A_growth_syndrome_Null	human	GSM1328961
chip_geo	A-549	HES2	315	13175	0.0239089	303.888	17.6923	0.628064	1.03657	0.264981	1	Null_Model_DNMT3A_growth_syndrome_Null	human	GSM2421882
chip_geo	Jurkat	REST	90	13175	0.00683112	84.3257	9.04399	0.627414	1.06729	0.265194	1	Null_Model_DNMT3A_growth_syndrome_Null	human	GSM1290160
chip_geo	A-549	CTCF	942	13175	0.0714991	923.609	29.3876	0.625795	1.01991	0.265725	1	Null_Model_DNMT3A_growth_syndrome_Null	human	GSM2437781
chip_geo	induced pluripotent stem cell	CTCF	1797	13175	0.136395	1772.78	38.747	0.625101	1.01366	0.265952	1	Null_Model_DNMT3A_growth_syndrome_Null	human	GSM2698545
chip_geo	786-O	CTCF	2381	13175	0.180721	2353.69	43.7383	0.624434	1.0116	0.266171	1	Null_Model_DNMT3A_growth_syndrome_Null	human	GSM2067536
chip_geo	VCaP	AR	717	13175	0.0544213	700.337	26.7086	0.623894	1.02379	0.266349	1	Null_Model_DNMT3A_growth_syndrome_Null	human	GSM817349
chip_geo	IMR-90	HIRA	162	13175	0.012296	154.601	11.878	0.62288	1.04786	0.266682	1	Null_Model_DNMT3A_growth_syndrome_Null	human	GSM1358817
chip_geo	HEK293T/17	ZIM3	220	13175	0.0166983	211.049	14.3968	0.621741	1.04241	0.267056	1	Null_Model_DNMT3A_growth_syndrome_Null	human	GSM2466457
chip_geo	erythroid progenitors	GATA2	205	13175	0.0155598	196.491	13.7204	0.620209	1.04331	0.26756	1	Null_Model_DNMT3A_growth_syndrome_Null	human	GSM1488757
chip_geo	Raji	H3K4me1	1918	13175	0.145579	1892.68	40.8265	0.620177	1.01338	0.26757	1	Null_Model_DNMT3A_growth_syndrome_Null	human	GSM2473258
chip_geo	MCF-7	ESR1	468	13175	0.0355218	455.356	20.3938	0.62001	1.02777	0.267626	1	Null_Model_DNMT3A_growth_syndrome_Null	human	GSM2752578
chip_geo	253G1	DNMT3B	709	13175	0.053814	693.261	25.3962	0.61975	1.0227	0.267711	1	Null_Model_DNMT3A_growth_syndrome_Null	human	GSM2809094
chip_geo	Human breast tumor	FOXA1	162	13175	0.012296	154.146	12.7228	0.61733	1.05095	0.268508	1	Null_Model_DNMT3A_growth_syndrome_Null	human	GSM2797132
chip_geo	HEK293T/17	ZNF680	309	13175	0.0234535	298.472	17.0553	0.617314	1.03527	0.268514	1	Null_Model_DNMT3A_growth_syndrome_Null	human	GSM2466629
chip_geo	GM12878	REST	151	13175	0.0114611	143.35	12.4113	0.616403	1.05337	0.268814	1	Null_Model_DNMT3A_growth_syndrome_Null	human	GSM1333990
chip_geo	delta-47	CTCFL	150	13175	0.0113852	143.095	11.2316	0.614794	1.04826	0.269345	1	Null_Model_DNMT3A_growth_syndrome_Null	human	GSM1817661
chip_geo	SU	BRD4	205	13175	0.0155598	196.352	14.0907	0.613762	1.04405	0.269686	1	Null_Model_DNMT3A_growth_syndrome_Null	human	GSM2265648
chip_geo	MDA-MB-436	BRD4	152	13175	0.011537	144.334	12.4964	0.613482	1.05312	0.269779	1	Null_Model_DNMT3A_growth_syndrome_Null	human	GSM1842700
chip_geo	LNCaP	GRHL2	294	13175	0.022315	283.887	16.4868	0.613393	1.03562	0.269808	1	Null_Model_DNMT3A_growth_syndrome_Null	human	GSM2122803
chip_geo	Jurkat	H3K27me3	1099	13175	0.0834156	1079.35	32.0405	0.613203	1.0182	0.269871	1	Null_Model_DNMT3A_growth_syndrome_Null	human	GSM2279078
chip_geo	omental fat pad tissue	EP300	769	13175	0.0583681	752.486	26.9807	0.612086	1.02195	0.27024	1	Null_Model_DNMT3A_growth_syndrome_Null	human	GSM2828949
chip_geo	Jurkat	TET2	2732	13175	0.207362	2703.4	46.7946	0.61119	1.01058	0.270537	1	Null_Model_DNMT3A_growth_syndrome_Null	human	GSM2274677
chip_geo	EP156T	TP63	107	13175	0.00812144	101.035	9.76011	0.611165	1.05904	0.270545	1	Null_Model_DNMT3A_growth_syndrome_Null	human	GSM1056847
chip_geo	HEK293	CONTROL	185	13175	0.0140417	176.852	13.3436	0.610618	1.04607	0.270726	1	Null_Model_DNMT3A_growth_syndrome_Null	human	GSM2671816
chip_geo	A-549	CEBPB	396	13175	0.0300569	384.086	19.5311	0.610007	1.03102	0.270929	1	Null_Model_DNMT3A_growth_syndrome_Null	human	GSM2421647
chip_geo	LNCaP	AR	163	13175	0.0123719	155.354	12.5705	0.608279	1.04922	0.271501	1	Null_Model_DNMT3A_growth_syndrome_Null	human	GSM2393833
chip_geo	Hep-G2	HNF4A	202	13175	0.0153321	193.403	14.1383	0.608094	1.04445	0.271562	1	Null_Model_DNMT3A_growth_syndrome_Null	human	GSM469864
chip_geo	BT-474	ESRRA	501	13175	0.0380266	487.841	21.6401	0.608076	1.02697	0.271569	1	Null_Model_DNMT3A_growth_syndrome_Null	human	GSM2160182
chip_geo	HepG2	PBX2P1	299	13175	0.0226945	288.43	17.4143	0.606998	1.03665	0.271926	1	Null_Model_DNMT3A_growth_syndrome_Null	human	GSM2534526
chip_geo	A-549	NR3C1	293	13175	0.0222391	283.131	16.2748	0.606407	1.03486	0.272122	1	Null_Model_DNMT3A_growth_syndrome_Null	human	GSM2421931
chip_geo	L-1236	RELB	523	13175	0.0396964	509.656	22.0223	0.605914	1.02618	0.272286	1	Null_Model_DNMT3A_growth_syndrome_Null	human	GSM1556334
chip_geo	HEK293T/17	ZNF182	153	13175	0.0116129	145.804	11.8985	0.604767	1.04935	0.272667	1	Null_Model_DNMT3A_growth_syndrome_Null	human	GSM2466487
chip_geo	WA07	GATA4	129	13175	0.00979127	122.575	10.6543	0.603002	1.05241	0.273254	1	Null_Model_DNMT3A_growth_syndrome_Null	human	GSM2279972
chip_geo	NH-A	EZH2	535	13175	0.0406072	521.514	22.4362	0.601061	1.02586	0.2739	1	Null_Model_DNMT3A_growth_syndrome_Null	human	GSM1003532
chip_geo	HEK293	ZNF747	630	13175	0.0478178	615.339	24.4124	0.600569	1.02383	0.274064	1	Null_Model_DNMT3A_growth_syndrome_Null	human	GSM2827588
chip_geo	MCF-7	ESR1	125	13175	0.00948767	118.611	10.6378	0.600555	1.05386	0.274068	1	Null_Model_DNMT3A_growth_syndrome_Null	human	GSM1669089
chip_geo	LNCaP-abl	FOXA1	1095	13175	0.083112	1075.98	31.7924	0.598193	1.01767	0.274856	1	Null_Model_DNMT3A_growth_syndrome_Null	human	GSM1863005
chip_geo	HCT 116	AFF4	75	13175	0.0056926	70.0669	8.26284	0.597018	1.07041	0.275248	1	Null_Model_DNMT3A_growth_syndrome_Null	human	GSM1162745
chip_geo	MCF-7	ESR1	286	13175	0.0217078	276.022	16.7439	0.595921	1.03615	0.275614	1	Null_Model_DNMT3A_growth_syndrome_Null	human	GSM2752580
chip_geo	HCT 116	MYC	547	13175	0.041518	533.453	22.7574	0.5953	1.0254	0.275822	1	Null_Model_DNMT3A_growth_syndrome_Null	human	GSM2065880
chip_geo	HeLa	CONTROL	940	13175	0.0713472	922.868	28.7842	0.595184	1.01856	0.27586	1	Null_Model_DNMT3A_growth_syndrome_Null	human	GSM2813848
chip_geo	HEK293	CONTROL	188	13175	0.0142694	180.147	13.2316	0.593514	1.04359	0.276419	1	Null_Model_DNMT3A_growth_syndrome_Null	human	GSM2671825
chip_geo	VCS2	AR	1117	13175	0.0847818	1098.89	30.5694	0.592418	1.01648	0.276785	1	Null_Model_DNMT3A_growth_syndrome_Null	human	GSM801012
chip_geo	LNCaP	AR	77	13175	0.0058444	71.993	8.45429	0.592243	1.06955	0.276844	1	Null_Model_DNMT3A_growth_syndrome_Null	human	GSM1207892
chip_geo	human keratinoctyes with control siRNA	TP63	421	13175	0.0319545	409.155	20.0052	0.592105	1.02895	0.27689	1	Null_Model_DNMT3A_growth_syndrome_Null	human	GSM1645715
chip_geo	A-549	CEBPB	592	13175	0.0449336	578.035	23.692	0.589442	1.02416	0.277783	1	Null_Model_DNMT3A_growth_syndrome_Null	human	GSM2421562
chip_geo	kidney	CTCF	1140	13175	0.0865275	1121.29	31.7847	0.588625	1.01669	0.278056	1	Null_Model_DNMT3A_growth_syndrome_Null	human	GSM1006886
chip_geo	MCF-7	FOXA1	249	13175	0.0188994	240.168	15.0204	0.588012	1.03677	0.278262	1	Null_Model_DNMT3A_growth_syndrome_Null	human	GSM2466691
chip_geo	BCBL-1	BRD4	204	13175	0.0154839	195.976	13.694	0.585949	1.04094	0.278955	1	Null_Model_DNMT3A_growth_syndrome_Null	human	GSM2769881
chip_geo	A-549	EP300	351	13175	0.0266414	340.24	18.3928	0.585023	1.03163	0.279266	1	Null_Model_DNMT3A_growth_syndrome_Null	human	GSM2421893
chip_geo	DU145	FOXA1	828	13175	0.0628463	811.546	28.136	0.584786	1.02027	0.279346	1	Null_Model_DNMT3A_growth_syndrome_Null	human	GSM1164145
chip_geo	U87	CONTROL	549	13175	0.0416698	536.026	22.1877	0.584739	1.0242	0.279362	1	Null_Model_DNMT3A_growth_syndrome_Null	human	GSM803491
chip_geo	U2OS	TP53	100	13175	0.00759013	94.3546	9.6821	0.583071	1.05983	0.279923	1	Null_Model_DNMT3A_growth_syndrome_Null	human	GSM545807
chip_geo	prostate tumor tissue	AR	166	13175	0.0125996	158.787	12.3833	0.582462	1.04542	0.280128	1	Null_Model_DNMT3A_growth_syndrome_Null	human	GSM1358403
chip_geo	LoVo	PBX2	90	13175	0.00683112	84.5694	9.33528	0.581725	1.06421	0.280376	1	Null_Model_DNMT3A_growth_syndrome_Null	human	GSM1239537
chip_geo	THP-1	NR3C1	392	13175	0.0297533	380.502	19.7718	0.581512	1.03022	0.280448	1	Null_Model_DNMT3A_growth_syndrome_Null	human	GSM2661793
chip_geo	A-549	HES2	189	13175	0.0143454	181.313	13.2293	0.581084	1.0424	0.280592	1	Null_Model_DNMT3A_growth_syndrome_Null	human	GSM2421965
chip_geo	HEK293	CONTROL	155	13175	0.0117647	148.22	11.6747	0.580764	1.04574	0.2807	1	Null_Model_DNMT3A_growth_syndrome_Null	human	GSM2671832
chip_geo	MCF-7	ESR1	153	13175	0.0116129	146.064	11.9549	0.580185	1.04749	0.280895	1	Null_Model_DNMT3A_growth_syndrome_Null	human	GSM594602
chip_geo	MCF7+BORIS	CTCFL	565	13175	0.0428843	551.965	22.4678	0.580162	1.02362	0.280903	1	Null_Model_DNMT3A_growth_syndrome_Null	human	GSM1817668
chip_geo	OCI-Ly3	SPI1	225	13175	0.0170778	216.749	14.2746	0.578002	1.03807	0.281631	1	Null_Model_DNMT3A_growth_syndrome_Null	human	GSM1370288
chip_geo	VCaP	AR	586	13175	0.0444782	572.382	23.5726	0.57772	1.02379	0.281726	1	Null_Model_DNMT3A_growth_syndrome_Null	human	GSM2235688
chip_geo	A-549	EP300	457	13175	0.0346869	445.105	20.6468	0.576124	1.02672	0.282266	1	Null_Model_DNMT3A_growth_syndrome_Null	human	GSM2421658
chip_geo	RPE	LHX2	367	13175	0.0278558	356.654	17.9796	0.575412	1.02901	0.282506	1	Null_Model_DNMT3A_growth_syndrome_Null	human	GSM1567049
chip_geo	Human neonatal foreskin keratinocytes	TP53	261	13175	0.0198102	252.2	15.2962	0.575319	1.03489	0.282538	1	Null_Model_DNMT3A_growth_syndrome_Null	human	GSM1366696
chip_geo	HEK293T/17	ZNF479	661	13175	0.0501708	646.48	25.2463	0.575153	1.02246	0.282594	1	Null_Model_DNMT3A_growth_syndrome_Null	human	GSM2466568
chip_geo	R1-AD1	AR	390	13175	0.0296015	379.056	19.0399	0.574797	1.02887	0.282714	1	Null_Model_DNMT3A_growth_syndrome_Null	human	GSM1515523
chip_geo	MCF-7	EP300	482	13175	0.0365844	469.854	21.1593	0.57402	1.02585	0.282977	1	Null_Model_DNMT3A_growth_syndrome_Null	human	GSM1669059
chip_geo	MCF-7	ESR1	573	13175	0.0434915	559.73	23.222	0.571429	1.02371	0.283854	1	Null_Model_DNMT3A_growth_syndrome_Null	human	GSM1967546
chip_geo	CD36+	CONTROL	97	13175	0.00736243	91.5594	9.53251	0.570737	1.05942	0.284089	1	Null_Model_DNMT3A_growth_syndrome_Null	human	GSM651550
chip_geo	GP5d	CTCF	877	13175	0.0665655	861.055	28.0023	0.56942	1.01852	0.284536	1	Null_Model_DNMT3A_growth_syndrome_Null	human	GSM1240827
chip_geo	HEK293T/17	ZNF682	179	13175	0.0135863	171.884	12.5412	0.567399	1.0414	0.285222	1	Null_Model_DNMT3A_growth_syndrome_Null	human	GSM2466633
chip_geo	IMR-90	POLR3D	2262	13175	0.171689	2237.92	42.4506	0.567292	1.01076	0.285258	1	Null_Model_DNMT3A_growth_syndrome_Null	human	GSM1906350
chip_geo	LNCaP	PIAS3, PIAS2 and PIAS1	944	13175	0.0716509	927.105	29.783	0.567273	1.01822	0.285264	1	Null_Model_DNMT3A_growth_syndrome_Null	human	GSM2219874
chip_geo	HCT 116	LEO1	97	13175	0.00736243	91.4745	9.74328	0.567106	1.0604	0.285321	1	Null_Model_DNMT3A_growth_syndrome_Null	human	GSM1727091
chip_geo	K562	ETV6	85	13175	0.00645161	79.9251	8.96958	0.565793	1.0635	0.285767	1	Null_Model_DNMT3A_growth_syndrome_Null	human	GSM2423057
chip_geo	MCF-7	ESR1	461	13175	0.0349905	449.09	21.0563	0.565631	1.02652	0.285822	1	Null_Model_DNMT3A_growth_syndrome_Null	human	GSM2752590
chip_geo	HCT 116	USP49	709	13175	0.053814	694.694	25.2987	0.565471	1.02059	0.285877	1	Null_Model_DNMT3A_growth_syndrome_Null	human	GSM1165982
chip_geo	LNCaP	AR	332	13175	0.0251992	322.04	17.6559	0.564118	1.03093	0.286337	1	Null_Model_DNMT3A_growth_syndrome_Null	human	GSM2480801
chip_geo	HCT 116	CONTROL	674	13175	0.0511575	659.953	24.92	0.563682	1.02128	0.286485	1	Null_Model_DNMT3A_growth_syndrome_Null	human	GSM2785712
chip_geo	LNCaP	GATA2	489	13175	0.0371157	477.115	21.1556	0.561796	1.02491	0.287127	1	Null_Model_DNMT3A_growth_syndrome_Null	human	GSM1691149
chip_geo	HEK293T/17	ZNF429	113	13175	0.00857685	107.079	10.5579	0.560821	1.0553	0.28746	1	Null_Model_DNMT3A_growth_syndrome_Null	human	GSM2466552
chip_geo	HUES 64	SOX2	121	13175	0.00918406	115.024	10.6646	0.560361	1.05195	0.287616	1	Null_Model_DNMT3A_growth_syndrome_Null	human	GSM1505768
chip_geo	HCT 116	ELL	71	13175	0.00538899	66.4106	8.2495	0.556326	1.06911	0.288994	1	Null_Model_DNMT3A_growth_syndrome_Null	human	GSM1162746
chip_geo	LS180	CREBBP	196	13175	0.0148767	188.53	13.4293	0.55621	1.03962	0.289034	1	Null_Model_DNMT3A_growth_syndrome_Null	human	GSM959628
chip_geo	WIBR3	TRIM28	434	13175	0.0329412	422.82	20.1617	0.554508	1.02644	0.289616	1	Null_Model_DNMT3A_growth_syndrome_Null	human	GSM2232854
chip_geo	MDA-MB-231	GATA3	975	13175	0.0740038	958.226	30.2515	0.554492	1.01751	0.289621	1	Null_Model_DNMT3A_growth_syndrome_Null	human	GSM1856014
chip_geo	C4-2	ARRB1	145	13175	0.0110057	138.488	11.7474	0.554376	1.04703	0.289661	1	Null_Model_DNMT3A_growth_syndrome_Null	human	GSM1340253
chip_geo	DLD-1	Anti-FLAG	121	13175	0.00918406	114.937	10.9416	0.554117	1.05275	0.289749	1	Null_Model_DNMT3A_growth_syndrome_Null	human	GSM1295635
chip_geo	VCaP	AR	730	13175	0.055408	715.323	26.5865	0.552059	1.02052	0.290454	1	Null_Model_DNMT3A_growth_syndrome_Null	human	GSM980657
chip_geo	MCF-7	GATA3	91	13175	0.00690702	85.971	9.11352	0.551815	1.0585	0.290538	1	Null_Model_DNMT3A_growth_syndrome_Null	human	GSM2154996
chip_geo	NCC-IT	SUZ12	164	13175	0.0124478	157.264	12.2216	0.551175	1.04283	0.290757	1	Null_Model_DNMT3A_growth_syndrome_Null	human	GSM1842795
chip_geo	THP-1	SPI1	1536	13175	0.116584	1515.55	37.133	0.550711	1.01349	0.290916	1	Null_Model_DNMT3A_growth_syndrome_Null	human	GSM3111966
chip_geo	HEY A8	CONTROL	166	13175	0.0125996	159.178	12.3986	0.550239	1.04286	0.291078	1	Null_Model_DNMT3A_growth_syndrome_Null	human	GSM2716926
chip_geo	A-549	EP300	85	13175	0.00645161	80.2018	8.72956	0.54965	1.05983	0.29128	1	Null_Model_DNMT3A_growth_syndrome_Null	human	GSM2421805
chip_geo	HEK293	ZNF658	614	13175	0.0466034	600.621	24.4174	0.547913	1.02227	0.291876	1	Null_Model_DNMT3A_growth_syndrome_Null	human	GSM2828881
chip_geo	T-47D	ESR1	390	13175	0.0296015	379.607	19.1326	0.54319	1.02738	0.2935	1	Null_Model_DNMT3A_growth_syndrome_Null	human	GSM1669015
chip_geo	K562	SMARCA4	1874	13175	0.142239	1852.97	38.7342	0.542982	1.01135	0.293571	1	Null_Model_DNMT3A_growth_syndrome_Null	human	GSM2423709
chip_geo	HCT 116	CDK9	1128	13175	0.0856167	1111.09	31.2099	0.541851	1.01522	0.293961	1	Null_Model_DNMT3A_growth_syndrome_Null	human	GSM1866698
chip_geo	A-549	NR3C1	101	13175	0.00766603	95.8861	9.44431	0.541478	1.05333	0.294089	1	Null_Model_DNMT3A_growth_syndrome_Null	human	GSM2421817
chip_geo	MCF-7	ESR1	280	13175	0.0212524	270.965	16.743	0.539627	1.03334	0.294727	1	Null_Model_DNMT3A_growth_syndrome_Null	human	GSM1669081
chip_geo	A-549	CEBPB	386	13175	0.0292979	375.777	18.9685	0.538933	1.0272	0.294966	1	Null_Model_DNMT3A_growth_syndrome_Null	human	GSM2421512
chip_geo	LNCaP	EZH2	89	13175	0.00675522	84.1409	9.04794	0.537044	1.05775	0.295619	1	Null_Model_DNMT3A_growth_syndrome_Null	human	GSM969570
chip_geo	SK-N-SH	MAML3	185	13175	0.0140417	178.018	13.0254	0.53603	1.03922	0.295969	1	Null_Model_DNMT3A_growth_syndrome_Null	human	GSM1693100
chip_geo	macrophage	HIF1A	108	13175	0.00819734	102.795	9.72281	0.535318	1.05063	0.296215	1	Null_Model_DNMT3A_growth_syndrome_Null	human	GSM1056832
chip_geo	HEK293	RBAK	878	13175	0.0666414	862.773	28.4479	0.535251	1.01765	0.296238	1	Null_Model_DNMT3A_growth_syndrome_Null	human	GSM2827337
chip_geo	HeLa	CDCA2	3004	13175	0.228008	2978.79	47.2101	0.534097	1.00846	0.296637	1	Null_Model_DNMT3A_growth_syndrome_Null	human	GSM2226138
chip_geo	K562	HDAC2	1278	13175	0.0970019	1259.77	34.185	0.533327	1.01447	0.296904	1	Null_Model_DNMT3A_growth_syndrome_Null	human	GSM803471
chip_geo	GM12878	CHD4	106	13175	0.00804554	100.782	9.81023	0.531872	1.05177	0.297407	1	Null_Model_DNMT3A_growth_syndrome_Null	human	GSM2700599
chip_geo	K-562	ZNF274	188	13175	0.0142694	180.8	13.5421	0.531661	1.03982	0.29748	1	Null_Model_DNMT3A_growth_syndrome_Null	human	GSM935503
chip_geo	Edom-iPS-2	JARID2	343	13175	0.0260342	333.586	17.7529	0.530257	1.02822	0.297967	1	Null_Model_DNMT3A_growth_syndrome_Null	human	GSM1180149
chip_geo	MCF-7	PGR	806	13175	0.0611765	791.322	27.7468	0.529009	1.01855	0.2984	1	Null_Model_DNMT3A_growth_syndrome_Null	human	GSM1669071
chip_geo	A-549	CTCF	963	13175	0.073093	947.316	29.6494	0.528993	1.01656	0.298405	1	Null_Model_DNMT3A_growth_syndrome_Null	human	GSM2437882
chip_geo	K562	ZNF407	728	13175	0.0552562	714.053	26.3988	0.528322	1.01953	0.298638	1	Null_Model_DNMT3A_growth_syndrome_Null	human	GSM2422887
chip_geo	SKH1	MECOM	129	13175	0.00979127	123.069	11.2416	0.527599	1.04819	0.298889	1	Null_Model_DNMT3A_growth_syndrome_Null	human	GSM2326838
chip_geo	MCF-7	ESR1	119	13175	0.00903226	113.359	10.698	0.527331	1.04977	0.298982	1	Null_Model_DNMT3A_growth_syndrome_Null	human	GSM1669140
chip_geo	Small Airway Epithelial Cells	CTCF	962	13175	0.0730171	946.704	29.0322	0.526853	1.01616	0.299148	1	Null_Model_DNMT3A_growth_syndrome_Null	human	GSM749684
chip_geo	HEK293	PRH2	1125	13175	0.085389	1108.36	31.7952	0.523203	1.01501	0.300417	1	Null_Model_DNMT3A_growth_syndrome_Null	human	GSM1290241
chip_geo	CD4+ cells	STAT5A	207	13175	0.0157116	199.373	14.5817	0.523078	1.03826	0.30046	1	Null_Model_DNMT3A_growth_syndrome_Null	human	GSM671400
chip_geo	VCaP	EZH2	213	13175	0.016167	205.834	13.731	0.521873	1.03481	0.30088	1	Null_Model_DNMT3A_growth_syndrome_Null	human	GSM717404
chip_geo	VCaP	AR	573	13175	0.0434915	561.54	22.0324	0.520121	1.02041	0.30149	1	Null_Model_DNMT3A_growth_syndrome_Null	human	GSM817350
chip_geo	H9	CONTROL	295	13175	0.0223909	286.282	16.8389	0.517747	1.03045	0.302318	1	Null_Model_DNMT3A_growth_syndrome_Null	human	GSM714813
chip_geo	K562	YBX1	790	13175	0.059962	776.075	26.9027	0.517608	1.01794	0.302366	1	Null_Model_DNMT3A_growth_syndrome_Null	human	GSM2423027
chip_geo	LNCaP MYC	AR	597	13175	0.0453131	584.846	23.4859	0.517495	1.02078	0.302405	1	Null_Model_DNMT3A_growth_syndrome_Null	human	GSM1907202
chip_geo	IMR-90	POLR3D	2300	13175	0.174573	2278.18	42.1831	0.517249	1.00958	0.302491	1	Null_Model_DNMT3A_growth_syndrome_Null	human	GSM1906351
chip_geo	T-47D	ESR1	221	13175	0.0167742	213.511	14.5115	0.516039	1.03507	0.302914	1	Null_Model_DNMT3A_growth_syndrome_Null	human	GSM1967549
chip_geo	LNCaP	KDM1A	266	13175	0.0201898	257.802	15.8959	0.515719	1.0318	0.303025	1	Null_Model_DNMT3A_growth_syndrome_Null	human	GSM1573656
chip_geo	OCI-Ly7	EZH2	67	13175	0.00508539	62.8721	8.00747	0.515502	1.06566	0.303101	1	Null_Model_DNMT3A_growth_syndrome_Null	human	GSM1129358
chip_geo	MCF-7	ESR1	622	13175	0.0472106	609.375	24.5303	0.514685	1.02072	0.303386	1	Null_Model_DNMT3A_growth_syndrome_Null	human	GSM1669047
chip_geo	K562	CONTROL	93	13175	0.00705882	88.3117	9.10927	0.514675	1.05309	0.30339	1	Null_Model_DNMT3A_growth_syndrome_Null	human	GSM648585
chip_geo	HEK293T/17	BRD4	399	13175	0.0302846	389.187	19.0747	0.514461	1.02521	0.303465	1	Null_Model_DNMT3A_growth_syndrome_Null	human	GSM1820927
chip_geo	BEAS-2B	NR3C1	1265	13175	0.0960152	1247.67	33.7323	0.513623	1.01389	0.303758	1	Null_Model_DNMT3A_growth_syndrome_Null	human	GSM2103046
chip_geo	BJAB	CONTROL	305	13175	0.0231499	296.18	17.1842	0.513272	1.02978	0.303881	1	Null_Model_DNMT3A_growth_syndrome_Null	human	GSM3289900
chip_geo	HEK293T	NFRKB	591	13175	0.0448577	578.507	24.3736	0.512544	1.02159	0.304135	1	Null_Model_DNMT3A_growth_syndrome_Null	human	GSM2424258
chip_geo	GP5d	HNF4A	490	13175	0.0371917	479.204	21.078	0.512202	1.02253	0.304255	1	Null_Model_DNMT3A_growth_syndrome_Null	human	GSM1240815
chip_geo	MCF-7	KMT2C	570	13175	0.0432638	558.206	23.0897	0.5108	1.02113	0.304746	1	Null_Model_DNMT3A_growth_syndrome_Null	human	GSM2171855
chip_geo	iPSC	GATA4	230	13175	0.0174573	222.416	14.8582	0.510452	1.0341	0.304867	1	Null_Model_DNMT3A_growth_syndrome_Null	human	GSM2280012
chip_geo	T-47D	PGR	1358	13175	0.103074	1339.92	35.4714	0.509817	1.0135	0.30509	1	Null_Model_DNMT3A_growth_syndrome_Null	human	GSM2644589
chip_geo	A-549	NR3C1	132	13175	0.010019	126.347	11.1072	0.508979	1.04474	0.305384	1	Null_Model_DNMT3A_growth_syndrome_Null	human	GSM2421954
chip_geo	GR	NR3C1	289	13175	0.0219355	280.729	16.2775	0.508107	1.02946	0.305689	1	Null_Model_DNMT3A_growth_syndrome_Null	human	GSM1246571
chip_geo	VCaP	ERG	135	13175	0.0102467	129.305	11.212	0.507967	1.04405	0.305738	1	Null_Model_DNMT3A_growth_syndrome_Null	human	GSM1899558
chip_geo	K562	CBX5	362	13175	0.0274763	352.78	18.1694	0.507434	1.02613	0.305925	1	Null_Model_DNMT3A_growth_syndrome_Null	human	GSM2527666
chip_geo	LoVo	RAD21	589	13175	0.0447059	577.255	23.1603	0.507129	1.02035	0.306032	1	Null_Model_DNMT3A_growth_syndrome_Null	human	GSM1239446
chip_geo	SK-N-SH	MAML3	162	13175	0.012296	155.736	12.3834	0.505818	1.04022	0.306492	1	Null_Model_DNMT3A_growth_syndrome_Null	human	GSM1693098
chip_geo	VCaP	AR	129	13175	0.00979127	123.31	11.2502	0.505798	1.04615	0.306499	1	Null_Model_DNMT3A_growth_syndrome_Null	human	GSM2086293
chip_geo	HCT 116	TCF7L2	420	13175	0.0318786	409.833	20.1306	0.505045	1.02481	0.306764	1	Null_Model_DNMT3A_growth_syndrome_Null	human	GSM2065887
chip_geo	HEK293	ZNF155	682	13175	0.0517647	669.544	24.7403	0.503452	1.0186	0.307323	1	Null_Model_DNMT3A_growth_syndrome_Null	human	GSM2828364
chip_geo	K562	SON	1048	13175	0.0795446	1032.45	30.9098	0.503091	1.01506	0.30745	1	Null_Model_DNMT3A_growth_syndrome_Null	human	GSM2040560
chip_geo	BEAS-2B	NR3C1	1164	13175	0.0883491	1147.17	33.4974	0.502342	1.01467	0.307714	1	Null_Model_DNMT3A_growth_syndrome_Null	human	GSM2103041
chip_geo	MCF-7	KMT2C	325	13175	0.0246679	316.362	17.2074	0.502014	1.02731	0.307829	1	Null_Model_DNMT3A_growth_syndrome_Null	human	GSM2171860
chip_geo	MCF-7	PGR	630	13175	0.0478178	617.433	25.0568	0.501558	1.02035	0.307989	1	Null_Model_DNMT3A_growth_syndrome_Null	human	GSM1669075
chip_geo	K562	MMP8	436	13175	0.033093	426.215	19.7502	0.495449	1.02296	0.310142	1	Null_Model_DNMT3A_growth_syndrome_Null	human	GSM2509469
chip_geo	Cardiac progenitor cells	EP300	1221	13175	0.0926755	1204.47	33.3659	0.49534	1.01372	0.31018	1	Null_Model_DNMT3A_growth_syndrome_Null	human	GSM2550195
chip_geo	H2107	ASCL1	391	13175	0.0296774	381.66	18.8884	0.494465	1.02447	0.310489	1	Null_Model_DNMT3A_growth_syndrome_Null	human	GSM1499403
chip_geo	HEK293T	EHMT2	1308	13175	0.0992789	1291.12	34.161	0.494075	1.01307	0.310627	1	Null_Model_DNMT3A_growth_syndrome_Null	human	GSM1644660
chip_geo	A-549	FOSL2	259	13175	0.0196584	251.308	15.6099	0.492784	1.03061	0.311083	1	Null_Model_DNMT3A_growth_syndrome_Null	human	GSM2421439
chip_geo	MCF-10A	STAG2	957	13175	0.0726376	943.021	28.481	0.490819	1.01482	0.311777	1	Null_Model_DNMT3A_growth_syndrome_Null	human	GSM2718668
chip_geo	ZR-75-1	ESR1	72	13175	0.0054649	67.969	8.22059	0.490351	1.05931	0.311943	1	Null_Model_DNMT3A_growth_syndrome_Null	human	GSM986089
chip_geo	VCaP	FOXA1	1397	13175	0.106034	1380.02	34.6492	0.490084	1.0123	0.312037	1	Null_Model_DNMT3A_growth_syndrome_Null	human	GSM2537228
chip_geo	A-549	NR3C1	225	13175	0.0170778	217.881	14.5734	0.488484	1.03267	0.312604	1	Null_Model_DNMT3A_growth_syndrome_Null	human	GSM2421833
chip_geo	VCaP	FOXA1	1441	13175	0.109374	1424.13	34.5544	0.488191	1.01185	0.312707	1	Null_Model_DNMT3A_growth_syndrome_Null	human	GSM2537226
chip_geo	LHSAR	AR	1932	13175	0.146641	1912.13	40.6978	0.488187	1.01039	0.312709	1	Null_Model_DNMT3A_growth_syndrome_Null	human	GSM1716769
chip_geo	NCI-H2107	ASCL1	390	13175	0.0296015	380.778	18.8909	0.488159	1.02422	0.312718	1	Null_Model_DNMT3A_growth_syndrome_Null	human	GSM1700638
chip_geo	MCF-7	ESR1	333	13175	0.0252751	324.23	17.9852	0.487635	1.02705	0.312904	1	Null_Model_DNMT3A_growth_syndrome_Null	human	GSM1858620
chip_geo	HUES 64	THAP11	929	13175	0.0705123	914.735	29.2712	0.48733	1.01559	0.313012	1	Null_Model_DNMT3A_growth_syndrome_Null	human	GSM1505793
chip_geo	PBMCs	TET2	2258	13175	0.171385	2237.34	42.403	0.487238	1.00923	0.313045	1	Null_Model_DNMT3A_growth_syndrome_Null	human	GSM2687535
chip_geo	NCI-H2171	BRD4	192	13175	0.0145731	185.616	13.1025	0.487207	1.03439	0.313056	1	Null_Model_DNMT3A_growth_syndrome_Null	human	GSM2716708
chip_geo	MRC-5	SOX2	312	13175	0.0236812	303.773	16.9112	0.486468	1.02708	0.313318	1	Null_Model_DNMT3A_growth_syndrome_Null	human	GSM2573035
chip_geo	HCT 116	SMARCA4	317	13175	0.0240607	308.65	17.1655	0.486421	1.02705	0.313334	1	Null_Model_DNMT3A_growth_syndrome_Null	human	GSM1835989
chip_geo	DIF	TEAD1	92	13175	0.00698292	87.4256	9.41194	0.486023	1.05232	0.313475	1	Null_Model_DNMT3A_growth_syndrome_Null	human	GSM2188509
chip_geo	PC-3	EP300	133	13175	0.0100949	127.728	10.8641	0.485244	1.04127	0.313752	1	Null_Model_DNMT3A_growth_syndrome_Null	human	GSM1917728
chip_geo	LNCaP	AR	143	13175	0.0108539	137.23	11.9246	0.483895	1.04205	0.31423	1	Null_Model_DNMT3A_growth_syndrome_Null	human	GSM1207888
chip_geo	Calu-3	EHF	99	13175	0.00751423	94.3826	9.54487	0.483756	1.04892	0.31428	1	Null_Model_DNMT3A_growth_syndrome_Null	human	GSM1548072
chip_geo	VCaP	AR	533	13175	0.0404554	522.052	22.6423	0.483522	1.02097	0.314362	1	Null_Model_DNMT3A_growth_syndrome_Null	human	GSM2235689
chip_geo	T-47D	ESR1	252	13175	0.0191271	244.57	15.3753	0.483215	1.03038	0.314471	1	Null_Model_DNMT3A_growth_syndrome_Null	human	GSM1967550
chip_geo	SMAD2	MANEA	126	13175	0.00956357	120.604	11.1756	0.482804	1.04474	0.314618	1	Null_Model_DNMT3A_growth_syndrome_Null	human	GSM1505749
chip_geo	MCF-7	FOXM1	459	13175	0.0348387	448.733	21.3111	0.481756	1.02288	0.31499	1	Null_Model_DNMT3A_growth_syndrome_Null	human	GSM1876186
chip_geo	Human breast tumor	ESR1	205	13175	0.0155598	198.454	13.6107	0.48098	1.03299	0.315265	1	Null_Model_DNMT3A_growth_syndrome_Null	human	GSM2797097
chip_geo	epidermal keratinocyte	CTCF	980	13175	0.0743833	965.636	29.8711	0.480854	1.01487	0.31531	1	Null_Model_DNMT3A_growth_syndrome_Null	human	GSM2247248
chip_geo	A-549	EP300	441	13175	0.0334725	431.571	19.7107	0.478348	1.02185	0.316201	1	Null_Model_DNMT3A_growth_syndrome_Null	human	GSM2421892
chip_geo	MCF-10A	STAG2	495	13175	0.0375712	484.65	21.6413	0.478236	1.02135	0.316241	1	Null_Model_DNMT3A_growth_syndrome_Null	human	GSM2942288
chip_geo	Huker	SNAI2	229	13175	0.0173814	222.217	14.1884	0.478083	1.03053	0.316296	1	Null_Model_DNMT3A_growth_syndrome_Null	human	GSM1336156
chip_geo	LNCaPC4-2	POLR2A	548	13175	0.0415939	537.18	22.6639	0.477419	1.02014	0.316532	1	Null_Model_DNMT3A_growth_syndrome_Null	human	GSM1586675
chip_geo	K562	SPI1	1128	13175	0.0856167	1113.17	31.072	0.477348	1.01332	0.316557	1	Null_Model_DNMT3A_growth_syndrome_Null	human	GSM803384
chip_geo	A-549	EP300	205	13175	0.0155598	198.535	13.56	0.476736	1.03256	0.316775	1	Null_Model_DNMT3A_growth_syndrome_Null	human	GSM2421894
chip_geo	P493-6	MYC	485	13175	0.0368121	474.837	21.3396	0.476244	1.0214	0.31695	1	Null_Model_DNMT3A_growth_syndrome_Null	human	GSM2717249
chip_geo	T-47D	PGR	806	13175	0.0611765	793.007	27.2998	0.475938	1.01638	0.317059	1	Null_Model_DNMT3A_growth_syndrome_Null	human	GSM1669035
chip_geo	PC-3	AR	165	13175	0.0125237	159.137	12.32	0.475904	1.03684	0.317071	1	Null_Model_DNMT3A_growth_syndrome_Null	human	GSM1308235
chip_geo	VCaP	AR	1148	13175	0.0871347	1132.62	32.3587	0.475378	1.01358	0.317259	1	Null_Model_DNMT3A_growth_syndrome_Null	human	GSM1328954
chip_geo	LoVo	RAD21	642	13175	0.0487287	630.13	24.9755	0.475271	1.01884	0.317297	1	Null_Model_DNMT3A_growth_syndrome_Null	human	GSM1242276
chip_geo	MCF-7	ESR1	1160	13175	0.0880455	1144.75	32.225	0.473289	1.01332	0.318003	1	Null_Model_DNMT3A_growth_syndrome_Null	human	GSM798434
chip_geo	LoVo	FOXO4	79	13175	0.0059962	75	8.47679	0.471877	1.05333	0.318507	1	Null_Model_DNMT3A_growth_syndrome_Null	human	GSM1239589
chip_geo	Jurkat	CONTROL	115	13175	0.00872865	110.199	10.2087	0.470305	1.04357	0.319069	1	Null_Model_DNMT3A_growth_syndrome_Null	human	GSM2218759
chip_geo	CLB-Ga	HAND2	771	13175	0.0585199	758.08	27.495	0.469906	1.01704	0.319211	1	Null_Model_DNMT3A_growth_syndrome_Null	human	GSM2664371
chip_geo	HeLa S3	MAPK1	95	13175	0.00721063	90.4915	9.60157	0.469558	1.04982	0.319336	1	Null_Model_DNMT3A_growth_syndrome_Null	human	GSM1592495
chip_geo	Kasumi-1	SPI1	801	13175	0.060797	788.37	26.9729	0.468261	1.01602	0.319799	1	Null_Model_DNMT3A_growth_syndrome_Null	human	GSM1501166
chip_geo	HEK293T/17	ZNF605	98	13175	0.00743833	93.3886	9.85017	0.468153	1.04938	0.319838	1	Null_Model_DNMT3A_growth_syndrome_Null	human	GSM2466609
chip_geo	epidermal keratinocyte	SMC1A	94	13175	0.00713472	89.5864	9.44716	0.467187	1.04927	0.320183	1	Null_Model_DNMT3A_growth_syndrome_Null	human	GSM2247250
chip_geo	Kasumi-1	RUNX1	560	13175	0.0425047	549.148	23.3049	0.46566	1.01976	0.32073	1	Null_Model_DNMT3A_growth_syndrome_Null	human	GSM1113437
chip_geo	LNCaP	AR	237	13175	0.0179886	230.11	14.8413	0.464253	1.02994	0.321233	1	Null_Model_DNMT3A_growth_syndrome_Null	human	GSM916522
chip_geo	HeLa	SMC3	507	13175	0.038482	496.876	21.808	0.464228	1.02038	0.321242	1	Null_Model_DNMT3A_growth_syndrome_Null	human	GSM2813840
chip_geo	HEK293	PRDM6	1532	13175	0.116281	1515.03	36.5708	0.46395	1.0112	0.321342	1	Null_Model_DNMT3A_growth_syndrome_Null	human	GSM2828979
chip_geo	HuCC-T1	TEAD1	989	13175	0.0750664	975.412	29.3113	0.46359	1.01393	0.321471	1	Null_Model_DNMT3A_growth_syndrome_Null	human	GSM1667161
chip_geo	LNCaP	TLE3	287	13175	0.0217837	279.5	16.2279	0.462198	1.02684	0.32197	1	Null_Model_DNMT3A_growth_syndrome_Null	human	GSM2480825
chip_geo	IMR-90	POLR3D	2272	13175	0.172448	2252.61	42.2689	0.458839	1.00861	0.323175	1	Null_Model_DNMT3A_growth_syndrome_Null	human	GSM1906348
chip_geo	R1-AD1	AR	137	13175	0.0103985	131.512	11.9596	0.458837	1.04173	0.323175	1	Null_Model_DNMT3A_growth_syndrome_Null	human	GSM1515525
chip_geo	MCF-7	ESR1	585	13175	0.0444023	574.454	22.997	0.458601	1.01836	0.32326	1	Null_Model_DNMT3A_growth_syndrome_Null	human	GSM2752591
chip_geo	MCF-7	ESR1	670	13175	0.0508539	659.025	24.0114	0.457076	1.01665	0.323808	1	Null_Model_DNMT3A_growth_syndrome_Null	human	GSM1198714
chip_geo	LNCaP	HOXB13	146	13175	0.0110816	140.733	11.5246	0.457	1.03742	0.323835	1	Null_Model_DNMT3A_growth_syndrome_Null	human	GSM2480818
chip_geo	T-47D	ESR1	319	13175	0.0242125	311.226	17.0147	0.456912	1.02498	0.323867	1	Null_Model_DNMT3A_growth_syndrome_Null	human	GSM1669017
chip_geo	MCF-7	ESR1	279	13175	0.0211765	271.582	16.2445	0.456621	1.02731	0.323972	1	Null_Model_DNMT3A_growth_syndrome_Null	human	GSM1644001
chip_geo	MCF-7	RUNX1	66	13175	0.00500949	62.3866	7.91728	0.456392	1.05792	0.324054	1	Null_Model_DNMT3A_growth_syndrome_Null	human	GSM1592326
chip_geo	K562	HES1	1364	13175	0.103529	1348.1	34.9029	0.455553	1.01179	0.324356	1	Null_Model_DNMT3A_growth_syndrome_Null	human	GSM2422988
chip_geo	A-549	NR3C1	153	13175	0.0116129	147.375	12.3528	0.455391	1.03817	0.324414	1	Null_Model_DNMT3A_growth_syndrome_Null	human	GSM2421809
chip_geo	NHEK/SV3	MYC	589	13175	0.0447059	578.222	23.671	0.455335	1.01864	0.324434	1	Null_Model_DNMT3A_growth_syndrome_Null	human	GSM748557
chip_geo	WA09	RAD21	755	13175	0.0573055	743.675	24.9101	0.454621	1.01523	0.324691	1	Null_Model_DNMT3A_growth_syndrome_Null	human	GSM2816647
chip_geo	proerythroblast	EED	542	13175	0.0411385	531.385	23.3571	0.454483	1.01998	0.324741	1	Null_Model_DNMT3A_growth_syndrome_Null	human	GSM1427066
chip_geo	K562	ZNF24	1279	13175	0.0970778	1263.28	34.6367	0.453833	1.01244	0.324975	1	Null_Model_DNMT3A_growth_syndrome_Null	human	GSM2423042
chip_geo	HUES 64	HNF4A	1409	13175	0.106945	1393.38	34.4414	0.453623	1.01121	0.32505	1	Null_Model_DNMT3A_growth_syndrome_Null	human	GSM1505686
chip_geo	SU-DHL-4	MEF2B	201	13175	0.0152562	194.664	13.9795	0.453212	1.03255	0.325198	1	Null_Model_DNMT3A_growth_syndrome_Null	human	GSM1703930
chip_geo	K562	SMAD1	122	13175	0.00925996	116.947	11.1494	0.453202	1.04321	0.325202	1	Null_Model_DNMT3A_growth_syndrome_Null	human	GSM722417
chip_geo	U2OS	ARNTL	390	13175	0.0296015	381.341	19.1367	0.452499	1.02271	0.325455	1	Null_Model_DNMT3A_growth_syndrome_Null	human	GSM2257668
chip_geo	SK-N-SH	CTCF	1174	13175	0.0891082	1159.44	32.2116	0.452118	1.01256	0.325592	1	Null_Model_DNMT3A_growth_syndrome_Null	human	GSM749693
chip_geo	MCF10DCIS.com	TP63	1090	13175	0.0827324	1076.28	30.3448	0.451982	1.01274	0.325641	1	Null_Model_DNMT3A_growth_syndrome_Null	human	GSM1849667
chip_geo	PC-3	EP300	89	13175	0.00675522	84.8551	9.18205	0.451409	1.04885	0.325848	1	Null_Model_DNMT3A_growth_syndrome_Null	human	GSM1917726
chip_geo	LNCaP	AR	237	13175	0.0179886	230.111	15.293	0.450474	1.02994	0.326184	1	Null_Model_DNMT3A_growth_syndrome_Null	human	GSM1691139
chip_geo	MCF-7	FOXA1	757	13175	0.0574573	745.218	26.2094	0.449542	1.01581	0.32652	1	Null_Model_DNMT3A_growth_syndrome_Null	human	GSM2171833
chip_geo	K562	GATA1	310	13175	0.0235294	302.166	17.4327	0.449394	1.02593	0.326574	1	Null_Model_DNMT3A_growth_syndrome_Null	human	GSM722412
chip_geo	IMR-90	POLR3D	1603	13175	0.12167	1586.57	36.6846	0.44786	1.01036	0.327127	1	Null_Model_DNMT3A_growth_syndrome_Null	human	GSM1906363
chip_geo	HEK293-FT	HOXA9	163	13175	0.0123719	157.589	12.0912	0.44748	1.03433	0.327264	1	Null_Model_DNMT3A_growth_syndrome_Null	human	GSM1529673
chip_geo	HCT 116	USP49	561	13175	0.0425806	550.82	22.8166	0.446159	1.01848	0.327741	1	Null_Model_DNMT3A_growth_syndrome_Null	human	GSM1165983
chip_geo	ME-1 [Human leukemia]	FLI1	381	13175	0.0289184	372.823	18.3391	0.445868	1.02193	0.327846	1	Null_Model_DNMT3A_growth_syndrome_Null	human	GSM1122312
chip_geo	VCaP	HOXB13	694	13175	0.0526755	682.385	26.06	0.445717	1.01702	0.327901	1	Null_Model_DNMT3A_growth_syndrome_Null	human	GSM2537236
chip_geo	NCI-H660	ESR1	328	13175	0.0248956	320.244	17.4059	0.445609	1.02422	0.32794	1	Null_Model_DNMT3A_growth_syndrome_Null	human	GSM1076112
chip_geo	22Rv1	AR	147	13175	0.0111575	141.907	11.4512	0.444748	1.03589	0.328251	1	Null_Model_DNMT3A_growth_syndrome_Null	human	GSM2537212
chip_geo	LoVo	RUNX1	121	13175	0.00918406	116.139	10.9318	0.44468	1.04186	0.328276	1	Null_Model_DNMT3A_growth_syndrome_Null	human	GSM1239519
chip_geo	LNCaP	AR	515	13175	0.0390892	505.677	21.0123	0.443678	1.01844	0.328638	1	Null_Model_DNMT3A_growth_syndrome_Null	human	GSM1527835
chip_geo	MCF-7	KMT2C	242	13175	0.0183681	235.346	15.0608	0.441833	1.02827	0.329305	1	Null_Model_DNMT3A_growth_syndrome_Null	human	GSM2171856
chip_geo	MDA-MB-231	BRG1	2147	13175	0.16296	2128.56	41.7628	0.441603	1.00866	0.329388	1	Null_Model_DNMT3A_growth_syndrome_Null	human	GSM1856031
chip_geo	monocyte-derived macrophages	RELA	2445	13175	0.185579	2425.34	44.6171	0.440736	1.00811	0.329702	1	Null_Model_DNMT3A_growth_syndrome_Null	human	GSM2679937
chip_geo	A-549	NR3C1	196	13175	0.0148767	189.817	14.0604	0.439732	1.03257	0.330066	1	Null_Model_DNMT3A_growth_syndrome_Null	human	GSM2421860
chip_geo	VCaP	HOXB13	841	13175	0.063833	828.728	27.9243	0.439464	1.01481	0.330163	1	Null_Model_DNMT3A_growth_syndrome_Null	human	GSM2537234
chip_geo	MRC-iPS-25	JARID2	213	13175	0.016167	206.657	14.4374	0.43932	1.03069	0.330215	1	Null_Model_DNMT3A_growth_syndrome_Null	human	GSM1180153
chip_geo	HCT 116	KAT2B	67	13175	0.00508539	63.6354	7.66028	0.439231	1.05287	0.330247	1	Null_Model_DNMT3A_growth_syndrome_Null	human	GSM2465928
chip_geo	LNCaP	FOXA1	420	13175	0.0318786	411.105	20.2736	0.438754	1.02164	0.33042	1	Null_Model_DNMT3A_growth_syndrome_Null	human	GSM2480814
chip_geo	Hep-G2	TCF7L2	165	13175	0.0125237	159.487	12.5794	0.438294	1.03457	0.330587	1	Null_Model_DNMT3A_growth_syndrome_Null	human	GSM782122
chip_geo	DND-41	EZH2	535	13175	0.0406072	525.041	22.7707	0.437362	1.01897	0.330924	1	Null_Model_DNMT3A_growth_syndrome_Null	human	GSM1003522
chip_geo	GM12878	REST	330	13175	0.0250474	322.26	17.7062	0.437149	1.02402	0.331002	1	Null_Model_DNMT3A_growth_syndrome_Null	human	GSM1333997
chip_geo	LoVo	TFAP2A	171	13175	0.0129791	165.482	12.6304	0.436922	1.03335	0.331084	1	Null_Model_DNMT3A_growth_syndrome_Null	human	GSM1239532
chip_geo	T-47D	Ty1	201	13175	0.0152562	194.959	13.8285	0.436849	1.03099	0.331111	1	Null_Model_DNMT3A_growth_syndrome_Null	human	GSM2644604
chip_geo	MCF-7	NFIB	1102	13175	0.0836433	1088.38	31.2525	0.435818	1.01251	0.331484	1	Null_Model_DNMT3A_growth_syndrome_Null	human	GSM2827592
chip_geo	normal breast cells	PGR	796	13175	0.0604175	783.879	27.8259	0.435597	1.01546	0.331565	1	Null_Model_DNMT3A_growth_syndrome_Null	human	GSM770759
chip_geo	A-549	CEBPB	661	13175	0.0501708	650.643	23.8995	0.433342	1.01592	0.332383	1	Null_Model_DNMT3A_growth_syndrome_Null	human	GSM2421511
chip_geo	VCaP	AR	200	13175	0.0151803	193.904	14.0758	0.433076	1.03144	0.33248	1	Null_Model_DNMT3A_growth_syndrome_Null	human	GSM2086296
chip_geo	primary glioblastoma (GBM) stem cells	ASCL1	372	13175	0.0282353	363.452	19.7898	0.431963	1.02352	0.332884	1	Null_Model_DNMT3A_growth_syndrome_Null	human	GSM2335531
chip_geo	VCaP	HOXB13	782	13175	0.0593548	770.062	27.6581	0.431629	1.0155	0.333005	1	Null_Model_DNMT3A_growth_syndrome_Null	human	GSM2537231
chip_geo	DU145	JUND	100	13175	0.00759013	95.8022	9.73113	0.431379	1.04382	0.333096	1	Null_Model_DNMT3A_growth_syndrome_Null	human	GSM1424530
chip_geo	Primary_Cell_type:Activated Primary B Cells	BACH2	479	13175	0.0363567	469.546	21.9236	0.431203	1.02013	0.33316	1	Null_Model_DNMT3A_growth_syndrome_Null	human	GSM2738059
chip_geo	HUES 64	SMAD1	442	13175	0.0335484	433.254	20.3046	0.430752	1.02019	0.333324	1	Null_Model_DNMT3A_growth_syndrome_Null	human	GSM1505744
chip_geo	MCF-7	ESR1	231	13175	0.0175332	224.791	14.4194	0.430586	1.02762	0.333385	1	Null_Model_DNMT3A_growth_syndrome_Null	human	GSM1470023
chip_geo	MCF-7	GATA3	782	13175	0.0593548	770.213	27.4995	0.428633	1.0153	0.334095	1	Null_Model_DNMT3A_growth_syndrome_Null	human	GSM986067
chip_geo	A-549	HES2	86	13175	0.00652751	82.1808	8.91035	0.428623	1.04647	0.334099	1	Null_Model_DNMT3A_growth_syndrome_Null	human	GSM2421951
chip_geo	WI-38	CTCF	589	13175	0.0447059	578.898	23.5743	0.428512	1.01745	0.334139	1	Null_Model_DNMT3A_growth_syndrome_Null	human	GSM1007997
chip_geo	CFPAC-1	FOXA1	1297	13175	0.098444	1282.46	33.9568	0.428264	1.01134	0.33423	1	Null_Model_DNMT3A_growth_syndrome_Null	human	GSM1574274
chip_geo	A-549	JUNB	293	13175	0.0222391	285.583	17.3178	0.428263	1.02597	0.33423	1	Null_Model_DNMT3A_growth_syndrome_Null	human	GSM2437874
chip_geo	MCF-7	ESR1	156	13175	0.0118406	150.968	11.7652	0.427701	1.03333	0.334434	1	Null_Model_DNMT3A_growth_syndrome_Null	human	GSM1669144
chip_geo	T-47D	ESR1	217	13175	0.0164706	211.02	14.0103	0.426831	1.02834	0.334751	1	Null_Model_DNMT3A_growth_syndrome_Null	human	GSM1967548
chip_geo	CCRF-CEM	RUNX1	66	13175	0.00500949	62.7972	7.54678	0.424393	1.051	0.33564	1	Null_Model_DNMT3A_growth_syndrome_Null	human	GSM837995
chip_geo	human fetal testis	POU5F1	740	13175	0.056167	728.668	26.7016	0.424381	1.01555	0.335644	1	Null_Model_DNMT3A_growth_syndrome_Null	human	GSM2689836
chip_geo	MCF-7	NCOA3	379	13175	0.0287666	370.814	19.2942	0.424262	1.02208	0.335687	1	Null_Model_DNMT3A_growth_syndrome_Null	human	GSM2827491
chip_geo	Hep-G2	ZNF143	754	13175	0.0572296	743.184	25.498	0.424198	1.01455	0.335711	1	Null_Model_DNMT3A_growth_syndrome_Null	human	GSM2423013
chip_geo	HEK293	ZNF433	552	13175	0.0418975	541.738	24.2288	0.423535	1.01894	0.335952	1	Null_Model_DNMT3A_growth_syndrome_Null	human	GSM2827596
chip_geo	A-549	CEBPB	637	13175	0.0483491	626.792	24.1152	0.423293	1.01629	0.336041	1	Null_Model_DNMT3A_growth_syndrome_Null	human	GSM2421664
chip_geo	HUES 64	SRF	872	13175	0.066186	860.151	27.9937	0.423279	1.01378	0.336046	1	Null_Model_DNMT3A_growth_syndrome_Null	human	GSM1505776
chip_geo	LNCaP	AR	370	13175	0.0280835	361.837	19.3176	0.42256	1.02256	0.336308	1	Null_Model_DNMT3A_growth_syndrome_Null	human	GSM2277148
chip_geo	LNCaP	AR	324	13175	0.024592	316.571	17.6198	0.421604	1.02347	0.336657	1	Null_Model_DNMT3A_growth_syndrome_Null	human	GSM980663
chip_geo	A-549	JUNB	395	13175	0.029981	386.548	20.0652	0.421203	1.02186	0.336803	1	Null_Model_DNMT3A_growth_syndrome_Null	human	GSM2437817
chip_geo	primary keratinocyte	TP63	475	13175	0.0360531	466.713	19.7092	0.420449	1.01776	0.337079	1	Null_Model_DNMT3A_growth_syndrome_Null	human	GSM439776
chip_geo	CD74+, B-cells	CONTROL	108	13175	0.00819734	103.719	10.1904	0.420074	1.04127	0.337216	1	Null_Model_DNMT3A_growth_syndrome_Null	human	GSM2356335
chip_geo	A-549	HES2	265	13175	0.0201139	258.668	15.0755	0.419996	1.02448	0.337244	1	Null_Model_DNMT3A_growth_syndrome_Null	human	GSM2421964
chip_geo	HEK293T/17	ZNF2	141	13175	0.0107021	136.188	11.4654	0.419715	1.03533	0.337347	1	Null_Model_DNMT3A_growth_syndrome_Null	human	GSM2466522
chip_geo	LoVo	MSX1	127	13175	0.00963947	122.222	11.3858	0.419664	1.03909	0.337365	1	Null_Model_DNMT3A_growth_syndrome_Null	human	GSM1208772
chip_geo	gastroesophageal sphincter tissue	POLR2A	1303	13175	0.0988994	1288.91	33.7259	0.417895	1.01093	0.338012	1	Null_Model_DNMT3A_growth_syndrome_Null	human	GSM2827169
chip_geo	K562	CTCF	438	13175	0.0332448	429.331	20.7476	0.417847	1.02019	0.338029	1	Null_Model_DNMT3A_growth_syndrome_Null	human	GSM1224657
chip_geo	breast epithelium	EP300	1755	13175	0.133207	1738.36	39.8542	0.417556	1.00957	0.338136	1	Null_Model_DNMT3A_growth_syndrome_Null	human	GSM2827289
chip_geo	primary keratinocyte	TP63	363	13175	0.0275522	355.461	18.1336	0.415772	1.02121	0.338788	1	Null_Model_DNMT3A_growth_syndrome_Null	human	GSM439777
chip_geo	MV4-11	STAT5B	341	13175	0.0258824	333.516	18.0024	0.415696	1.02244	0.338816	1	Null_Model_DNMT3A_growth_syndrome_Null	human	GSM1690576
chip_geo	LNCaP	PIAS3, PIAS2 and PIAS1	667	13175	0.0506262	656.9	24.3603	0.414606	1.01538	0.339215	1	Null_Model_DNMT3A_growth_syndrome_Null	human	GSM2219871
chip_geo	K562	SMAD1	1091	13175	0.0828083	1077.66	32.2672	0.413412	1.01238	0.339652	1	Null_Model_DNMT3A_growth_syndrome_Null	human	GSM722416
chip_geo	HEK293	ZBTB33	1293	13175	0.0981404	1279.46	32.8687	0.411987	1.01058	0.340174	1	Null_Model_DNMT3A_growth_syndrome_Null	human	GSM2423636
chip_geo	HuG-1	GATA6	124	13175	0.00941176	119.677	10.5384	0.410182	1.03612	0.340836	1	Null_Model_DNMT3A_growth_syndrome_Null	human	GSM1255513
chip_geo	A-549	CTCF	1080	13175	0.0819734	1066.85	32.0807	0.410024	1.01233	0.340894	1	Null_Model_DNMT3A_growth_syndrome_Null	human	GSM2437819
chip_geo	LoVo	ZNF263	70	13175	0.00531309	66.7133	8.02139	0.409744	1.04927	0.340997	1	Null_Model_DNMT3A_growth_syndrome_Null	human	GSM1239625
chip_geo	NALM-6	POLR2A	189	13175	0.0143454	183.312	13.8913	0.409487	1.03103	0.341091	1	Null_Model_DNMT3A_growth_syndrome_Null	human	GSM2144899
chip_geo	HEK293	CONTROL	347	13175	0.0263378	339.872	17.4103	0.409405	1.02097	0.341121	1	Null_Model_DNMT3A_growth_syndrome_Null	human	GSM2671808
chip_geo	K562	SPI1	105	13175	0.00796964	101.026	9.71686	0.408983	1.03934	0.341276	1	Null_Model_DNMT3A_growth_syndrome_Null	human	GSM1940194
chip_geo	MCF-7	ESR1	220	13175	0.0166983	214.182	14.2478	0.408357	1.02716	0.341506	1	Null_Model_DNMT3A_growth_syndrome_Null	human	GSM1669145
chip_geo	BG03	SMAD3	282	13175	0.0214042	275.266	16.5347	0.40728	1.02446	0.341901	1	Null_Model_DNMT3A_growth_syndrome_Null	human	GSM897117
chip_geo	HAP1	ATF4	414	13175	0.0314231	405.667	20.4722	0.407023	1.02054	0.341996	1	Null_Model_DNMT3A_growth_syndrome_Null	human	GSM1697347
chip_geo	Hep-G2	CTCF	1062	13175	0.0806072	1049.1	31.7134	0.406708	1.01229	0.342111	1	Null_Model_DNMT3A_growth_syndrome_Null	human	GSM822287
chip_geo	MCF-7	ESR1	828	13175	0.0628463	816.337	28.6913	0.406512	1.01429	0.342183	1	Null_Model_DNMT3A_growth_syndrome_Null	human	GSM1669042
chip_geo	DU145	Control	208	13175	0.0157875	202.09	14.5731	0.405547	1.02924	0.342538	1	Null_Model_DNMT3A_growth_syndrome_Null	human	GSM2187246
chip_geo	NCI-H295R	REST	69	13175	0.00523719	65.6643	8.29827	0.401971	1.0508	0.343853	1	Null_Model_DNMT3A_growth_syndrome_Null	human	GSM1192174
chip_geo	MCF-7	RELA	243	13175	0.018444	236.778	15.4923	0.401603	1.02628	0.343988	1	Null_Model_DNMT3A_growth_syndrome_Null	human	GSM1643957
chip_geo	MRC-5	NEUROG2	967	13175	0.0733966	955.3	29.3201	0.399054	1.01225	0.344927	1	Null_Model_DNMT3A_growth_syndrome_Null	human	GSM1970153
chip_geo	MCF-10A	ZBTB17	239	13175	0.0181404	233.068	14.8796	0.39867	1.02545	0.345068	1	Null_Model_DNMT3A_growth_syndrome_Null	human	GSM1429419
chip_geo	K562	ZMYM3	279	13175	0.0211765	272.571	16.1837	0.397226	1.02358	0.3456	1	Null_Model_DNMT3A_growth_syndrome_Null	human	GSM2574786
chip_geo	A-549	FOSL2	128	13175	0.00971537	123.47	11.4192	0.396743	1.03669	0.345779	1	Null_Model_DNMT3A_growth_syndrome_Null	human	GSM2421548
chip_geo	WI-38	UBE2I	624	13175	0.0473624	614.479	24.0082	0.396593	1.0155	0.345834	1	Null_Model_DNMT3A_growth_syndrome_Null	human	GSM1035427
chip_geo	786-O	HIF1A	347	13175	0.0263378	339.946	17.8073	0.396127	1.02075	0.346006	1	Null_Model_DNMT3A_growth_syndrome_Null	human	GSM1642766
chip_geo	MCF-7	GATA3	397	13175	0.0301328	389.163	19.8012	0.395793	1.02014	0.346129	1	Null_Model_DNMT3A_growth_syndrome_Null	human	GSM2154997
chip_geo	VCaP	AR	121	13175	0.00918406	116.722	10.8132	0.395603	1.03665	0.346199	1	Null_Model_DNMT3A_growth_syndrome_Null	human	GSM2086300
chip_geo	prostate tumor tissue	AR	333	13175	0.0252751	326.094	17.4871	0.394926	1.02118	0.346449	1	Null_Model_DNMT3A_growth_syndrome_Null	human	GSM1358406
chip_geo	U2OS	SQSTM1	110	13175	0.00834915	106.014	10.0985	0.394713	1.0376	0.346527	1	Null_Model_DNMT3A_growth_syndrome_Null	human	GSM2144043
chip_geo	CD14+ monocytes	IRF1	603	13175	0.0457685	593.644	23.706	0.394653	1.01576	0.34655	1	Null_Model_DNMT3A_growth_syndrome_Null	human	GSM1057026
chip_geo	A-549	CEBPB	121	13175	0.00918406	116.659	11.0191	0.393921	1.03721	0.34682	1	Null_Model_DNMT3A_growth_syndrome_Null	human	GSM2421563
chip_geo	WA01	RNF2	206	13175	0.0156357	200.617	13.6736	0.393649	1.02683	0.34692	1	Null_Model_DNMT3A_growth_syndrome_Null	human	GSM2805868
chip_geo	LNCaP	PIAS3, PIAS2 and PIAS1	400	13175	0.0303605	392.044	20.2337	0.393208	1.02029	0.347083	1	Null_Model_DNMT3A_growth_syndrome_Null	human	GSM2219869
chip_geo	MCF-7	ESR1	159	13175	0.0120683	154.052	12.6198	0.392086	1.03212	0.347497	1	Null_Model_DNMT3A_growth_syndrome_Null	human	GSM1523082
chip_geo	IMR-90	NFE2L2	403	13175	0.0305882	395.17	19.9788	0.391925	1.01981	0.347557	1	Null_Model_DNMT3A_growth_syndrome_Null	human	GSM2423148
chip_geo	HeLa	CONTROL	2814	13175	0.213586	2795.73	46.7421	0.390905	1.00654	0.347934	1	Null_Model_DNMT3A_growth_syndrome_Null	human	GSM2226140
chip_geo	MCF-7	ESR1	358	13175	0.0271727	350.667	18.7644	0.390776	1.02091	0.347982	1	Null_Model_DNMT3A_growth_syndrome_Null	human	GSM1115990
chip_geo	HEK293	ZNF621	943	13175	0.071575	931.653	29.1917	0.388695	1.01218	0.348751	1	Null_Model_DNMT3A_growth_syndrome_Null	human	GSM2828880
chip_geo	VCaP	SOX9	181	13175	0.0137381	175.808	13.3613	0.388572	1.02953	0.348796	1	Null_Model_DNMT3A_growth_syndrome_Null	human	GSM2024822
chip_geo	BJ	CTCF	1165	13175	0.088425	1152.27	32.7977	0.388115	1.01105	0.348966	1	Null_Model_DNMT3A_growth_syndrome_Null	human	GSM749677
chip_geo	LNCaP	GATA2	689	13175	0.052296	679.317	24.9571	0.387999	1.01425	0.349008	1	Null_Model_DNMT3A_growth_syndrome_Null	human	GSM1600544
chip_geo	T-47D	PGR	1337	13175	0.10148	1323.43	34.9815	0.387989	1.01026	0.349012	1	Null_Model_DNMT3A_growth_syndrome_Null	human	GSM2644590
chip_geo	K562	SNIP1	1072	13175	0.0813662	1059.56	32.1092	0.387539	1.01174	0.349179	1	Null_Model_DNMT3A_growth_syndrome_Null	human	GSM2827327
chip_geo	MCF-7	FOXM1	618	13175	0.046907	608.453	24.7109	0.386366	1.01569	0.349613	1	Null_Model_DNMT3A_growth_syndrome_Null	human	GSM1876188
chip_geo	LNCaP C4-2B	AR	177	13175	0.0134345	171.986	12.9841	0.386162	1.02915	0.349688	1	Null_Model_DNMT3A_growth_syndrome_Null	human	GSM1501188
chip_geo	THP-1	LEO1	117	13175	0.00888046	112.684	11.1795	0.386034	1.0383	0.349736	1	Null_Model_DNMT3A_growth_syndrome_Null	human	GSM1520914
chip_geo	HEK293	ZNF791	964	13175	0.0731689	952.695	29.3782	0.384799	1.01187	0.350193	1	Null_Model_DNMT3A_growth_syndrome_Null	human	GSM2828913
chip_geo	BF	RNF2	404	13175	0.0306641	396.583	19.2816	0.384646	1.0187	0.35025	1	Null_Model_DNMT3A_growth_syndrome_Null	human	GSM1295081
chip_geo	renal cortex tissue	SIX1	168	13175	0.0127514	162.952	13.2189	0.381873	1.03098	0.351278	1	Null_Model_DNMT3A_growth_syndrome_Null	human	GSM1970525
chip_geo	Mutu-3	EBNA3ABC	299	13175	0.0226945	292.341	17.4414	0.381813	1.02278	0.3513	1	Null_Model_DNMT3A_growth_syndrome_Null	human	GSM1153766
chip_geo	HEK293	ZNF143	701	13175	0.0532068	691.419	25.1636	0.380765	1.01386	0.351689	1	Null_Model_DNMT3A_growth_syndrome_Null	human	GSM959050
chip_geo	THP-1	NR3C1	251	13175	0.0190512	245.005	15.8337	0.378622	1.02447	0.352484	1	Null_Model_DNMT3A_growth_syndrome_Null	human	GSM2661795
chip_geo	LNCaP	AR	137	13175	0.0103985	132.832	11.0198	0.378213	1.03138	0.352636	1	Null_Model_DNMT3A_growth_syndrome_Null	human	GSM1069670
chip_geo	H69	YAP1	90	13175	0.00683112	86.4715	9.34277	0.377668	1.04081	0.352838	1	Null_Model_DNMT3A_growth_syndrome_Null	human	GSM1524338
chip_geo	MCF-7	ESR1	376	13175	0.0285389	368.834	19.0358	0.376441	1.01943	0.353295	1	Null_Model_DNMT3A_growth_syndrome_Null	human	GSM2476813
chip_geo	T-47D	ESR1	104	13175	0.00789374	100.276	9.89696	0.376305	1.03714	0.353345	1	Null_Model_DNMT3A_growth_syndrome_Null	human	GSM1669012
chip_geo	HeLa	EP300	1213	13175	0.0920683	1200.22	33.9772	0.37617	1.01065	0.353395	1	Null_Model_DNMT3A_growth_syndrome_Null	human	GSM1517095
chip_geo	MCF-7	ESR1	330	13175	0.0250474	323.289	17.9096	0.37473	1.02076	0.353931	1	Null_Model_DNMT3A_growth_syndrome_Null	human	GSM2476816
chip_geo	NHEK	EZH2	659	13175	0.050019	649.903	24.3692	0.373296	1.014	0.354464	1	Null_Model_DNMT3A_growth_syndrome_Null	human	GSM1003489
chip_geo	Caki-1	KDM5C	366	13175	0.0277799	359.107	18.5171	0.372257	1.0192	0.354851	1	Null_Model_DNMT3A_growth_syndrome_Null	human	GSM1889901
chip_geo	A-549	HES2	143	13175	0.0108539	138.725	11.516	0.3712	1.03081	0.355244	1	Null_Model_DNMT3A_growth_syndrome_Null	human	GSM2421774
chip_geo	HCT 116	CBX3	124	13175	0.00941176	119.879	11.1139	0.370787	1.03438	0.355398	1	Null_Model_DNMT3A_growth_syndrome_Null	human	GSM898225
chip_geo	cord blood CD34-positive cells	TAL1	96	13175	0.00728653	92.4735	9.54115	0.369607	1.03813	0.355838	1	Null_Model_DNMT3A_growth_syndrome_Null	human	GSM607953
chip_geo	HUES 64	NANOG	489	13175	0.0371157	480.792	22.2156	0.369462	1.01707	0.355892	1	Null_Model_DNMT3A_growth_syndrome_Null	human	GSM1505703
chip_geo	BJAB	RELA	649	13175	0.04926	640.344	23.492	0.36848	1.01352	0.356258	1	Null_Model_DNMT3A_growth_syndrome_Null	human	GSM3289903
chip_geo	A-549	CTCF	951	13175	0.0721822	939.78	30.4617	0.368324	1.01194	0.356316	1	Null_Model_DNMT3A_growth_syndrome_Null	human	GSM2437718
chip_geo	A-549	FOSL2	433	13175	0.0328653	425.747	19.716	0.367862	1.01704	0.356488	1	Null_Model_DNMT3A_growth_syndrome_Null	human	GSM2421871
chip_geo	VCaP	HDAC1	579	13175	0.0439469	570.438	23.2889	0.367661	1.01501	0.356563	1	Null_Model_DNMT3A_growth_syndrome_Null	human	GSM717398
chip_geo	MRC-5	NEUROG2	1050	13175	0.0796964	1039.08	29.8606	0.365602	1.01051	0.357331	1	Null_Model_DNMT3A_growth_syndrome_Null	human	GSM1970157
chip_geo	BicR	AR	237	13175	0.0179886	231.484	15.1012	0.365301	1.02383	0.357443	1	Null_Model_DNMT3A_growth_syndrome_Null	human	GSM1613312
chip_geo	IMR-90	YAP1	911	13175	0.0691461	900.975	27.458	0.365102	1.01113	0.357518	1	Null_Model_DNMT3A_growth_syndrome_Null	human	GSM1696205
chip_geo	THP-1	PAF1	781	13175	0.0592789	771.533	25.9307	0.365071	1.01227	0.357529	1	Null_Model_DNMT3A_growth_syndrome_Null	human	GSM1520917
chip_geo	A-549	CTCF	907	13175	0.0688425	896.742	28.1048	0.364982	1.01144	0.357562	1	Null_Model_DNMT3A_growth_syndrome_Null	human	GSM2437791
chip_geo	Jurkat	H3K27me3	2870	13175	0.217837	2852.61	47.6679	0.364829	1.0061	0.35762	1	Null_Model_DNMT3A_growth_syndrome_Null	human	GSM2279075
chip_geo	OCI-Ly1	BCL6	92	13175	0.00698292	88.4995	9.60022	0.364627	1.03955	0.357695	1	Null_Model_DNMT3A_growth_syndrome_Null	human	GSM2754202
chip_geo	WA01	CTCF	1168	13175	0.0886528	1155.91	33.1966	0.364161	1.01046	0.357869	1	Null_Model_DNMT3A_growth_syndrome_Null	human	GSM1267209
chip_geo	K562	TASOR	186	13175	0.0141176	181.076	13.5234	0.364115	1.02719	0.357886	1	Null_Model_DNMT3A_growth_syndrome_Null	human	GSM2509471
chip_geo	MCF-10A	RAD21	202	13175	0.0153321	196.894	14.0333	0.36384	1.02593	0.357989	1	Null_Model_DNMT3A_growth_syndrome_Null	human	GSM2942285
chip_geo	HUES 64	STAT3	819	13175	0.0621632	808.585	28.6737	0.36321	1.01288	0.358224	1	Null_Model_DNMT3A_growth_syndrome_Null	human	GSM1505781
chip_geo	Jurkat	H3K27me3	2727	13175	0.206983	2709.59	47.9878	0.36275	1.00642	0.358396	1	Null_Model_DNMT3A_growth_syndrome_Null	human	GSM2279071
chip_geo	HEK293T	EHMT2	294	13175	0.022315	287.732	17.2792	0.362732	1.02178	0.358403	1	Null_Model_DNMT3A_growth_syndrome_Null	human	GSM1644651
chip_geo	HCT 116	ELL2	69	13175	0.00523719	66.0749	8.09082	0.36153	1.04427	0.358852	1	Null_Model_DNMT3A_growth_syndrome_Null	human	GSM749818
chip_geo	HeLa	ZA	69	13175	0.00523719	66.0889	8.12632	0.35823	1.04405	0.360086	1	Null_Model_DNMT3A_growth_syndrome_Null	human	GSM1843183
chip_geo	MCF-7	ESR1	251	13175	0.0190512	245.559	15.2005	0.35792	1.02216	0.360202	1	Null_Model_DNMT3A_growth_syndrome_Null	human	GSM2747698
chip_geo	K562	SON	1249	13175	0.0948008	1237.08	33.3794	0.357049	1.00963	0.360527	1	Null_Model_DNMT3A_growth_syndrome_Null	human	GSM2040559
chip_geo	AB32	PR	855	13175	0.0648956	844.886	28.3576	0.356656	1.01197	0.360675	1	Null_Model_DNMT3A_growth_syndrome_Null	human	GSM770758
chip_geo	Jurkat	REST	131	13175	0.00994307	126.917	11.4817	0.355601	1.03217	0.36107	1	Null_Model_DNMT3A_growth_syndrome_Null	human	GSM1290162
chip_geo	MRC-5	NEUROG2	1449	13175	0.109981	1436.01	36.6093	0.354937	1.00905	0.361318	1	Null_Model_DNMT3A_growth_syndrome_Null	human	GSM1970159
chip_geo	WA01	SP5	113	13175	0.00857685	109.417	10.1231	0.353984	1.03275	0.361675	1	Null_Model_DNMT3A_growth_syndrome_Null	human	GSM2756639
chip_geo	HEK293	KLF3FD	386	13175	0.0292979	378.985	19.8234	0.353874	1.01851	0.361717	1	Null_Model_DNMT3A_growth_syndrome_Null	human	GSM1900120
chip_geo	LNCaP	AR	182	13175	0.013814	177.326	13.2203	0.353572	1.02636	0.36183	1	Null_Model_DNMT3A_growth_syndrome_Null	human	GSM1207912
chip_geo	PANC-1	CONTROL	66	13175	0.00500949	63.1978	7.93037	0.35335	1.04434	0.361913	1	Null_Model_DNMT3A_growth_syndrome_Null	human	GSM1010796
chip_geo	DiVA (AsiSI-ER-U2OS) cells	POLR2A-S2P	239	13175	0.0181404	233.494	15.5881	0.35325	1.02358	0.36195	1	Null_Model_DNMT3A_growth_syndrome_Null	human	GSM2572691
chip_geo	HEK293	BCL6B	1275	13175	0.0967742	1263.1	33.7056	0.35309	1.00942	0.36201	1	Null_Model_DNMT3A_growth_syndrome_Null	human	GSM2827436
chip_geo	WA09	EZH2	206	13175	0.0156357	200.944	14.3203	0.353061	1.02516	0.362021	1	Null_Model_DNMT3A_growth_syndrome_Null	human	GSM2698626
chip_geo	HEK293	ZNF624	961	13175	0.0729412	950.379	30.1289	0.352531	1.01118	0.36222	1	Null_Model_DNMT3A_growth_syndrome_Null	human	GSM2828956
chip_geo	A-549	FOSL2	416	13175	0.031575	409.045	19.7328	0.35246	1.017	0.362247	1	Null_Model_DNMT3A_growth_syndrome_Null	human	GSM2421685
chip_geo	HUES 64	SOX2	121	13175	0.00918406	117.17	10.8692	0.352388	1.03269	0.362274	1	Null_Model_DNMT3A_growth_syndrome_Null	human	GSM1124068
chip_geo	IMR-90	POLR3D	2391	13175	0.18148	2376.35	41.9808	0.34893	1.00616	0.363571	1	Null_Model_DNMT3A_growth_syndrome_Null	human	GSM1906352
chip_geo	LNCaP	AR	164	13175	0.0124478	159.732	12.2516	0.34834	1.02672	0.363792	1	Null_Model_DNMT3A_growth_syndrome_Null	human	GSM2092845
chip_geo	SW480	TP53	660	13175	0.0500949	651.127	25.5083	0.347853	1.01363	0.363975	1	Null_Model_DNMT3A_growth_syndrome_Null	human	GSM2746539
chip_geo	22Rv1	FOXA1	438	13175	0.0332448	430.654	21.1653	0.347062	1.01706	0.364272	1	Null_Model_DNMT3A_growth_syndrome_Null	human	GSM2537217
chip_geo	OCI-Ly10	SPI1	133	13175	0.0100949	129.06	11.3577	0.346905	1.03053	0.364331	1	Null_Model_DNMT3A_growth_syndrome_Null	human	GSM1370280
chip_geo	A-549	BRD4	422	13175	0.0320304	415.306	19.3257	0.346394	1.01612	0.364523	1	Null_Model_DNMT3A_growth_syndrome_Null	human	GSM2359442
chip_geo	U2OS	HIF1A	508	13175	0.0385579	500.412	21.9181	0.346217	1.01516	0.36459	1	Null_Model_DNMT3A_growth_syndrome_Null	human	GSM1692869
chip_geo	PEO1	GRHL2	677	13175	0.0513852	668.362	25.038	0.34501	1.01292	0.365043	1	Null_Model_DNMT3A_growth_syndrome_Null	human	GSM1825678
chip_geo	WA09	BRD4	486	13175	0.036888	478.663	21.2795	0.344776	1.01533	0.365131	1	Null_Model_DNMT3A_growth_syndrome_Null	human	GSM1466835
chip_geo	VCaP	AR	85	13175	0.00645161	81.7752	9.36207	0.344451	1.03943	0.365254	1	Null_Model_DNMT3A_growth_syndrome_Null	human	GSM2086294
chip_geo	A-549	FOSL2	274	13175	0.020797	268.445	16.1521	0.343946	1.02069	0.365443	1	Null_Model_DNMT3A_growth_syndrome_Null	human	GSM2421546
chip_geo	Hep-G2	ZMYM3	318	13175	0.0241366	312.12	17.1048	0.343769	1.01884	0.36551	1	Null_Model_DNMT3A_growth_syndrome_Null	human	GSM2534523
chip_geo	astrocytes	CTCF	871	13175	0.0661101	861.271	28.3239	0.3435	1.0113	0.365611	1	Null_Model_DNMT3A_growth_syndrome_Null	human	GSM733765
chip_geo	A-549	FOSL2	207	13175	0.0157116	201.893	14.8737	0.343352	1.0253	0.365667	1	Null_Model_DNMT3A_growth_syndrome_Null	human	GSM2421687
chip_geo	A-549	FOSL2	237	13175	0.0179886	231.737	15.3532	0.342777	1.02271	0.365883	1	Null_Model_DNMT3A_growth_syndrome_Null	human	GSM2421721
chip_geo	VCaP	SUMO2/3	430	13175	0.0326376	423.087	20.3046	0.34047	1.01634	0.366751	1	Null_Model_DNMT3A_growth_syndrome_Null	human	GSM1555570
chip_geo	LNCaP	GATA2	306	13175	0.0232258	300.268	16.8529	0.340135	1.01909	0.366877	1	Null_Model_DNMT3A_growth_syndrome_Null	human	GSM1691146
chip_geo	LHSAR	AR	1158	13175	0.0878937	1146.7	33.2878	0.339485	1.00985	0.367122	1	Null_Model_DNMT3A_growth_syndrome_Null	human	GSM1716767
chip_geo	Hep-G2	HHEX	402	13175	0.0305123	395.316	19.7304	0.338782	1.01691	0.367387	1	Null_Model_DNMT3A_growth_syndrome_Null	human	GSM2534266
chip_geo	Kelly	CTCFL	503	13175	0.0381784	495.5	22.1508	0.338566	1.01514	0.367468	1	Null_Model_DNMT3A_growth_syndrome_Null	human	GSM2752707
chip_geo	A-549	CEBPB	412	13175	0.0312713	405.243	19.9657	0.338443	1.01667	0.367515	1	Null_Model_DNMT3A_growth_syndrome_Null	human	GSM2421561
chip_geo	normal prostate tissue	AR	95	13175	0.00721063	91.7343	9.6604	0.338054	1.0356	0.367661	1	Null_Model_DNMT3A_growth_syndrome_Null	human	GSM1358409
chip_geo	SK-N-AS	CONTROL	357	13175	0.0270968	350.532	19.166	0.337447	1.01845	0.36789	1	Null_Model_DNMT3A_growth_syndrome_Null	human	GSM2700777
chip_geo	SK-BR-3	HSF1	76	13175	0.0057685	73.0699	8.68684	0.3373	1.0401	0.367945	1	Null_Model_DNMT3A_growth_syndrome_Null	human	GSM951889
chip_geo	K562	ID3	1892	13175	0.143605	1878.25	40.7643	0.337189	1.00732	0.367987	1	Null_Model_DNMT3A_growth_syndrome_Null	human	GSM2422880
chip_geo	LNCaP	AR	177	13175	0.0134345	172.557	13.1787	0.337101	1.02575	0.368021	1	Null_Model_DNMT3A_growth_syndrome_Null	human	GSM2219855
chip_geo	HeLa S3	KDM1A	224	13175	0.0170019	218.969	14.9355	0.336847	1.02298	0.368116	1	Null_Model_DNMT3A_growth_syndrome_Null	human	GSM1104352
chip_geo	MCF-10A	STAG2	310	13175	0.0235294	303.881	18.3134	0.334121	1.02014	0.369144	1	Null_Model_DNMT3A_growth_syndrome_Null	human	GSM2942296
chip_geo	ECC-1	CTCF	546	13175	0.0414421	538.452	22.6218	0.33368	1.01402	0.369311	1	Null_Model_DNMT3A_growth_syndrome_Null	human	GSM1010774
chip_geo	Kelly	GATA3	400	13175	0.0303605	393.306	20.1173	0.332763	1.01702	0.369656	1	Null_Model_DNMT3A_growth_syndrome_Null	human	GSM2486157
chip_geo	MCF-7	ESR1	126	13175	0.00956357	122.344	11.0235	0.331686	1.02989	0.370063	1	Null_Model_DNMT3A_growth_syndrome_Null	human	GSM798389
chip_geo	MDA-MB-231	TEAD4	305	13175	0.0231499	299.37	17.0198	0.330812	1.01881	0.370393	1	Null_Model_DNMT3A_growth_syndrome_Null	human	GSM1614035
chip_geo	T-47D	GATA3	1421	13175	0.107856	1409.13	35.9072	0.330494	1.00842	0.370513	1	Null_Model_DNMT3A_growth_syndrome_Null	human	GSM2644574
chip_geo	epidermal keratinocyte	SMC1A	818	13175	0.0620873	808.937	27.5156	0.329374	1.0112	0.370936	1	Null_Model_DNMT3A_growth_syndrome_Null	human	GSM2247252
chip_geo	MM.1S	NR3C1	221	13175	0.0167742	216.214	14.5485	0.328984	1.02214	0.371084	1	Null_Model_DNMT3A_growth_syndrome_Null	human	GSM1543894
chip_geo	Jurkat E6.1	RUNX1	198	13175	0.0150285	193.547	13.5765	0.327959	1.023	0.371471	1	Null_Model_DNMT3A_growth_syndrome_Null	human	GSM722170
chip_geo	LoVo	ZNF217	333	13175	0.0252751	327.471	16.9002	0.327183	1.01689	0.371765	1	Null_Model_DNMT3A_growth_syndrome_Null	human	GSM1239624
chip_geo	253G1	DNMT3B	904	13175	0.0686148	894.586	28.9296	0.325396	1.01052	0.372441	1	Null_Model_DNMT3A_growth_syndrome_Null	human	GSM2809093
chip_geo	LCL	EBNA3C	584	13175	0.0443264	576.599	22.8364	0.324071	1.01283	0.372942	1	Null_Model_DNMT3A_growth_syndrome_Null	human	GSM1273052
chip_geo	LNCaP	AR	173	13175	0.0131309	168.862	12.8182	0.322813	1.0245	0.373419	1	Null_Model_DNMT3A_growth_syndrome_Null	human	GSM2277149
chip_geo	MCF-7	ESR1	1178	13175	0.0894118	1167.08	33.8904	0.32207	1.00935	0.3737	1	Null_Model_DNMT3A_growth_syndrome_Null	human	GSM986064
chip_geo	Kelly	MYCN	753	13175	0.0571537	744.11	27.8207	0.31955	1.01195	0.374655	1	Null_Model_DNMT3A_growth_syndrome_Null	human	GSM2113526
chip_geo	Total child thymus	GATA3	267	13175	0.0202657	261.765	16.3939	0.319312	1.02	0.374745	1	Null_Model_DNMT3A_growth_syndrome_Null	human	GSM1844611
chip_geo	HL-60	LYL1	215	13175	0.0163188	210.408	14.4735	0.317298	1.02183	0.375509	1	Null_Model_DNMT3A_growth_syndrome_Null	human	GSM1901545
chip_geo	Edom-iPS-2	EZH2	107	13175	0.00812144	103.909	9.7838	0.315921	1.02975	0.376031	1	Null_Model_DNMT3A_growth_syndrome_Null	human	GSM1180144
chip_geo	MCF-7	ESR1	380	13175	0.0288425	374.081	18.7578	0.315552	1.01582	0.376171	1	Null_Model_DNMT3A_growth_syndrome_Null	human	GSM2560973
chip_geo	Human breast tumor	ESR1	184	13175	0.0139658	179.774	13.4548	0.314071	1.02351	0.376734	1	Null_Model_DNMT3A_growth_syndrome_Null	human	GSM2797095
chip_geo	K562	MED1	260	13175	0.0197343	254.951	16.1055	0.313493	1.0198	0.376953	1	Null_Model_DNMT3A_growth_syndrome_Null	human	GSM2574768
chip_geo	Jurkat	TAT	201	13175	0.0152562	196.84	13.2709	0.313456	1.02113	0.376967	1	Null_Model_DNMT3A_growth_syndrome_Null	human	GSM1603206
chip_geo	HUES 64	GATA6	384	13175	0.0291461	378.027	19.0941	0.31282	1.0158	0.377209	1	Null_Model_DNMT3A_growth_syndrome_Null	human	GSM1505662
chip_geo	A-549	CEBPB	349	13175	0.0264896	343.327	18.2402	0.311034	1.01652	0.377888	1	Null_Model_DNMT3A_growth_syndrome_Null	human	GSM2421501
chip_geo	epidermal keratinocytes	MAF	105	13175	0.00796964	101.759	10.4754	0.309367	1.03185	0.378521	1	Null_Model_DNMT3A_growth_syndrome_Null	human	GSM1278506
chip_geo	SK-N-SH	MAML3	94	13175	0.00713472	91.0859	9.43529	0.30885	1.03199	0.378718	1	Null_Model_DNMT3A_growth_syndrome_Null	human	GSM1693097
chip_geo	Kelly	EZH2	89	13175	0.00675522	86.041	9.59236	0.308479	1.03439	0.378859	1	Null_Model_DNMT3A_growth_syndrome_Null	human	GSM2266810
chip_geo	A-549	HES2	196	13175	0.0148767	191.878	13.3894	0.307845	1.02148	0.3791	1	Null_Model_DNMT3A_growth_syndrome_Null	human	GSM2421963
chip_geo	HEK293T/17	ZNF611	96	13175	0.00728653	92.971	9.84165	0.307771	1.03258	0.379128	1	Null_Model_DNMT3A_growth_syndrome_Null	human	GSM2466611
chip_geo	LNCaP	AR	236	13175	0.0179127	231.419	14.8913	0.307657	1.0198	0.379172	1	Null_Model_DNMT3A_growth_syndrome_Null	human	GSM2716919
chip_geo	IMR-90	EP300	1651	13175	0.125313	1639.07	38.8211	0.307206	1.00728	0.379343	1	Null_Model_DNMT3A_growth_syndrome_Null	human	GSM1055813
chip_geo	Primary_Cell_type:Bone marrow derived mesenchymal stem cells	CHD1	577	13175	0.0437951	569.961	22.9608	0.306564	1.01235	0.379588	1	Null_Model_DNMT3A_growth_syndrome_Null	human	GSM2359988
chip_geo	HCASMC	TCF21	645	13175	0.0489564	637.277	25.3618	0.304524	1.01212	0.380364	1	Null_Model_DNMT3A_growth_syndrome_Null	human	GSM1503214
chip_geo	A-549	HES2	318	13175	0.0241366	312.44	18.278	0.304215	1.0178	0.380482	1	Null_Model_DNMT3A_growth_syndrome_Null	human	GSM2421801
chip_geo	HEK293	ZNF560	547	13175	0.041518	540.041	22.9219	0.303598	1.01289	0.380717	1	Null_Model_DNMT3A_growth_syndrome_Null	human	GSM2827455
chip_geo	peripheral blood	CEBPB	316	13175	0.0239848	310.602	17.7872	0.303455	1.01738	0.380772	1	Null_Model_DNMT3A_growth_syndrome_Null	human	GSM2592798
chip_geo	K562	ZNF24	1759	13175	0.13351	1747.57	37.6906	0.303247	1.00654	0.380851	1	Null_Model_DNMT3A_growth_syndrome_Null	human	GSM2423404
chip_geo	HEK293	ZNF600	2577	13175	0.195598	2562.98	46.2336	0.303199	1.00547	0.380869	1	Null_Model_DNMT3A_growth_syndrome_Null	human	GSM2422894
chip_geo	keratinocytes	TP63	580	13175	0.0440228	573.019	23.0576	0.302764	1.01218	0.381035	1	Null_Model_DNMT3A_growth_syndrome_Null	human	GSM1446930
chip_geo	K562	ZNF318	1247	13175	0.094649	1236.97	33.2125	0.301904	1.00811	0.381363	1	Null_Model_DNMT3A_growth_syndrome_Null	human	GSM2423331
chip_geo	keratinocytes	TP63	762	13175	0.0578368	754.086	26.2724	0.301232	1.01049	0.381619	1	Null_Model_DNMT3A_growth_syndrome_Null	human	GSM1446928
chip_geo	K562	RUNX1	424	13175	0.0321822	417.951	20.0911	0.301077	1.01447	0.381678	1	Null_Model_DNMT3A_growth_syndrome_Null	human	GSM2534188
chip_geo	MCF-7	MBD2	605	13175	0.0459203	597.911	23.573	0.300721	1.01186	0.381813	1	Null_Model_DNMT3A_growth_syndrome_Null	human	GSM1322266
chip_geo	isw2	anti-Rpb3 antibody	566	13175	0.0429602	558.911	23.627	0.300035	1.01268	0.382075	1	Null_Model_DNMT3A_growth_syndrome_Null	human	GSM1816382
chip_geo	K562	CBFA2T3	1343	13175	0.101935	1332.62	34.6095	0.299906	1.00779	0.382124	1	Null_Model_DNMT3A_growth_syndrome_Null	human	GSM2827527
chip_geo	MCF-7	CONTROL	936	13175	0.0710436	926.755	30.8919	0.299262	1.00998	0.38237	1	Null_Model_DNMT3A_growth_syndrome_Null	human	GSM1369949
chip_geo	HEK293	ZNF560	549	13175	0.0416698	542.415	22.0763	0.298303	1.01214	0.382736	1	Null_Model_DNMT3A_growth_syndrome_Null	human	GSM2827456
chip_geo	T-47D	ESR1	74	13175	0.0056167	71.4276	8.63568	0.297884	1.03601	0.382896	1	Null_Model_DNMT3A_growth_syndrome_Null	human	GSM589239
chip_geo	HGFDFN168	LMNA	91	13175	0.00690702	88.2238	9.33316	0.297458	1.03147	0.383058	1	Null_Model_DNMT3A_growth_syndrome_Null	human	GSM1023620
chip_geo	MCF-7	MBD3	118	13175	0.00895636	114.732	10.9987	0.297101	1.02848	0.383195	1	Null_Model_DNMT3A_growth_syndrome_Null	human	GSM1089817
chip_geo	HEK293T/17	BRD4	97	13175	0.00736243	94.004	10.0932	0.296835	1.03187	0.383296	1	Null_Model_DNMT3A_growth_syndrome_Null	human	GSM1820930
chip_geo	KK-1 [Human leukemia]	HBZ	192	13175	0.0145731	187.945	13.7219	0.295509	1.02158	0.383802	1	Null_Model_DNMT3A_growth_syndrome_Null	human	GSM2481679
chip_geo	IMR-90	E2F7	1056	13175	0.0801518	1047.19	30.0699	0.29299	1.00841	0.384765	1	Null_Model_DNMT3A_growth_syndrome_Null	human	GSM991661
chip_geo	AML CD34+	KDM2B	335	13175	0.0254269	329.909	17.403	0.29253	1.01543	0.384941	1	Null_Model_DNMT3A_growth_syndrome_Null	human	GSM1612054
chip_geo	K562	NUP98	289	13175	0.0219355	283.966	17.2103	0.292498	1.01773	0.384953	1	Null_Model_DNMT3A_growth_syndrome_Null	human	GSM2635255
chip_geo	CCRF-CEM	LMO2	70	13175	0.00531309	67.6004	8.2291	0.291599	1.0355	0.385297	1	Null_Model_DNMT3A_growth_syndrome_Null	human	GSM837992
chip_geo	A-549	FOSL2	311	13175	0.0236053	305.808	17.8421	0.290986	1.01698	0.385531	1	Null_Model_DNMT3A_growth_syndrome_Null	human	GSM2421730
chip_geo	SK-N-AS	CTCF	1211	13175	0.0919165	1201.53	32.5533	0.290893	1.00788	0.385567	1	Null_Model_DNMT3A_growth_syndrome_Null	human	GSM2870998
chip_geo	LNCaP	AR	84	13175	0.00637571	81.4366	8.81296	0.290871	1.03148	0.385575	1	Null_Model_DNMT3A_growth_syndrome_Null	human	GSM2716917
chip_geo	GM12878	ZMYM3	77	13175	0.0058444	74.4735	8.69123	0.290692	1.03392	0.385643	1	Null_Model_DNMT3A_growth_syndrome_Null	human	GSM2574774
chip_geo	LNCaP C4-2B	AR	195	13175	0.0148008	191.098	13.4585	0.289935	1.02042	0.385933	1	Null_Model_DNMT3A_growth_syndrome_Null	human	GSM1868866
chip_geo	MCF-10A	AGO1	430	13175	0.0326376	424.214	19.9594	0.2899	1.01364	0.385946	1	Null_Model_DNMT3A_growth_syndrome_Null	human	GSM1369951
chip_geo	LAX2	IKZF1	285	13175	0.0216319	280.106	16.8895	0.289771	1.01747	0.385996	1	Null_Model_DNMT3A_growth_syndrome_Null	human	GSM1420198
chip_geo	IMR-90	BRF1	197	13175	0.0149526	193.005	13.806	0.289366	1.0207	0.386151	1	Null_Model_DNMT3A_growth_syndrome_Null	human	GSM454597
chip_geo	HEK293T	SUZ12	540	13175	0.0409867	533.462	22.6259	0.288981	1.01226	0.386298	1	Null_Model_DNMT3A_growth_syndrome_Null	human	GSM2422984
chip_geo	Huker	SNAI2	583	13175	0.0442505	576.349	23.1144	0.287757	1.01154	0.386766	1	Null_Model_DNMT3A_growth_syndrome_Null	human	GSM1336146
chip_geo	K562	TCF12	1137	13175	0.0862998	1127.66	32.5031	0.287255	1.00828	0.386959	1	Null_Model_DNMT3A_growth_syndrome_Null	human	GSM2828819
chip_geo	????	ESR1	1095	13175	0.083112	1085.96	31.6306	0.285861	1.00833	0.387492	1	Null_Model_DNMT3A_growth_syndrome_Null	human	GSM2813117
chip_geo	Jurkat	CONTROL	212	13175	0.0160911	207.816	14.6385	0.285809	1.02013	0.387512	1	Null_Model_DNMT3A_growth_syndrome_Null	human	GSM1511474
chip_geo	SNU-216	TEAD4	702	13175	0.0532827	694.784	25.3063	0.285138	1.01039	0.387769	1	Null_Model_DNMT3A_growth_syndrome_Null	human	GSM1084785
chip_geo	DU145	FOXA1	724	13175	0.0549526	716.594	26.0666	0.284103	1.01033	0.388166	1	Null_Model_DNMT3A_growth_syndrome_Null	human	GSM1164148
chip_geo	Human neonatal foreskin keratinocytes	TP63	68	13175	0.00516129	65.7443	7.94295	0.283993	1.03431	0.388208	1	Null_Model_DNMT3A_growth_syndrome_Null	human	GSM1366693
chip_geo	LNCaP	AR	222	13175	0.0168501	217.792	14.823	0.283868	1.01932	0.388256	1	Null_Model_DNMT3A_growth_syndrome_Null	human	GSM1907199
chip_geo	RWPE-1	CTCF	986	13175	0.0748387	977.641	29.5234	0.28312	1.00855	0.388543	1	Null_Model_DNMT3A_growth_syndrome_Null	human	GSM2827131
chip_geo	HeLa	PHF8	147	13175	0.0111575	143.675	11.7599	0.282713	1.02314	0.388699	1	Null_Model_DNMT3A_growth_syndrome_Null	human	GSM531964
chip_geo	HeLa S3	CTCF	1342	13175	0.10186	1332.17	34.9592	0.28119	1.00738	0.389282	1	Null_Model_DNMT3A_growth_syndrome_Null	human	GSM624078
chip_geo	MCF-7	FOXA1	943	13175	0.071575	934.738	29.4656	0.280386	1.00884	0.389591	1	Null_Model_DNMT3A_growth_syndrome_Null	human	GSM2171830
chip_geo	SK-N-BE(2)-C	GATA3	693	13175	0.0525996	685.904	25.3581	0.279828	1.01035	0.389805	1	Null_Model_DNMT3A_growth_syndrome_Null	human	GSM2486170
chip_geo	MCF-7	FOXA1	223	13175	0.016926	218.932	14.574	0.279123	1.01858	0.390075	1	Null_Model_DNMT3A_growth_syndrome_Null	human	GSM659787
chip_geo	Hep-G2	PLRG1	347	13175	0.0263378	341.879	18.3673	0.278804	1.01498	0.390198	1	Null_Model_DNMT3A_growth_syndrome_Null	human	GSM2422901
chip_geo	LHSAR	AR	1424	13175	0.108083	1414.48	34.2044	0.278399	1.00673	0.390353	1	Null_Model_DNMT3A_growth_syndrome_Null	human	GSM1716765
chip_geo	TTC-549	SMARCC1	590	13175	0.0447818	583.328	24.0132	0.277861	1.01144	0.390559	1	Null_Model_DNMT3A_growth_syndrome_Null	human	GSM1835891
chip_geo	SK-MEL-147	NRAS	385	13175	0.029222	379.777	18.8379	0.277248	1.01375	0.390795	1	Null_Model_DNMT3A_growth_syndrome_Null	human	GSM2476359
chip_geo	RPTEC/TERT1	RPTEC	1138	13175	0.0863757	1129.23	31.7084	0.276716	1.00777	0.390999	1	Null_Model_DNMT3A_growth_syndrome_Null	human	GSM1022667
chip_geo	HEK293-FT	EMX1	1346	13175	0.102163	1336.61	33.9651	0.276566	1.00703	0.391057	1	Null_Model_DNMT3A_growth_syndrome_Null	human	GSM1327160
chip_geo	HCT 116	TCF7L2	1737	13175	0.131841	1726.12	39.3667	0.276277	1.0063	0.391168	1	Null_Model_DNMT3A_growth_syndrome_Null	human	GSM2065886
chip_geo	K562	CAVIN1	651	13175	0.0494118	644.28	24.3483	0.276006	1.01043	0.391272	1	Null_Model_DNMT3A_growth_syndrome_Null	human	GSM2423062
chip_geo	Hs 68	RING1	1203	13175	0.0913093	1193.74	33.6784	0.274946	1.00776	0.391679	1	Null_Model_DNMT3A_growth_syndrome_Null	human	GSM1295091
chip_geo	HEK293T/17	ZNF610	157	13175	0.0119165	153.644	12.2226	0.274545	1.02184	0.391833	1	Null_Model_DNMT3A_growth_syndrome_Null	human	GSM2466610
chip_geo	T3M-1 Cl-10	OFC1	321	13175	0.0243643	316.237	17.3615	0.274356	1.01506	0.391906	1	Null_Model_DNMT3A_growth_syndrome_Null	human	GSM1290024
chip_geo	MCF7+BORIS	CTCFL	726	13175	0.0551044	718.736	26.4922	0.274184	1.01011	0.391972	1	Null_Model_DNMT3A_growth_syndrome_Null	human	GSM1817669
chip_geo	WA01	REST	114	13175	0.00865275	111.12	10.5344	0.273401	1.02592	0.392272	1	Null_Model_DNMT3A_growth_syndrome_Null	human	GSM2700574
chip_geo	A-549	HES2	100	13175	0.00759013	97.3187	9.86526	0.271794	1.02755	0.39289	1	Null_Model_DNMT3A_growth_syndrome_Null	human	GSM2421600
chip_geo	HCT 116	CTCF	854	13175	0.0648197	846.17	28.8681	0.27124	1.00925	0.393103	1	Null_Model_DNMT3A_growth_syndrome_Null	human	GSM1224655
chip_geo	MCF-7	EP300	78	13175	0.0059203	75.6424	8.72387	0.270252	1.03117	0.393483	1	Null_Model_DNMT3A_growth_syndrome_Null	human	GSM1669056
chip_geo	UtE-iPS-6	JARID2	683	13175	0.0518406	676.355	24.6038	0.270095	1.00983	0.393544	1	Null_Model_DNMT3A_growth_syndrome_Null	human	GSM1180165
chip_geo	Mutu-1	EBNA1	174	13175	0.0132068	170.566	12.7149	0.270043	1.02013	0.393563	1	Null_Model_DNMT3A_growth_syndrome_Null	human	GSM1905008
chip_geo	Caco-2	CTCF	965	13175	0.0732448	957.043	29.5235	0.269515	1.00831	0.393767	1	Null_Model_DNMT3A_growth_syndrome_Null	human	GSM749748
chip_geo	IMR-90	POLR3D	1604	13175	0.121746	1593.97	37.2411	0.269272	1.00629	0.39386	1	Null_Model_DNMT3A_growth_syndrome_Null	human	GSM1906362
chip_geo	LoVo	MXD1	252	13175	0.0191271	247.816	15.5509	0.26904	1.01688	0.393949	1	Null_Model_DNMT3A_growth_syndrome_Null	human	GSM1208773
chip_geo	501-mel	SMARCA4	1241	13175	0.0941935	1231.73	34.4678	0.268852	1.00752	0.394022	1	Null_Model_DNMT3A_growth_syndrome_Null	human	GSM1518912
chip_geo	VCaP	AR	562	13175	0.0426565	555.689	23.5669	0.267777	1.01136	0.394435	1	Null_Model_DNMT3A_growth_syndrome_Null	human	GSM2235686
chip_geo	U937	ERG	2117	13175	0.160683	2105.96	41.342	0.267016	1.00524	0.394728	1	Null_Model_DNMT3A_growth_syndrome_Null	human	GSM585608
chip_geo	LoVo	HOXC8	299	13175	0.0226945	294.497	16.9331	0.265959	1.01529	0.395135	1	Null_Model_DNMT3A_growth_syndrome_Null	human	GSM1239505
chip_geo	renal cortex tissue	SIX2	1087	13175	0.0825047	1078.56	31.7601	0.265854	1.00783	0.395176	1	Null_Model_DNMT3A_growth_syndrome_Null	human	GSM1970530
chip_geo	HCT 116	CONTROL	293	13175	0.0222391	288.42	17.2351	0.265762	1.01588	0.395211	1	Null_Model_DNMT3A_growth_syndrome_Null	human	GSM2719767
chip_geo	VCaP	SUMO3	818	13175	0.0620873	810.806	27.2832	0.263672	1.00887	0.396016	1	Null_Model_DNMT3A_growth_syndrome_Null	human	GSM1777608
chip_geo	HEK293	ZNF211	870	13175	0.0660342	862.698	27.7121	0.263484	1.00846	0.396089	1	Null_Model_DNMT3A_growth_syndrome_Null	human	GSM2827354
chip_geo	Immortalized mammary epithelial cells	HSF1	141	13175	0.0107021	137.878	11.9288	0.26171	1.02264	0.396772	1	Null_Model_DNMT3A_growth_syndrome_Null	human	GSM951897
chip_geo	VCaP	ERG	83	13175	0.00629981	80.5984	9.18099	0.261584	1.0298	0.396821	1	Null_Model_DNMT3A_growth_syndrome_Null	human	GSM353639
chip_geo	Hep-G2	HLF	1163	13175	0.0882732	1154.65	32.0442	0.260629	1.00723	0.397189	1	Null_Model_DNMT3A_growth_syndrome_Null	human	GSM2534124
chip_geo	K562	DNMT1	1432	13175	0.108691	1422.69	35.7416	0.260584	1.00655	0.397207	1	Null_Model_DNMT3A_growth_syndrome_Null	human	GSM2424238
chip_geo	peripheral blood	CEBPB	124	13175	0.00941176	121.243	10.6065	0.259958	1.02274	0.397448	1	Null_Model_DNMT3A_growth_syndrome_Null	human	GSM2592800
chip_geo	TF-1	RAD21	495	13175	0.0375712	489.461	21.3328	0.259669	1.01132	0.39756	1	Null_Model_DNMT3A_growth_syndrome_Null	human	GSM1888545
chip_geo	DLD-1	Anti-FLAG	113	13175	0.00857685	110.403	10.0391	0.25873	1.02353	0.397922	1	Null_Model_DNMT3A_growth_syndrome_Null	human	GSM1295631
chip_geo	A-549	CTCF	698	13175	0.0529791	691.503	25.1172	0.258647	1.00939	0.397954	1	Null_Model_DNMT3A_growth_syndrome_Null	human	GSM2437799
chip_geo	Hep-G2	NIPBL	207	13175	0.0157116	203.417	13.969	0.256526	1.01762	0.398772	1	Null_Model_DNMT3A_growth_syndrome_Null	human	GSM2040028
chip_geo	HeLa	NR3C1	251	13175	0.0190512	247.064	15.3867	0.255809	1.01593	0.399049	1	Null_Model_DNMT3A_growth_syndrome_Null	human	GSM604652
chip_geo	HeLa S3	ZNF143	420	13175	0.0318786	414.894	20.1168	0.253813	1.01231	0.39982	1	Null_Model_DNMT3A_growth_syndrome_Null	human	GSM959045
chip_geo	HEK293	CBLL2	1157	13175	0.0878178	1148.65	32.9268	0.253522	1.00727	0.399932	1	Null_Model_DNMT3A_growth_syndrome_Null	human	GSM2828926
chip_geo	BEAS-2B	RELA	385	13175	0.029222	380.272	18.7075	0.252747	1.01243	0.400232	1	Null_Model_DNMT3A_growth_syndrome_Null	human	GSM2103048
chip_geo	PBMC (peripheral blood mononuclear cell)	SPI1	82	13175	0.00622391	79.8142	8.66795	0.252172	1.02739	0.400454	1	Null_Model_DNMT3A_growth_syndrome_Null	human	GSM2695653
chip_geo	ASM	NR3C1	1479	13175	0.112258	1469.94	35.968	0.251945	1.00616	0.400542	1	Null_Model_DNMT3A_growth_syndrome_Null	human	GSM2519944
chip_geo	WA01	SOX2	284	13175	0.021556	279.754	16.8571	0.251868	1.01518	0.400572	1	Null_Model_DNMT3A_growth_syndrome_Null	human	GSM456570
chip_geo	ZR-75-30	ZMYND8	944	13175	0.0716509	936.803	28.7093	0.250678	1.00768	0.401031	1	Null_Model_DNMT3A_growth_syndrome_Null	human	GSM2029582
chip_geo	SGBS	CEBPA	367	13175	0.0278558	362.299	18.769	0.250483	1.01298	0.401107	1	Null_Model_DNMT3A_growth_syndrome_Null	human	GSM1020364
chip_geo	Raji	BCL11A	104	13175	0.00789374	101.54	9.82154	0.250423	1.02422	0.40113	1	Null_Model_DNMT3A_growth_syndrome_Null	human	GSM2630344
chip_geo	NCI-H3122	BRD4	317	13175	0.0240607	312.583	17.6799	0.249808	1.01413	0.401368	1	Null_Model_DNMT3A_growth_syndrome_Null	human	GSM2359445
chip_geo	LNCaP	GATA2	175	13175	0.0132827	171.685	13.3038	0.249154	1.01931	0.401621	1	Null_Model_DNMT3A_growth_syndrome_Null	human	GSM1691158
chip_geo	GP5d	KLF5	667	13175	0.0506262	660.753	25.0985	0.24889	1.00945	0.401723	1	Null_Model_DNMT3A_growth_syndrome_Null	human	GSM1240820
chip_geo	A-549	EP300	157	13175	0.0119165	153.92	12.3775	0.248833	1.02001	0.401745	1	Null_Model_DNMT3A_growth_syndrome_Null	human	GSM2421878
chip_geo	MCF-7	ESR1	287	13175	0.0217837	282.774	16.9959	0.248636	1.01494	0.401821	1	Null_Model_DNMT3A_growth_syndrome_Null	human	GSM798403
chip_geo	MDA-MB-231	MBD3	307	13175	0.0233017	302.714	17.2667	0.248207	1.01416	0.401987	1	Null_Model_DNMT3A_growth_syndrome_Null	human	GSM1089819
chip_geo	SKMNC	FLI1	119	13175	0.00903226	116.369	10.6054	0.248115	1.02261	0.402023	1	Null_Model_DNMT3A_growth_syndrome_Null	human	GSM1517544
chip_geo	T-47D	ESR1	521	13175	0.0395446	515.387	22.6726	0.247585	1.01089	0.402228	1	Null_Model_DNMT3A_growth_syndrome_Null	human	GSM1858653
chip_geo	MCF-7	ESR1	142	13175	0.010778	139.167	11.5038	0.246281	1.02036	0.402732	1	Null_Model_DNMT3A_growth_syndrome_Null	human	GSM2305314
chip_geo	Leiomyoma cells	PGR	424	13175	0.0321822	419.123	19.8838	0.245282	1.01164	0.403119	1	Null_Model_DNMT3A_growth_syndrome_Null	human	GSM999792
chip_geo	MCF-7	EP300	219	13175	0.0166224	215.313	15.0703	0.244675	1.01713	0.403354	1	Null_Model_DNMT3A_growth_syndrome_Null	human	GSM1470015
chip_geo	human neonatal kerationcytes	JUNB	84	13175	0.00637571	81.8252	8.88945	0.244652	1.02658	0.403363	1	Null_Model_DNMT3A_growth_syndrome_Null	human	GSM1540468
chip_geo	HeLa S3	PSMC4	93	13175	0.00705882	90.6573	9.59518	0.244149	1.02584	0.403558	1	Null_Model_DNMT3A_growth_syndrome_Null	human	GSM922797
chip_geo	MV4-11	TCO	598	13175	0.045389	592.246	23.5931	0.243895	1.00972	0.403656	1	Null_Model_DNMT3A_growth_syndrome_Null	human	GSM2345045
chip_geo	MCF-7	ESR1	316	13175	0.0239848	311.667	17.7967	0.243454	1.0139	0.403827	1	Null_Model_DNMT3A_growth_syndrome_Null	human	GSM1643952
chip_geo	LNCaPC4-2	POLR2A	576	13175	0.0437192	570.275	23.5758	0.242846	1.01004	0.404063	1	Null_Model_DNMT3A_growth_syndrome_Null	human	GSM1586674
chip_geo	T98G	DYRK1A	197	13175	0.0149526	193.674	13.6964	0.242813	1.01717	0.404075	1	Null_Model_DNMT3A_growth_syndrome_Null	human	GSM1556076
chip_geo	MCF-7	ESR1	210	13175	0.0159393	206.6	14.012	0.242621	1.01645	0.40415	1	Null_Model_DNMT3A_growth_syndrome_Null	human	GSM2747692
chip_geo	A-549	CEBPB	475	13175	0.0360531	469.871	21.173	0.242237	1.01092	0.404298	1	Null_Model_DNMT3A_growth_syndrome_Null	human	GSM2421822
chip_geo	MCF-7	GATA3	570	13175	0.0432638	564.367	23.3091	0.241681	1.00998	0.404514	1	Null_Model_DNMT3A_growth_syndrome_Null	human	GSM1241752
chip_geo	LNCaP	AR	88	13175	0.00667932	85.8092	9.07692	0.24136	1.02553	0.404638	1	Null_Model_DNMT3A_growth_syndrome_Null	human	GSM353643
chip_geo	A-549	EP300	465	13175	0.0352941	459.789	21.6057	0.241177	1.01133	0.404709	1	Null_Model_DNMT3A_growth_syndrome_Null	human	GSM2421859
chip_geo	Hep-G2	NFE2L2	133	13175	0.0100949	130.263	11.4776	0.238487	1.02101	0.405752	1	Null_Model_DNMT3A_growth_syndrome_Null	human	GSM2423560
chip_geo	Hep-G2	EZH2	800	13175	0.0607211	793.624	26.8575	0.237387	1.00803	0.406178	1	Null_Model_DNMT3A_growth_syndrome_Null	human	GSM1003487
chip_geo	HEK293T/17	ZNF460	119	13175	0.00903226	116.397	10.9687	0.237349	1.02237	0.406193	1	Null_Model_DNMT3A_growth_syndrome_Null	human	GSM2466566
chip_geo	MDA-MB-231	WWTR1	658	13175	0.0499431	652.229	24.4686	0.235862	1.00885	0.40677	1	Null_Model_DNMT3A_growth_syndrome_Null	human	GSM1614031
chip_geo	GP5d	CTCF	1336	13175	0.101404	1327.71	35.1618	0.235844	1.00625	0.406777	1	Null_Model_DNMT3A_growth_syndrome_Null	human	GSM1240813
chip_geo	NB-1643	NMYC	395	13175	0.029981	390.349	19.7251	0.235808	1.01192	0.406791	1	Null_Model_DNMT3A_growth_syndrome_Null	human	GSM2482830
chip_geo	HEK293T/17	BRD4	279	13175	0.0211765	275.173	16.2719	0.235201	1.01391	0.407026	1	Null_Model_DNMT3A_growth_syndrome_Null	human	GSM1820961
chip_geo	Huker	SNAI2	858	13175	0.0651233	851.309	28.4682	0.235045	1.00786	0.407087	1	Null_Model_DNMT3A_growth_syndrome_Null	human	GSM1336151
chip_geo	HEK	SIX2	1279	13175	0.0970778	1270.89	34.683	0.233973	1.00639	0.407503	1	Null_Model_DNMT3A_growth_syndrome_Null	human	GSM1904597
chip_geo	T-47D	GATA3	919	13175	0.0697533	912.346	28.5153	0.23336	1.00729	0.407741	1	Null_Model_DNMT3A_growth_syndrome_Null	human	GSM2644571
chip_geo	Raji	CONTROL	421	13175	0.0319545	416.416	19.7303	0.232354	1.01101	0.408132	1	Null_Model_DNMT3A_growth_syndrome_Null	human	GSM920946
chip_geo	GM12878	REST	206	13175	0.0156357	202.603	14.6506	0.231841	1.01676	0.408331	1	Null_Model_DNMT3A_growth_syndrome_Null	human	GSM1333992
chip_geo	A-549	CTCF	951	13175	0.0721822	944.332	28.8857	0.230853	1.00706	0.408715	1	Null_Model_DNMT3A_growth_syndrome_Null	human	GSM2437792
chip_geo	D11	EBNA3C	128	13175	0.00971537	125.397	11.3034	0.230319	1.02076	0.408922	1	Null_Model_DNMT3A_growth_syndrome_Null	human	GSM2344876
chip_geo	LNCaP	FOXA1	671	13175	0.0509298	665.122	25.5344	0.230204	1.00884	0.408967	1	Null_Model_DNMT3A_growth_syndrome_Null	human	GSM2058892
chip_geo	Raji	CONTROL	421	13175	0.0319545	416.458	19.7994	0.229425	1.01091	0.409269	1	Null_Model_DNMT3A_growth_syndrome_Null	human	GSM945573
chip_geo	HEK293T	JMJD6	157	13175	0.0119165	154.14	12.4732	0.229303	1.01856	0.409317	1	Null_Model_DNMT3A_growth_syndrome_Null	human	GSM1249879
chip_geo	WA01	CTCF	994	13175	0.0754459	986.807	31.6459	0.22729	1.00729	0.410099	1	Null_Model_DNMT3A_growth_syndrome_Null	human	GSM646334
chip_geo	K562	TRIM28	113	13175	0.00857685	110.695	10.1412	0.22726	1.02082	0.410111	1	Null_Model_DNMT3A_growth_syndrome_Null	human	GSM607491
chip_geo	fetal peripheral blood erythroblasts	GATA1	118	13175	0.00895636	115.555	10.7633	0.227119	1.02115	0.410166	1	Null_Model_DNMT3A_growth_syndrome_Null	human	GSM935333
chip_geo	proerythroblast	TAL1	419	13175	0.0318027	414.515	19.7653	0.226888	1.01082	0.410255	1	Null_Model_DNMT3A_growth_syndrome_Null	human	GSM1427077
chip_geo	LNCaP	PIAS3, PIAS2 and PIAS1	1006	13175	0.0763567	999.036	30.7254	0.226654	1.00697	0.410346	1	Null_Model_DNMT3A_growth_syndrome_Null	human	GSM2219872
chip_geo	Caki-1	KDM5C	405	13175	0.03074	400.486	19.9327	0.226486	1.01127	0.410412	1	Null_Model_DNMT3A_growth_syndrome_Null	human	GSM1889902
chip_geo	MCF-7	ESR1	356	13175	0.0270209	351.826	18.4567	0.226142	1.01186	0.410546	1	Null_Model_DNMT3A_growth_syndrome_Null	human	GSM1469980
chip_geo	A-673	FLI1	116	13175	0.00880455	113.629	10.514	0.225474	1.02086	0.410805	1	Null_Model_DNMT3A_growth_syndrome_Null	human	GSM1517562
chip_geo	MCF-10A	RAD21	299	13175	0.0226945	295.155	17.0988	0.224879	1.01303	0.411037	1	Null_Model_DNMT3A_growth_syndrome_Null	human	GSM2942294
chip_geo	F5	TAL1	419	13175	0.0318027	414.541	19.8346	0.224786	1.01076	0.411073	1	Null_Model_DNMT3A_growth_syndrome_Null	human	GSM1816083
chip_geo	SK-N-SH	FOSL2	1497	13175	0.113624	1488.94	36.0702	0.223563	1.00542	0.411549	1	Null_Model_DNMT3A_growth_syndrome_Null	human	GSM1010840
chip_geo	WI-38	PIAS4	276	13175	0.0209488	272.319	16.5465	0.222483	1.01352	0.411969	1	Null_Model_DNMT3A_growth_syndrome_Null	human	GSM1035441
chip_geo	HEK293	PRH2	109	13175	0.00827324	106.816	9.84013	0.22193	1.02044	0.412184	1	Null_Model_DNMT3A_growth_syndrome_Null	human	GSM1290243
chip_geo	GM12878	CEBPZ	78	13175	0.0059203	76.0929	8.60223	0.221698	1.02506	0.412275	1	Null_Model_DNMT3A_growth_syndrome_Null	human	GSM2423352
chip_geo	NHLF	EZH2	725	13175	0.0550285	719.186	26.2393	0.221583	1.00808	0.412319	1	Null_Model_DNMT3A_growth_syndrome_Null	human	GSM1003529
chip_geo	LNCaP C4-2	AR	1380	13175	0.104744	1371.95	36.4749	0.220698	1.00587	0.412664	1	Null_Model_DNMT3A_growth_syndrome_Null	human	GSM1586661
chip_geo	C4-2	AR	858	13175	0.0651233	851.639	28.9632	0.219611	1.00747	0.413087	1	Null_Model_DNMT3A_growth_syndrome_Null	human	GSM1328166
chip_geo	T-47D	PGR	1174	13175	0.0891082	1166.82	32.8935	0.218305	1.00615	0.413596	1	Null_Model_DNMT3A_growth_syndrome_Null	human	GSM2644593
chip_geo	HCASMC	TCF21	791	13175	0.060038	784.924	27.8707	0.218004	1.00774	0.413713	1	Null_Model_DNMT3A_growth_syndrome_Null	human	GSM1503215
chip_geo	HuCC-T1	TEAD4	739	13175	0.0560911	733.452	25.4583	0.217943	1.00756	0.413737	1	Null_Model_DNMT3A_growth_syndrome_Null	human	GSM1667162
chip_geo	MCF-7	CONTROL	117	13175	0.00888046	114.705	10.545	0.21761	1.02001	0.413867	1	Null_Model_DNMT3A_growth_syndrome_Null	human	GSM2813074
chip_geo	WA01	POU5F1	326	13175	0.0247438	322.159	17.6967	0.217056	1.01192	0.414083	1	Null_Model_DNMT3A_growth_syndrome_Null	human	GSM2689838
chip_geo	MDA-MB-231	GATA3	1278	13175	0.0970019	1270.61	34.1214	0.216715	1.00582	0.414215	1	Null_Model_DNMT3A_growth_syndrome_Null	human	GSM1855970
chip_geo	TT	SOX2	329	13175	0.0249715	325.145	17.8191	0.216349	1.01186	0.414358	1	Null_Model_DNMT3A_growth_syndrome_Null	human	GSM1139035
chip_geo	NT2-D1	PCGF2	304	13175	0.023074	300.34	16.9355	0.216134	1.01219	0.414442	1	Null_Model_DNMT3A_growth_syndrome_Null	human	GSM2705895
chip_geo	K562	NFXL1	1033	13175	0.0784061	1026.29	31.2667	0.214519	1.00654	0.415071	1	Null_Model_DNMT3A_growth_syndrome_Null	human	GSM2422973
chip_geo	F0	SPI1	849	13175	0.0644402	842.976	28.1449	0.214034	1.00715	0.41526	1	Null_Model_DNMT3A_growth_syndrome_Null	human	GSM1816089
chip_geo	HeLa S3	NR2C2	165	13175	0.0125237	162.324	12.5602	0.213079	1.01649	0.415633	1	Null_Model_DNMT3A_growth_syndrome_Null	human	GSM608159
chip_geo	LNCaPC4-2	POLR2A	748	13175	0.0567742	742.259	27.0041	0.212607	1.00773	0.415817	1	Null_Model_DNMT3A_growth_syndrome_Null	human	GSM1586672
chip_geo	K562	KLF1	1329	13175	0.100873	1321.58	35.0861	0.211525	1.00562	0.416239	1	Null_Model_DNMT3A_growth_syndrome_Null	human	GSM2423649
chip_geo	LoVo	ETV4	100	13175	0.00759013	97.9281	9.80351	0.211346	1.02116	0.416309	1	Null_Model_DNMT3A_growth_syndrome_Null	human	GSM1208616
chip_geo	A-549	EP300	171	13175	0.0129791	168.217	13.2526	0.210013	1.01655	0.416829	1	Null_Model_DNMT3A_growth_syndrome_Null	human	GSM2421464
chip_geo	A-549	FOSL2	290	13175	0.0220114	286.51	16.6612	0.20944	1.01218	0.417052	1	Null_Model_DNMT3A_growth_syndrome_Null	human	GSM2421912
chip_geo	CD133+ expanded umbilical cord blood	SPI1	255	13175	0.0193548	251.709	15.7262	0.20925	1.01307	0.417127	1	Null_Model_DNMT3A_growth_syndrome_Null	human	GSM638310
chip_geo	THP-1	GRIP1	153	13175	0.0116129	150.415	12.3614	0.209152	1.01719	0.417165	1	Null_Model_DNMT3A_growth_syndrome_Null	human	GSM2661796
chip_geo	K-562	TAL1	911	13175	0.0691461	904.724	30.015	0.209087	1.00694	0.41719	1	Null_Model_DNMT3A_growth_syndrome_Null	human	GSM935496
chip_geo	MCF-10A	STAG2	126	13175	0.00956357	123.724	10.8882	0.209007	1.01839	0.417221	1	Null_Model_DNMT3A_growth_syndrome_Null	human	GSM2942295
chip_geo	CC-LP-1	CONTROL	93	13175	0.00705882	91.014	9.52774	0.208445	1.02182	0.417441	1	Null_Model_DNMT3A_growth_syndrome_Null	human	GSM1524322
chip_geo	epidermal keratinocyte	CTCF	1048	13175	0.0795446	1041.59	30.8434	0.207941	1.00616	0.417638	1	Null_Model_DNMT3A_growth_syndrome_Null	human	GSM2247249
chip_geo	HUES 64	SNAI2	970	13175	0.0736243	963.913	29.3488	0.207399	1.00631	0.417849	1	Null_Model_DNMT3A_growth_syndrome_Null	human	GSM1505759
chip_geo	MDA-MB-231	L3MBTL3	294	13175	0.022315	290.663	16.1536	0.206558	1.01148	0.418177	1	Null_Model_DNMT3A_growth_syndrome_Null	human	GSM2679735
chip_geo	LNCaP	AR	289	13175	0.0219355	285.591	16.6812	0.204337	1.01194	0.419045	1	Null_Model_DNMT3A_growth_syndrome_Null	human	GSM1207903
chip_geo	A-549	JUNB	418	13175	0.0317268	413.977	19.7113	0.204095	1.00972	0.41914	1	Null_Model_DNMT3A_growth_syndrome_Null	human	GSM2437797
chip_geo	MCF-10A	ZBTB17	181	13175	0.0137381	178.239	13.5312	0.204064	1.01549	0.419152	1	Null_Model_DNMT3A_growth_syndrome_Null	human	GSM1429418
chip_geo	MCF-7	ESR1	228	13175	0.0173055	225.04	14.5431	0.203535	1.01315	0.419358	1	Null_Model_DNMT3A_growth_syndrome_Null	human	GSM798383
chip_geo	SH-SY5Y	TCF4	159	13175	0.0120683	156.468	12.5208	0.202262	1.01619	0.419856	1	Null_Model_DNMT3A_growth_syndrome_Null	human	GSM2545828
chip_geo	AC16	RELA	153	13175	0.0116129	150.495	12.3952	0.202133	1.01665	0.419906	1	Null_Model_DNMT3A_growth_syndrome_Null	human	GSM1239998
chip_geo	Fibroblast cells	CONTROL	93	13175	0.00705882	91.012	9.9231	0.200342	1.02184	0.420607	1	Null_Model_DNMT3A_growth_syndrome_Null	human	GSM2449234
chip_geo	Huker	SNAI2	299	13175	0.0226945	295.718	16.4018	0.200083	1.0111	0.420708	1	Null_Model_DNMT3A_growth_syndrome_Null	human	GSM1336155
chip_geo	HUES 64	OTX2	233	13175	0.017685	230.096	14.5361	0.199785	1.01262	0.420824	1	Null_Model_DNMT3A_growth_syndrome_Null	human	GSM1505707
chip_geo	LS180	CREBBP	316	13175	0.0239848	312.473	17.7581	0.19864	1.01129	0.421272	1	Null_Model_DNMT3A_growth_syndrome_Null	human	GSM959627
chip_geo	LNCaP	AR	575	13175	0.0436433	570.257	23.9283	0.198228	1.00832	0.421433	1	Null_Model_DNMT3A_growth_syndrome_Null	human	GSM2186466
chip_geo	HUES 64	GATA4	820	13175	0.0622391	814.422	28.3433	0.196817	1.00685	0.421986	1	Null_Model_DNMT3A_growth_syndrome_Null	human	GSM1505657
chip_geo	K562	CHD7	181	13175	0.0137381	178.328	13.5945	0.196574	1.01499	0.42208	1	Null_Model_DNMT3A_growth_syndrome_Null	human	GSM830990
chip_geo	WA01	SMAD3	121	13175	0.00918406	118.799	11.2085	0.196351	1.01853	0.422168	1	Null_Model_DNMT3A_growth_syndrome_Null	human	GSM1949007
chip_geo	renal cortex tissue	SIX2	80	13175	0.00607211	78.2707	8.84419	0.195526	1.02209	0.42249	1	Null_Model_DNMT3A_growth_syndrome_Null	human	GSM1970529
chip_geo	GM12878	BCLAF1	1145	13175	0.086907	1138.7	32.2959	0.195217	1.00554	0.422612	1	Null_Model_DNMT3A_growth_syndrome_Null	human	GSM2827288
chip_geo	LNCaP	NANOG	71	13175	0.00538899	69.3696	8.38804	0.194368	1.0235	0.422944	1	Null_Model_DNMT3A_growth_syndrome_Null	human	GSM1933888
chip_geo	SKMNC	GABPA	453	13175	0.0343833	449.16	19.9095	0.192881	1.00855	0.423526	1	Null_Model_DNMT3A_growth_syndrome_Null	human	GSM1517550
chip_geo	GM12878	REST	400	13175	0.0303605	396.284	19.4955	0.190622	1.00938	0.424411	1	Null_Model_DNMT3A_growth_syndrome_Null	human	GSM1333989
chip_geo	T-47D	PGR	1032	13175	0.0783302	1026.1	30.9854	0.190448	1.00575	0.424479	1	Null_Model_DNMT3A_growth_syndrome_Null	human	GSM1669036
chip_geo	DU145	AR	195	13175	0.0148008	192.442	13.4597	0.190082	1.01329	0.424622	1	Null_Model_DNMT3A_growth_syndrome_Null	human	GSM1164150
chip_geo	T-47D	ESR1	1252	13175	0.0950285	1245.43	34.5537	0.190065	1.00527	0.424629	1	Null_Model_DNMT3A_growth_syndrome_Null	human	GSM2112796
chip_geo	OCI-Ly1	NCOR2	359	13175	0.0272486	355.373	19.3699	0.187268	1.01021	0.425725	1	Null_Model_DNMT3A_growth_syndrome_Null	human	GSM763406
chip_geo	IMR-90	MECP2	698	13175	0.0529791	693.152	25.9007	0.187182	1.00699	0.425759	1	Null_Model_DNMT3A_growth_syndrome_Null	human	GSM1154504
chip_geo	TT	TP63	148	13175	0.0112334	145.703	12.2802	0.187025	1.01576	0.42582	1	Null_Model_DNMT3A_growth_syndrome_Null	human	GSM1139036
chip_geo	DU145	EED	2605	13175	0.197723	2596.76	44.1401	0.186763	1.00317	0.425923	1	Null_Model_DNMT3A_growth_syndrome_Null	human	GSM1045472
chip_geo	LNCaP/VCaP	AR	93	13175	0.00705882	91.1748	9.80349	0.186176	1.02002	0.426153	1	Null_Model_DNMT3A_growth_syndrome_Null	human	GSM353651
chip_geo	LX2	SMAD3	717	13175	0.0544213	712.183	25.9341	0.185747	1.00676	0.426322	1	Null_Model_DNMT3A_growth_syndrome_Null	human	GSM934615
chip_geo	A-549	CTCF	950	13175	0.0721063	944.545	29.3812	0.185648	1.00577	0.426361	1	Null_Model_DNMT3A_growth_syndrome_Null	human	GSM2437800
chip_geo	MCF-7	ESR1	595	13175	0.0451613	590.611	23.6624	0.185468	1.00743	0.426431	1	Null_Model_DNMT3A_growth_syndrome_Null	human	GSM2467227
chip_geo	MCF-7	ESR1	256	13175	0.0194307	252.976	16.3123	0.18538	1.01195	0.426465	1	Null_Model_DNMT3A_growth_syndrome_Null	human	GSM2747696
chip_geo	VCaP	AR	215	13175	0.0163188	212.289	14.6356	0.185253	1.01277	0.426515	1	Null_Model_DNMT3A_growth_syndrome_Null	human	GSM2086304
chip_geo	T-47D	ESR1	577	13175	0.0437951	572.767	22.8921	0.184901	1.00739	0.426653	1	Null_Model_DNMT3A_growth_syndrome_Null	human	GSM798429
chip_geo	MCF-7	ESR1	706	13175	0.0535863	701.206	26.0048	0.184358	1.00684	0.426866	1	Null_Model_DNMT3A_growth_syndrome_Null	human	GSM2467223
chip_geo	K562	MMP8	278	13175	0.0211006	275.125	15.6702	0.183477	1.01045	0.427212	1	Null_Model_DNMT3A_growth_syndrome_Null	human	GSM2509470
chip_geo	MCF-7	KMT2C	293	13175	0.0222391	289.989	16.4178	0.183398	1.01038	0.427243	1	Null_Model_DNMT3A_growth_syndrome_Null	human	GSM2171859
chip_geo	LNCaP	AR	278	13175	0.0211006	274.912	17.0601	0.181002	1.01123	0.428183	1	Null_Model_DNMT3A_growth_syndrome_Null	human	GSM1069682
chip_geo	OCI-AML3	CEBPB	116	13175	0.00880455	114.02	10.9563	0.180719	1.01737	0.428294	1	Null_Model_DNMT3A_growth_syndrome_Null	human	GSM2807119
chip_geo	MCF-7	GATA3	77	13175	0.0058444	75.3996	8.87311	0.180365	1.02123	0.428433	1	Null_Model_DNMT3A_growth_syndrome_Null	human	GSM986075
chip_geo	Kasumi-1	CEBPA	69	13175	0.00523719	67.5145	8.25857	0.179875	1.022	0.428625	1	Null_Model_DNMT3A_growth_syndrome_Null	human	GSM1501162
chip_geo	HEK293T/17	ZKSCAN5	195	13175	0.0148008	192.512	13.869	0.179358	1.01292	0.428828	1	Null_Model_DNMT3A_growth_syndrome_Null	human	GSM2466463
chip_geo	ER	ESR1	140	13175	0.0106262	137.82	12.2045	0.178608	1.01582	0.429123	1	Null_Model_DNMT3A_growth_syndrome_Null	human	GSM2443987
chip_geo	LNCaP	AR	414	13175	0.0314231	410.432	20.0787	0.177722	1.00869	0.429471	1	Null_Model_DNMT3A_growth_syndrome_Null	human	GSM2393831
chip_geo	heart left ventricle tissue	POLR2A	569	13175	0.0431879	564.902	23.1511	0.177007	1.00725	0.429752	1	Null_Model_DNMT3A_growth_syndrome_Null	human	GSM2827541
chip_geo	MCF-7	GATA3	197	13175	0.0149526	194.526	14.0984	0.175447	1.01272	0.430364	1	Null_Model_DNMT3A_growth_syndrome_Null	human	GSM1469993
chip_geo	RPE	MITF	162	13175	0.012296	159.778	12.6997	0.174947	1.01391	0.430561	1	Null_Model_DNMT3A_growth_syndrome_Null	human	GSM1567047
chip_geo	MCF-7	FOXK2	391	13175	0.0296774	387.552	19.7138	0.17488	1.0089	0.430587	1	Null_Model_DNMT3A_growth_syndrome_Null	human	GSM2423521
chip_geo	Human neonatal foreskin keratinocytes	TP63	223	13175	0.016926	220.391	14.9977	0.173986	1.01184	0.430938	1	Null_Model_DNMT3A_growth_syndrome_Null	human	GSM1366688
chip_geo	COLO 829	CTCF	1130	13175	0.0857685	1124.52	31.5719	0.173588	1.00487	0.431095	1	Null_Model_DNMT3A_growth_syndrome_Null	human	GSM2178295
chip_geo	U2OS	ARNTL	563	13175	0.0427324	558.99	23.1131	0.173494	1.00717	0.431131	1	Null_Model_DNMT3A_growth_syndrome_Null	human	GSM2257667
chip_geo	MKN28	TEAD4	224	13175	0.0170019	221.349	15.3	0.173291	1.01198	0.431211	1	Null_Model_DNMT3A_growth_syndrome_Null	human	GSM1084783
chip_geo	MDA-MB-231	GATA3	401	13175	0.0304364	397.528	20.0993	0.172719	1.00873	0.431436	1	Null_Model_DNMT3A_growth_syndrome_Null	human	GSM1855964
chip_geo	T47D/A1-2	GATA3	416	13175	0.031575	412.752	19.0137	0.170811	1.00787	0.432186	1	Null_Model_DNMT3A_growth_syndrome_Null	human	GSM3071284
chip_geo	DU145	AR	760	13175	0.057685	755.437	26.9279	0.169469	1.00604	0.432714	1	Null_Model_DNMT3A_growth_syndrome_Null	human	GSM1164141
chip_geo	HEK293T/17	BRD4	115	13175	0.00872865	113.275	10.1916	0.169283	1.01523	0.432787	1	Null_Model_DNMT3A_growth_syndrome_Null	human	GSM1820931
chip_geo	MCF-7	GATA3	234	13175	0.0177609	231.519	14.758	0.168079	1.01071	0.433261	1	Null_Model_DNMT3A_growth_syndrome_Null	human	GSM986071
chip_geo	MCF-7	ESR1	177	13175	0.0134345	174.812	13.0981	0.167033	1.01252	0.433672	1	Null_Model_DNMT3A_growth_syndrome_Null	human	GSM1523057
chip_geo	HEK293T/17	SCML2	77	13175	0.0058444	75.5475	8.69793	0.166999	1.01923	0.433685	1	Null_Model_DNMT3A_growth_syndrome_Null	human	GSM1424586
chip_geo	Akata	BZLF1	169	13175	0.0128273	166.837	12.9762	0.166677	1.01296	0.433812	1	Null_Model_DNMT3A_growth_syndrome_Null	human	GSM1404654
chip_geo	MCF-7	GATA3	88	13175	0.00667932	86.4366	9.40735	0.166193	1.01809	0.434002	1	Null_Model_DNMT3A_growth_syndrome_Null	human	GSM1469996
chip_geo	GM12878	REST	296	13175	0.0224668	293.115	17.3996	0.165815	1.00984	0.434151	1	Null_Model_DNMT3A_growth_syndrome_Null	human	GSM1333994
chip_geo	Hs 68	CBX8	168	13175	0.0127514	165.836	13.1402	0.164673	1.01305	0.434601	1	Null_Model_DNMT3A_growth_syndrome_Null	human	GSM1295089
chip_geo	U2OS	CLOCK	469	13175	0.0355977	465.539	21.105	0.163967	1.00743	0.434878	1	Null_Model_DNMT3A_growth_syndrome_Null	human	GSM1081128
chip_geo	Kelly	CTCF	940	13175	0.0713472	935.315	28.6266	0.16367	1.00501	0.434995	1	Null_Model_DNMT3A_growth_syndrome_Null	human	GSM2752698
chip_geo	LNCaP	AR	247	13175	0.0187476	244.417	15.7864	0.163648	1.01057	0.435004	1	Null_Model_DNMT3A_growth_syndrome_Null	human	GSM1274872
chip_geo	IMR-90	BRD4	601	13175	0.0456167	597.053	24.2296	0.162902	1.00661	0.435298	1	Null_Model_DNMT3A_growth_syndrome_Null	human	GSM1915117
chip_geo	Hep-G2	CTCF	1010	13175	0.0766603	1005.14	30.8355	0.15755	1.00483	0.437406	1	Null_Model_DNMT3A_growth_syndrome_Null	human	GSM646353
chip_geo	D283Med	OTX2	1176	13175	0.08926	1170.7	33.8131	0.156765	1.00453	0.437715	1	Null_Model_DNMT3A_growth_syndrome_Null	human	GSM2432981
chip_geo	BT-474	ESRRA	395	13175	0.029981	391.946	19.6432	0.155471	1.00779	0.438225	1	Null_Model_DNMT3A_growth_syndrome_Null	human	GSM1969222
chip_geo	MCF-7	ESR1	773	13175	0.0586717	768.814	26.9673	0.155218	1.00544	0.438325	1	Null_Model_DNMT3A_growth_syndrome_Null	human	GSM2476827
chip_geo	BT-474	ESRRA	825	13175	0.0626186	820.809	27.0034	0.155196	1.00511	0.438334	1	Null_Model_DNMT3A_growth_syndrome_Null	human	GSM2160181
chip_geo	ICN1	IKZF1	290	13175	0.0220114	287.45	16.4446	0.155094	1.00887	0.438374	1	Null_Model_DNMT3A_growth_syndrome_Null	human	GSM1420196
chip_geo	MCF-7	TP53	571	13175	0.0433397	567.419	23.1339	0.154813	1.00631	0.438485	1	Null_Model_DNMT3A_growth_syndrome_Null	human	GSM2671296
chip_geo	HCT 116	CTCF	843	13175	0.0639848	838.581	28.638	0.154291	1.00527	0.43869	1	Null_Model_DNMT3A_growth_syndrome_Null	human	GSM1224654
chip_geo	Pancreatic Islets	CTCF	793	13175	0.0601898	788.754	27.6732	0.153425	1.00538	0.439032	1	Null_Model_DNMT3A_growth_syndrome_Null	human	GSM586887
chip_geo	U937	MethylCap	552	13175	0.0418975	548.4	23.5671	0.152772	1.00657	0.439289	1	Null_Model_DNMT3A_growth_syndrome_Null	human	GSM585603
chip_geo	T-47D	EP300	172	13175	0.013055	170.058	12.7832	0.151922	1.01142	0.439624	1	Null_Model_DNMT3A_growth_syndrome_Null	human	GSM1669023
chip_geo	NHDF-Ad	EZH2	417	13175	0.0316509	414.043	19.5031	0.151619	1.00714	0.439744	1	Null_Model_DNMT3A_growth_syndrome_Null	human	GSM1003550
chip_geo	MCF-7	ESR1	442	13175	0.0335484	438.892	20.5127	0.15151	1.00708	0.439787	1	Null_Model_DNMT3A_growth_syndrome_Null	human	GSM2071222
chip_geo	HeLa	SMC3ac	287	13175	0.0217837	284.403	17.1537	0.15142	1.00913	0.439822	1	Null_Model_DNMT3A_growth_syndrome_Null	human	GSM2813844
chip_geo	MCF7 Tet-On	ESR1	76	13175	0.0057685	74.7073	8.5783	0.150695	1.0173	0.440108	1	Null_Model_DNMT3A_growth_syndrome_Null	human	GSM2135492
chip_geo	Hep-G2	CEBPZ	103	13175	0.00781784	101.497	10.0183	0.150075	1.01481	0.440353	1	Null_Model_DNMT3A_growth_syndrome_Null	human	GSM935274
chip_geo	OVCA429	GRHL2	846	13175	0.0642125	841.801	28.1423	0.149199	1.00499	0.440698	1	Null_Model_DNMT3A_growth_syndrome_Null	human	GSM1825677
chip_geo	MCF-7	GATA3	116	13175	0.00880455	114.434	10.5087	0.149061	1.01369	0.440753	1	Null_Model_DNMT3A_growth_syndrome_Null	human	GSM1469995
chip_geo	A-549	EP300	200	13175	0.0151803	197.956	13.7228	0.148946	1.01033	0.440798	1	Null_Model_DNMT3A_growth_syndrome_Null	human	GSM2421857
chip_geo	HDF	TP53	105	13175	0.00796964	103.525	9.91815	0.148669	1.01424	0.440907	1	Null_Model_DNMT3A_growth_syndrome_Null	human	GSM2046276
chip_geo	MCF-7	ZNF711	405	13175	0.03074	401.988	20.351	0.148002	1.00749	0.441171	1	Null_Model_DNMT3A_growth_syndrome_Null	human	GSM2741764
chip_geo	HeLa	SMC3	582	13175	0.0441746	578.71	22.2913	0.147579	1.00568	0.441338	1	Null_Model_DNMT3A_growth_syndrome_Null	human	GSM2813843
chip_geo	HEK293	KMT2A	285	13175	0.0216319	282.556	16.6503	0.146758	1.00865	0.441662	1	Null_Model_DNMT3A_growth_syndrome_Null	human	GSM2373705
chip_geo	endometrial stromal cells	FOSL2	932	13175	0.07074	927.772	29.3406	0.144093	1.00456	0.442714	1	Null_Model_DNMT3A_growth_syndrome_Null	human	GSM1703568
chip_geo	CHL-1	BRD4	501	13175	0.0380266	497.787	22.3828	0.143539	1.00645	0.442932	1	Null_Model_DNMT3A_growth_syndrome_Null	human	GSM2516788
chip_geo	UM-SCC-25	CONTROL	92	13175	0.00698292	90.6454	9.47539	0.142965	1.01494	0.443159	1	Null_Model_DNMT3A_growth_syndrome_Null	human	GSM2790509
chip_geo	BeWo	ZSCAN5A	260	13175	0.0197343	257.763	15.671	0.142732	1.00868	0.443251	1	Null_Model_DNMT3A_growth_syndrome_Null	human	GSM2255822
chip_geo	Hep-G2	TCF12	394	13175	0.0299051	391.25	19.281	0.14264	1.00703	0.443287	1	Null_Model_DNMT3A_growth_syndrome_Null	human	GSM2828990
chip_geo	MCF-7	RARG	178	13175	0.0135104	176.116	13.3208	0.141441	1.0107	0.443761	1	Null_Model_DNMT3A_growth_syndrome_Null	human	GSM1469990
chip_geo	HUES 64	BRD1	420	13175	0.0318786	417.153	20.1314	0.141429	1.00683	0.443766	1	Null_Model_DNMT3A_growth_syndrome_Null	human	GSM2797436
chip_geo	SKMNC	FLI1	92	13175	0.00698292	90.6893	9.28452	0.141169	1.01445	0.443868	1	Null_Model_DNMT3A_growth_syndrome_Null	human	GSM1517537
chip_geo	VCaP	ERF	1127	13175	0.0855408	1122.34	33.1643	0.140402	1.00415	0.444171	1	Null_Model_DNMT3A_growth_syndrome_Null	human	GSM2612450
chip_geo	IMR-90	LMNB1	71	13175	0.00538899	69.8032	8.53266	0.140261	1.01715	0.444227	1	Null_Model_DNMT3A_growth_syndrome_Null	human	GSM1197640
chip_geo	HEK293	XRN2	288	13175	0.0218596	285.644	17.0114	0.138474	1.00825	0.444933	1	Null_Model_DNMT3A_growth_syndrome_Null	human	GSM1872300
chip_geo	HEK293T/17	ZNF468	268	13175	0.0203416	265.7	16.7489	0.137304	1.00866	0.445395	1	Null_Model_DNMT3A_growth_syndrome_Null	human	GSM2466567
chip_geo	COLO 829	CTCF	1329	13175	0.100873	1324.27	34.4697	0.137114	1.00357	0.44547	1	Null_Model_DNMT3A_growth_syndrome_Null	human	GSM2178296
chip_geo	LNCaP	SMARCA5	737	13175	0.0559393	733.305	26.9659	0.137036	1.00504	0.445501	1	Null_Model_DNMT3A_growth_syndrome_Null	human	GSM1868495
chip_geo	MCF-7	RELA	238	13175	0.0180645	236.04	14.3415	0.136669	1.0083	0.445646	1	Null_Model_DNMT3A_growth_syndrome_Null	human	GSM1643963
chip_geo	SGBS	TNF	542	13175	0.0411385	538.993	22.3672	0.134438	1.00558	0.446528	1	Null_Model_DNMT3A_growth_syndrome_Null	human	GSM1709939
chip_geo	WI-38	SUMO1	1566	13175	0.118861	1561.2	35.8971	0.133638	1.00307	0.446845	1	Null_Model_DNMT3A_growth_syndrome_Null	human	GSM1035425
chip_geo	226LDM	CTCF	317	13175	0.0240607	314.581	18.2507	0.13252	1.00769	0.447287	1	Null_Model_DNMT3A_growth_syndrome_Null	human	GSM2731525
chip_geo	primary glioblastoma (GBM) stem cells	ASCL1	331	13175	0.0251233	328.723	17.2346	0.132102	1.00693	0.447452	1	Null_Model_DNMT3A_growth_syndrome_Null	human	GSM2335532
chip_geo	human fetal osteoblasts (hFOB)	BRD4	238	13175	0.0180645	235.992	15.2115	0.132005	1.00851	0.44749	1	Null_Model_DNMT3A_growth_syndrome_Null	human	GSM2188490
chip_geo	LNCaP	AR	430	13175	0.0326376	427.309	20.4574	0.131557	1.0063	0.447667	1	Null_Model_DNMT3A_growth_syndrome_Null	human	GSM353644
chip_geo	SKNO-1	MethylCap	129	13175	0.00979127	127.516	11.371	0.130465	1.01163	0.448099	1	Null_Model_DNMT3A_growth_syndrome_Null	human	GSM585596
chip_geo	MRC-5	NEUROG2	994	13175	0.0754459	990.172	29.5535	0.129534	1.00387	0.448468	1	Null_Model_DNMT3A_growth_syndrome_Null	human	GSM1970155
chip_geo	SH-EP	TWIST1	764	13175	0.0579886	760.461	27.3724	0.129308	1.00465	0.448557	1	Null_Model_DNMT3A_growth_syndrome_Null	human	GSM2113533
chip_geo	K562	KDM1A	1780	13175	0.135104	1775.04	38.3695	0.129296	1.00279	0.448562	1	Null_Model_DNMT3A_growth_syndrome_Null	human	GSM2423370
chip_geo	T-47D	GATA3	297	13175	0.0225427	294.89	16.4082	0.128587	1.00715	0.448842	1	Null_Model_DNMT3A_growth_syndrome_Null	human	GSM3071298
chip_geo	MCF-7	GREB1	604	13175	0.0458444	600.985	23.4854	0.128377	1.00502	0.448925	1	Null_Model_DNMT3A_growth_syndrome_Null	human	GSM1019126
chip_geo	HEK	SIX1	186	13175	0.0141176	184.258	13.5951	0.128153	1.00946	0.449014	1	Null_Model_DNMT3A_growth_syndrome_Null	human	GSM1904599
chip_geo	A-673 clone Asp114	MKL1	220	13175	0.0166983	218.164	14.3581	0.127883	1.00842	0.449121	1	Null_Model_DNMT3A_growth_syndrome_Null	human	GSM2436681
chip_geo	HEK293	ZNF680	876	13175	0.0664896	872.356	28.5331	0.127724	1.00418	0.449184	1	Null_Model_DNMT3A_growth_syndrome_Null	human	GSM2423294
chip_geo	A-549	CHD4	291	13175	0.0220873	288.88	16.6493	0.127325	1.00734	0.449341	1	Null_Model_DNMT3A_growth_syndrome_Null	human	GSM2700403
chip_geo	IMR-90	BRD4	465	13175	0.0352941	462.28	21.4143	0.127031	1.00588	0.449458	1	Null_Model_DNMT3A_growth_syndrome_Null	human	GSM1915118
chip_geo	HEK293T/17	SCML2	96	13175	0.00728653	94.7483	9.87079	0.126813	1.01321	0.449544	1	Null_Model_DNMT3A_growth_syndrome_Null	human	GSM1424582
chip_geo	LoVo	ZNF395	159	13175	0.0120683	157.433	12.3834	0.126576	1.00996	0.449638	1	Null_Model_DNMT3A_growth_syndrome_Null	human	GSM1239628
chip_geo	CS1AN	CONTROL	321	13175	0.0243643	318.803	17.3627	0.126525	1.00689	0.449658	1	Null_Model_DNMT3A_growth_syndrome_Null	human	GSM1405137
chip_geo	MCF-7	RARA	325	13175	0.0246679	322.719	18.3361	0.124384	1.00707	0.450506	1	Null_Model_DNMT3A_growth_syndrome_Null	human	GSM1469982
chip_geo	K562	ZBTB7A	1167	13175	0.0885769	1162.95	32.5578	0.124362	1.00348	0.450514	1	Null_Model_DNMT3A_growth_syndrome_Null	human	GSM2771535
chip_geo	SU-DHL-4	MEF2B	71	13175	0.00538899	69.9461	8.51875	0.123721	1.01507	0.450768	1	Null_Model_DNMT3A_growth_syndrome_Null	human	GSM1703929
chip_geo	GM12878	REST	148	13175	0.0112334	146.517	12.0138	0.123401	1.01012	0.450895	1	Null_Model_DNMT3A_growth_syndrome_Null	human	GSM1290146
chip_geo	HEK293	ZNF423	1067	13175	0.0809867	1063.06	32.0835	0.122931	1.00371	0.451081	1	Null_Model_DNMT3A_growth_syndrome_Null	human	GSM2423536
chip_geo	HeLa S3	GTF3C2	302	13175	0.0229222	299.843	17.6263	0.122365	1.00719	0.451305	1	Null_Model_DNMT3A_growth_syndrome_Null	human	GSM935342
chip_geo	MCF-7	CONTROL	133	13175	0.0100949	131.632	11.1872	0.12225	1.01039	0.45135	1	Null_Model_DNMT3A_growth_syndrome_Null	human	GSM2747718
chip_geo	LNCaP	CONTROL	108	13175	0.00819734	106.703	10.6194	0.122107	1.01215	0.451407	1	Null_Model_DNMT3A_growth_syndrome_Null	human	GSM989641
chip_geo	HEK293	POLR2A	106	13175	0.00804554	104.771	10.0926	0.12175	1.01173	0.451549	1	Null_Model_DNMT3A_growth_syndrome_Null	human	GSM1820482
chip_geo	MCF-7	ESR1	556	13175	0.0422011	553.309	22.1698	0.121395	1.00486	0.451689	1	Null_Model_DNMT3A_growth_syndrome_Null	human	GSM986060
chip_geo	IMEC	antibody: total_RNAPII	120	13175	0.00910816	118.702	10.7057	0.121216	1.01093	0.45176	1	Null_Model_DNMT3A_growth_syndrome_Null	human	GSM1715555
chip_geo	J-Lat A72	SMARCA4	2142	13175	0.162581	2137.09	40.6059	0.120847	1.0023	0.451906	1	Null_Model_DNMT3A_growth_syndrome_Null	human	GSM2676803
chip_geo	HEK293T/17	ZNF547	145	13175	0.0110057	143.627	11.5305	0.119043	1.00956	0.45262	1	Null_Model_DNMT3A_growth_syndrome_Null	human	GSM2466587
chip_geo	WA01	RING1	73	13175	0.0055408	71.974	8.62087	0.119011	1.01425	0.452633	1	Null_Model_DNMT3A_growth_syndrome_Null	human	GSM2701702
chip_geo	Jurkat	H3K4me3	683	13175	0.0518406	679.9	26.5381	0.116809	1.00456	0.453506	1	Null_Model_DNMT3A_growth_syndrome_Null	human	GSM1603213
chip_geo	normal prostate tissue	AR	294	13175	0.022315	292.112	16.3745	0.115308	1.00646	0.4541	1	Null_Model_DNMT3A_growth_syndrome_Null	human	GSM1358405
chip_geo	HT-1080	MYC	485	13175	0.0368121	482.481	21.8785	0.115158	1.00522	0.45416	1	Null_Model_DNMT3A_growth_syndrome_Null	human	GSM2304699
chip_geo	Huh-7	FOXA1	173	13175	0.0131309	171.54	12.6874	0.115038	1.00851	0.454207	1	Null_Model_DNMT3A_growth_syndrome_Null	human	GSM958754
chip_geo	IMR-90	TP53	295	13175	0.0223909	293.062	16.8483	0.11503	1.00661	0.454211	1	Null_Model_DNMT3A_growth_syndrome_Null	human	GSM1294877
chip_geo	SUM159PT	KDM5B	889	13175	0.0674763	885.645	29.2155	0.114824	1.00379	0.454292	1	Null_Model_DNMT3A_growth_syndrome_Null	human	GSM1122664
chip_geo	Human prostate tumor	AR	325	13175	0.0246679	322.974	17.7044	0.114433	1.00627	0.454447	1	Null_Model_DNMT3A_growth_syndrome_Null	human	GSM1598220
chip_geo	HEK293	ZNF280D	1276	13175	0.0968501	1272.11	34.1749	0.1138	1.00306	0.454698	1	Null_Model_DNMT3A_growth_syndrome_Null	human	GSM2423498
chip_geo	LNCaP	AR	117	13175	0.00888046	115.782	10.7062	0.113746	1.01052	0.45472	1	Null_Model_DNMT3A_growth_syndrome_Null	human	GSM1069669
chip_geo	LNCaP	AR	268	13175	0.0203416	266.181	15.9962	0.113726	1.00683	0.454728	1	Null_Model_DNMT3A_growth_syndrome_Null	human	GSM1501187
chip_geo	HCT 116	CTCF	643	13175	0.0488046	640.259	24.204	0.113257	1.00428	0.454914	1	Null_Model_DNMT3A_growth_syndrome_Null	human	GSM1224652
chip_geo	A-549	NR3C1	153	13175	0.0116129	151.671	11.7446	0.113131	1.00876	0.454963	1	Null_Model_DNMT3A_growth_syndrome_Null	human	GSM2421552
chip_geo	MDA-MB-231	YAP1	652	13175	0.0494877	649.262	24.2426	0.112952	1.00422	0.455034	1	Null_Model_DNMT3A_growth_syndrome_Null	human	GSM1614028
chip_geo	T-47D	NR3C1	131	13175	0.00994307	129.75	11.3683	0.109933	1.00963	0.456231	1	Null_Model_DNMT3A_growth_syndrome_Null	human	GSM1858649
chip_geo	HUES 64	SRF	1249	13175	0.0948008	1245.39	33.0156	0.109415	1.0029	0.456437	1	Null_Model_DNMT3A_growth_syndrome_Null	human	GSM1505775
chip_geo	HMLER	MBD2	101	13175	0.00766603	99.8571	10.4725	0.10913	1.01144	0.45655	1	Null_Model_DNMT3A_growth_syndrome_Null	human	GSM1544114
chip_geo	UCLA 1	TFAP2C	198	13175	0.0150285	196.512	13.6964	0.108606	1.00757	0.456757	1	Null_Model_DNMT3A_growth_syndrome_Null	human	GSM2698943
chip_geo	HUES 64	TBXT	449	13175	0.0340797	446.769	20.7966	0.107266	1.00499	0.457289	1	Null_Model_DNMT3A_growth_syndrome_Null	human	GSM1505782
chip_geo	A-549	JUNB	325	13175	0.0246679	323.133	17.5418	0.106439	1.00578	0.457617	1	Null_Model_DNMT3A_growth_syndrome_Null	human	GSM2437762
chip_geo	Hep-G2	RAD21	1321	13175	0.100266	1317.39	33.989	0.106193	1.00274	0.457715	1	Null_Model_DNMT3A_growth_syndrome_Null	human	GSM1861920
chip_geo	K562	ZHX1	268	13175	0.0203416	266.298	16.1006	0.105729	1.00639	0.457899	1	Null_Model_DNMT3A_growth_syndrome_Null	human	GSM2423667
chip_geo	THP-1	SPI1	1519	13175	0.115294	1515.09	37.0027	0.105697	1.00258	0.457911	1	Null_Model_DNMT3A_growth_syndrome_Null	human	GSM3111963
chip_geo	HEK293	ZNF558	1051	13175	0.0797723	1047.78	30.4947	0.105618	1.00307	0.457943	1	Null_Model_DNMT3A_growth_syndrome_Null	human	GSM2423493
chip_geo	MCF-10A	STAG2	521	13175	0.0395446	518.579	22.9196	0.105612	1.00467	0.457945	1	Null_Model_DNMT3A_growth_syndrome_Null	human	GSM2942287
chip_geo	Caco-2	CTCF	908	13175	0.0689184	904.975	28.826	0.104939	1.00334	0.458212	1	Null_Model_DNMT3A_growth_syndrome_Null	human	GSM749689
chip_geo	HCT 15	BRD4	868	13175	0.0658824	865.064	28.1686	0.104232	1.00339	0.458493	1	Null_Model_DNMT3A_growth_syndrome_Null	human	GSM1890744
chip_geo	BF	CBX8	610	13175	0.0462998	607.457	24.4333	0.104098	1.00419	0.458546	1	Null_Model_DNMT3A_growth_syndrome_Null	human	GSM1295078
chip_geo	IMR-90	LMNB1	77	13175	0.0058444	76.0889	8.82695	0.103217	1.01197	0.458895	1	Null_Model_DNMT3A_growth_syndrome_Null	human	GSM1197635
chip_geo	SEM	AFF1	2576	13175	0.195522	2571.38	44.8536	0.102943	1.0018	0.459004	1	Null_Model_DNMT3A_growth_syndrome_Null	human	GSM2364548
chip_geo	K562	ETV6	285	13175	0.0216319	283.356	16.0611	0.102381	1.0058	0.459227	1	Null_Model_DNMT3A_growth_syndrome_Null	human	GSM2423056
chip_geo	umbilical vein endothelial cells	GATA2	552	13175	0.0418975	549.652	23.0849	0.101696	1.00427	0.459499	1	Null_Model_DNMT3A_growth_syndrome_Null	human	GSM730701
chip_geo	HEK293	KMT2A	156	13175	0.0118406	154.763	12.1948	0.101417	1.00799	0.45961	1	Null_Model_DNMT3A_growth_syndrome_Null	human	GSM2373677
chip_geo	MCF-7	NR3C1	751	13175	0.0570019	748.197	27.6647	0.101328	1.00375	0.459645	1	Null_Model_DNMT3A_growth_syndrome_Null	human	GSM1858619
chip_geo	OCI-AML3	CEBPB	236	13175	0.0179127	234.461	15.2147	0.101183	1.00657	0.459703	1	Null_Model_DNMT3A_growth_syndrome_Null	human	GSM2807118
chip_geo	SK-N-BE(2)-C	TWIST1	1017	13175	0.0771917	1014.02	29.4938	0.100971	1.00294	0.459787	1	Null_Model_DNMT3A_growth_syndrome_Null	human	GSM2113523
chip_geo	IMR-90	RB1	142	13175	0.010778	140.798	11.9326	0.100715	1.00854	0.459888	1	Null_Model_DNMT3A_growth_syndrome_Null	human	GSM497489
chip_geo	SK-N-SH	EZH2	175	13175	0.0132827	173.691	13.0041	0.100637	1.00753	0.459919	1	Null_Model_DNMT3A_growth_syndrome_Null	human	GSM2699708
chip_geo	K562	NFATC3	1486	13175	0.112789	1482.39	36.046	0.100077	1.00243	0.460141	1	Null_Model_DNMT3A_growth_syndrome_Null	human	GSM2827418
chip_geo	MDA-MB-157	STAT3	828	13175	0.0628463	825.31	27.0745	0.0993671	1.00326	0.460423	1	Null_Model_DNMT3A_growth_syndrome_Null	human	GSM2278000
chip_geo	BJ	MYC	1517	13175	0.115142	1513.36	36.6768	0.099119	1.0024	0.460522	1	Null_Model_DNMT3A_growth_syndrome_Null	human	GSM896988
chip_geo	MCF-7	GATA3	127	13175	0.00963947	125.892	11.2076	0.0988518	1.0088	0.460628	1	Null_Model_DNMT3A_growth_syndrome_Null	human	GSM986074
chip_geo	MCF-7	KMT2C	692	13175	0.0525237	689.515	25.1838	0.0986551	1.0036	0.460706	1	Null_Model_DNMT3A_growth_syndrome_Null	human	GSM2171854
chip_geo	MCF-7	EP300	949	13175	0.0720304	946.045	30.2513	0.0976834	1.00312	0.461092	1	Null_Model_DNMT3A_growth_syndrome_Null	human	GSM986088
chip_geo	A-549	EP300	128	13175	0.00971537	126.885	11.5991	0.096118	1.00879	0.461713	1	Null_Model_DNMT3A_growth_syndrome_Null	human	GSM2421462
chip_geo	HEE	HNF1A	164	13175	0.0124478	162.842	12.0847	0.0958102	1.00711	0.461836	1	Null_Model_DNMT3A_growth_syndrome_Null	human	GSM1982476
chip_geo	HSMM	CTCF	1101	13175	0.0835674	1097.88	32.656	0.0955989	1.00284	0.46192	1	Null_Model_DNMT3A_growth_syndrome_Null	human	GSM646393
chip_geo	MCF-7	AGO1	428	13175	0.0324858	426.086	20.0292	0.0955648	1.00449	0.461933	1	Null_Model_DNMT3A_growth_syndrome_Null	human	GSM1369944
chip_geo	VCaP	BRD3	2257	13175	0.171309	2253.14	40.3962	0.0955076	1.00171	0.461956	1	Null_Model_DNMT3A_growth_syndrome_Null	human	GSM1328972
chip_geo	LOX-IMVI	TERT	122	13175	0.00925996	120.95	11.0362	0.095137	1.00868	0.462103	1	Null_Model_DNMT3A_growth_syndrome_Null	human	GSM2044814
chip_geo	LHSAR	AR	1506	13175	0.114307	1502.38	38.1952	0.0948647	1.00241	0.462211	1	Null_Model_DNMT3A_growth_syndrome_Null	human	GSM1716766
chip_geo	Kasumi-1	TCF12	784	13175	0.0595066	781.492	26.6135	0.0942564	1.00321	0.462453	1	Null_Model_DNMT3A_growth_syndrome_Null	human	GSM1082308
chip_geo	GM23338	EZH2	732	13175	0.0555598	729.545	26.2764	0.0934125	1.00336	0.462788	1	Null_Model_DNMT3A_growth_syndrome_Null	human	GSM3498249
chip_geo	MCF-7	ESR1	715	13175	0.0542694	712.586	25.9589	0.0929772	1.00339	0.462961	1	Null_Model_DNMT3A_growth_syndrome_Null	human	GSM2467225
chip_geo	Kelly	CTCF	925	13175	0.0702087	922.371	28.5571	0.0920741	1.00285	0.46332	1	Null_Model_DNMT3A_growth_syndrome_Null	human	GSM2752699
chip_geo	MDA-MB-453	AR	481	13175	0.0365085	479.057	21.5285	0.090255	1.00406	0.464042	1	Null_Model_DNMT3A_growth_syndrome_Null	human	GSM1717863
chip_geo	K562	RFX1	1055	13175	0.0800759	1052.21	31.0647	0.0897871	1.00265	0.464228	1	Null_Model_DNMT3A_growth_syndrome_Null	human	GSM2422921
chip_geo	HCT116	POLR2A	173	13175	0.0131309	171.827	13.2975	0.0881992	1.00683	0.464859	1	Null_Model_DNMT3A_growth_syndrome_Null	human	GSM1727109
chip_geo	MCF-7	KMT2A	106	13175	0.00804554	105.098	10.2327	0.0881582	1.00858	0.464875	1	Null_Model_DNMT3A_growth_syndrome_Null	human	GSM2264621
chip_geo	MCF-7	MED12	118	13175	0.00895636	117.077	10.5309	0.0876544	1.00788	0.465076	1	Null_Model_DNMT3A_growth_syndrome_Null	human	GSM2706104
chip_geo	PANC1	ZEB1	176	13175	0.0133586	174.809	13.8102	0.0862266	1.00681	0.465643	1	Null_Model_DNMT3A_growth_syndrome_Null	human	GSM1574278
chip_geo	K562	REST	198	13175	0.0150285	196.763	14.3605	0.0861224	1.00629	0.465685	1	Null_Model_DNMT3A_growth_syndrome_Null	human	GSM831015
chip_geo	MCF-7	ESR1	808	13175	0.0613283	805.546	28.5919	0.0858127	1.00305	0.465808	1	Null_Model_DNMT3A_growth_syndrome_Null	human	GSM1644000
chip_geo	MSTO	TEAD1	773	13175	0.0586717	770.689	26.9435	0.0857605	1.003	0.465828	1	Null_Model_DNMT3A_growth_syndrome_Null	human	GSM1664955
chip_geo	A-549	HES2	152	13175	0.011537	150.998	11.863	0.0844644	1.00664	0.466344	1	Null_Model_DNMT3A_growth_syndrome_Null	human	GSM2421800
chip_geo	CLB-Ga	GATA3	165	13175	0.0125237	163.932	12.6524	0.0844055	1.00651	0.466367	1	Null_Model_DNMT3A_growth_syndrome_Null	human	GSM2664370
chip_geo	A-549	JUNB	427	13175	0.0324099	425.328	20.0256	0.0835093	1.00393	0.466723	1	Null_Model_DNMT3A_growth_syndrome_Null	human	GSM2437770
chip_geo	HEK293	ZNF416	854	13175	0.0648197	851.61	28.6462	0.0834181	1.00281	0.46676	1	Null_Model_DNMT3A_growth_syndrome_Null	human	GSM2827156
chip_geo	MCF-10A	MIZ1	225	13175	0.0170778	223.814	14.4566	0.0820258	1.0053	0.467313	1	Null_Model_DNMT3A_growth_syndrome_Null	human	GSM1429420
chip_geo	VCaP	AR	234	13175	0.0177609	232.775	15.0029	0.0816356	1.00526	0.467468	1	Null_Model_DNMT3A_growth_syndrome_Null	human	GSM2086306
chip_geo	HEK293	CONTROL	122	13175	0.00925996	121.134	10.6763	0.0811265	1.00715	0.467671	1	Null_Model_DNMT3A_growth_syndrome_Null	human	GSM2671805
chip_geo	NALM-6	NR3C1	255	13175	0.0193548	253.728	15.7314	0.0808403	1.00501	0.467784	1	Null_Model_DNMT3A_growth_syndrome_Null	human	GSM1637310
chip_geo	cord blood CD34-positive cells	GATA2	75	13175	0.0056926	74.3027	8.68857	0.0802552	1.00938	0.468017	1	Null_Model_DNMT3A_growth_syndrome_Null	human	GSM607950
chip_geo	MCF-7	FOXA1	73	13175	0.0055408	72.3347	8.29957	0.0801649	1.0092	0.468053	1	Null_Model_DNMT3A_growth_syndrome_Null	human	GSM2257822
chip_geo	HEK293	ZNF202	532	13175	0.0403795	530.318	21.0237	0.0800201	1.00317	0.468111	1	Null_Model_DNMT3A_growth_syndrome_Null	human	GSM2424256
chip_geo	A-549	JUNB	525	13175	0.0398482	523.248	22.2722	0.0786742	1.00335	0.468646	1	Null_Model_DNMT3A_growth_syndrome_Null	human	GSM2437736
chip_geo	Raji	POLR2A	89	13175	0.00675522	88.2877	9.09094	0.0783514	1.00807	0.468774	1	Null_Model_DNMT3A_growth_syndrome_Null	human	GSM945572
chip_geo	IMR-90	POLR3D	1320	13175	0.10019	1317.38	33.6831	0.0776765	1.00199	0.469043	1	Null_Model_DNMT3A_growth_syndrome_Null	human	GSM1906361
chip_geo	SaOS-2	TP53	1048	13175	0.0795446	1045.65	30.3203	0.0774943	1.00225	0.469115	1	Null_Model_DNMT3A_growth_syndrome_Null	human	GSM501692
chip_geo	UM-SCC-9	CHD4	539	13175	0.0409108	537.268	22.5561	0.0767981	1.00322	0.469392	1	Null_Model_DNMT3A_growth_syndrome_Null	human	GSM2579161
chip_geo	HRE	CTCF	1086	13175	0.0824288	1083.53	32.3578	0.0763813	1.00228	0.469558	1	Null_Model_DNMT3A_growth_syndrome_Null	human	GSM749727
chip_geo	K562	EP300	138	13175	0.0104744	137.095	11.9753	0.0755801	1.0066	0.469877	1	Null_Model_DNMT3A_growth_syndrome_Null	human	GSM831006
chip_geo	VCaP	FOXA1	1345	13175	0.102087	1342.46	33.6646	0.0753155	1.00189	0.469982	1	Null_Model_DNMT3A_growth_syndrome_Null	human	GSM2537230
chip_geo	VCaP	AR	882	13175	0.066945	879.823	29.1484	0.0746806	1.00247	0.470234	1	Null_Model_DNMT3A_growth_syndrome_Null	human	GSM1410768
chip_geo	H3396	ESR1	302	13175	0.0229222	300.735	17.1358	0.0738065	1.00421	0.470582	1	Null_Model_DNMT3A_growth_syndrome_Null	human	GSM811214
chip_geo	Kasumi-1	KDM1A	787	13175	0.0597343	785.013	27.1078	0.0733005	1.00253	0.470783	1	Null_Model_DNMT3A_growth_syndrome_Null	human	GSM1844448
chip_geo	Human prostate tumor	AR	113	13175	0.00857685	112.234	10.4536	0.0732987	1.00683	0.470784	1	Null_Model_DNMT3A_growth_syndrome_Null	human	GSM1598222
chip_geo	HCT 116	SMC1A	819	13175	0.0621632	817.029	27.8972	0.0706533	1.00241	0.471837	1	Null_Model_DNMT3A_growth_syndrome_Null	human	GSM2809612
chip_geo	MCF-7	ESR1	264	13175	0.020038	262.842	16.435	0.0704498	1.00441	0.471918	1	Null_Model_DNMT3A_growth_syndrome_Null	human	GSM1669142
chip_geo	GM12878	BATF	1349	13175	0.102391	1346.49	35.7484	0.0702545	1.00187	0.471996	1	Null_Model_DNMT3A_growth_syndrome_Null	human	GSM803538
chip_geo	HUVEC	EP300	400	13175	0.0303605	398.592	20.1565	0.0698331	1.00353	0.472163	1	Null_Model_DNMT3A_growth_syndrome_Null	human	GSM1009633
chip_geo	HCT 116	CTCF	1240	13175	0.0941176	1237.7	33.1675	0.0692156	1.00185	0.472409	1	Null_Model_DNMT3A_growth_syndrome_Null	human	GSM2809615
chip_geo	primary Th17 lymphocytes	MAF	170	13175	0.0129032	169.082	13.2903	0.0690793	1.00543	0.472463	1	Null_Model_DNMT3A_growth_syndrome_Null	human	GSM2701841
chip_geo	MM031	MITF	69	13175	0.00523719	68.4366	8.33068	0.0676339	1.00823	0.473039	1	Null_Model_DNMT3A_growth_syndrome_Null	human	GSM1484317
chip_geo	MDA-MB-231	FOSL1	854	13175	0.0648197	852.188	26.9134	0.0673341	1.00213	0.473158	1	Null_Model_DNMT3A_growth_syndrome_Null	human	GSM2501565
chip_geo	A-549	CTCF	956	13175	0.0725617	954.04	29.5565	0.0663151	1.00205	0.473563	1	Null_Model_DNMT3A_growth_syndrome_Null	human	GSM2437719
chip_geo	Jurkat	CONTROL	91	13175	0.00690702	90.3786	9.55748	0.0650149	1.00688	0.474081	1	Null_Model_DNMT3A_growth_syndrome_Null	human	GSM3094394
chip_geo	BJAB	RELA	1264	13175	0.0959393	1261.83	34.115	0.0637205	1.00172	0.474596	1	Null_Model_DNMT3A_growth_syndrome_Null	human	GSM3289905
chip_geo	HEK293	CTCF	1219	13175	0.0925237	1216.92	32.8087	0.0635477	1.00171	0.474665	1	Null_Model_DNMT3A_growth_syndrome_Null	human	GSM749668
chip_geo	C70R	KDM5B	1148	13175	0.0871347	1146.07	31.3352	0.0616581	1.00169	0.475418	1	Null_Model_DNMT3A_growth_syndrome_Null	human	GSM2813103
chip_geo	HeLa S3	POL2RB	368	13175	0.0279317	366.855	18.9415	0.0604417	1.00312	0.475902	1	Null_Model_DNMT3A_growth_syndrome_Null	human	GSM733759
chip_geo	WA09	TP53	840	13175	0.0637571	838.293	28.5067	0.059891	1.00204	0.476121	1	Null_Model_DNMT3A_growth_syndrome_Null	human	GSM981236
chip_geo	Jurkat	GATA3	729	13175	0.0553321	727.45	26.3983	0.058733	1.00213	0.476582	1	Null_Model_DNMT3A_growth_syndrome_Null	human	GSM3392794
chip_geo	K562	TCO	326	13175	0.0247438	324.979	17.4156	0.0586243	1.00314	0.476626	1	Null_Model_DNMT3A_growth_syndrome_Null	human	GSM2345041
chip_geo	A-549	NR3C1	304	13175	0.023074	302.989	17.5435	0.0576277	1.00334	0.477023	1	Null_Model_DNMT3A_growth_syndrome_Null	human	GSM2421830
chip_geo	Jurkat	H3K27me3	929	13175	0.0705123	927.333	28.9642	0.0575652	1.0018	0.477047	1	Null_Model_DNMT3A_growth_syndrome_Null	human	GSM1431910
chip_geo	TTC-549	SMARCC1	647	13175	0.0491082	645.552	25.3124	0.0571874	1.00224	0.477198	1	Null_Model_DNMT3A_growth_syndrome_Null	human	GSM1835896
chip_geo	MCF-7	ESR1	314	13175	0.023833	313.059	16.7213	0.0562791	1.00301	0.47756	1	Null_Model_DNMT3A_growth_syndrome_Null	human	GSM2752584
chip_geo	HEK293T/17	ZNF543	82	13175	0.00622391	81.5025	8.90967	0.0558385	1.0061	0.477735	1	Null_Model_DNMT3A_growth_syndrome_Null	human	GSM2466586
chip_geo	K562	LEF1	1373	13175	0.104213	1371.03	35.2542	0.0557958	1.00143	0.477752	1	Null_Model_DNMT3A_growth_syndrome_Null	human	GSM2828683
chip_geo	LNCaP	FOXA1	412	13175	0.0312713	410.896	19.8845	0.0555154	1.00269	0.477864	1	Null_Model_DNMT3A_growth_syndrome_Null	human	GSM353633
chip_geo	WON,M	ERCC6	645	13175	0.0489564	643.59	25.5492	0.0551717	1.00219	0.478001	1	Null_Model_DNMT3A_growth_syndrome_Null	human	GSM1232564
chip_geo	T-47D	PGR	396	13175	0.0300569	394.977	19.1095	0.0535324	1.00259	0.478654	1	Null_Model_DNMT3A_growth_syndrome_Null	human	GSM2644591
chip_geo	A-549	CTCF	929	13175	0.0705123	927.44	29.2272	0.0533899	1.00168	0.478711	1	Null_Model_DNMT3A_growth_syndrome_Null	human	GSM2437728
chip_geo	OCI-Ly10	SPIB	353	13175	0.0267932	352.065	17.7595	0.0526516	1.00266	0.479005	1	Null_Model_DNMT3A_growth_syndrome_Null	human	GSM1370281
chip_geo	Jurkat	PRKCQ	84	13175	0.00637571	83.5385	8.81095	0.0523824	1.00552	0.479112	1	Null_Model_DNMT3A_growth_syndrome_Null	human	GSM1500639
chip_geo	ZR-75-1	NR3C1	829	13175	0.0629222	827.513	28.9615	0.0513273	1.0018	0.479532	1	Null_Model_DNMT3A_growth_syndrome_Null	human	GSM1858634
chip_geo	MCF-7	CTCF	1108	13175	0.0840987	1106.41	31.4303	0.0506012	1.00144	0.479822	1	Null_Model_DNMT3A_growth_syndrome_Null	human	GSM1022658
chip_geo	H9	NR2F2	167	13175	0.0126755	166.364	12.9418	0.0491713	1.00383	0.480391	1	Null_Model_DNMT3A_growth_syndrome_Null	human	GSM714812
chip_geo	MDA-MB-231	TEAD4	617	13175	0.0468311	615.825	24.1487	0.0486497	1.00191	0.480599	1	Null_Model_DNMT3A_growth_syndrome_Null	human	GSM1614034
chip_geo	LNCaP	CHD3	337	13175	0.0255787	336.175	17.3354	0.0476007	1.00245	0.481017	1	Null_Model_DNMT3A_growth_syndrome_Null	human	GSM1868500
chip_geo	MCF-7	NCAPG2	146	13175	0.0110816	145.449	11.7542	0.046915	1.00379	0.481291	1	Null_Model_DNMT3A_growth_syndrome_Null	human	GSM1523067
chip_geo	C2	GTF2IRD1	230	13175	0.0174573	229.304	14.963	0.046535	1.00304	0.481442	1	Null_Model_DNMT3A_growth_syndrome_Null	human	GSM1539074
chip_geo	Hep-G2	HLF	1105	13175	0.083871	1103.52	32.0077	0.0462239	1.00134	0.481566	1	Null_Model_DNMT3A_growth_syndrome_Null	human	GSM2534123
chip_geo	A-549	JUNB	464	13175	0.0352182	463.04	20.8062	0.046142	1.00207	0.481599	1	Null_Model_DNMT3A_growth_syndrome_Null	human	GSM2437831
chip_geo	MCF-7	ESR1	188	13175	0.0142694	187.382	13.6665	0.0452481	1.0033	0.481955	1	Null_Model_DNMT3A_growth_syndrome_Null	human	GSM1643953
chip_geo	HEK293	ZFP3	581	13175	0.0440987	579.931	23.7138	0.0450763	1.00184	0.482023	1	Null_Model_DNMT3A_growth_syndrome_Null	human	GSM2423074
chip_geo	A-549	CTCF	875	13175	0.0664137	873.761	28.0102	0.0442253	1.00142	0.482362	1	Null_Model_DNMT3A_growth_syndrome_Null	human	GSM2437821
chip_geo	Prostate Cancer	AR	253	13175	0.019203	252.321	15.6031	0.0435374	1.00269	0.482637	1	Null_Model_DNMT3A_growth_syndrome_Null	human	GSM1071284
chip_geo	LNCaP	AR	351	13175	0.0266414	350.248	18.1203	0.0415141	1.00215	0.483443	1	Null_Model_DNMT3A_growth_syndrome_Null	human	GSM1207895
chip_geo	MCF-7	ESR1	67	13175	0.00508539	66.6673	8.1068	0.0410356	1.00499	0.483634	1	Null_Model_DNMT3A_growth_syndrome_Null	human	GSM1669086
chip_geo	A-549	CEBPB	522	13175	0.0396205	521.073	22.6383	0.0409516	1.00178	0.483667	1	Null_Model_DNMT3A_growth_syndrome_Null	human	GSM2421896
chip_geo	D341Med	OTX2	911	13175	0.0691461	909.834	28.7836	0.0405034	1.00128	0.483846	1	Null_Model_DNMT3A_growth_syndrome_Null	human	GSM2432962
chip_geo	MCF-7	ESR1	331	13175	0.0251233	330.29	17.5977	0.0403627	1.00215	0.483902	1	Null_Model_DNMT3A_growth_syndrome_Null	human	GSM2747694
chip_geo	LoVo	ISL1	86	13175	0.00652751	85.6394	9.2405	0.0390281	1.00421	0.484434	1	Null_Model_DNMT3A_growth_syndrome_Null	human	GSM1208761
chip_geo	MCF-7	GATA3	147	13175	0.0111575	146.544	11.7415	0.0387979	1.00311	0.484526	1	Null_Model_DNMT3A_growth_syndrome_Null	human	GSM986068
chip_geo	HEK293T/17	BRD4	617	13175	0.0468311	616.117	23.8948	0.0369585	1.00143	0.485259	1	Null_Model_DNMT3A_growth_syndrome_Null	human	GSM1820973
chip_geo	MCF-7	ESR1	69	13175	0.00523719	68.7033	8.23534	0.036028	1.00432	0.48563	1	Null_Model_DNMT3A_growth_syndrome_Null	human	GSM1523084
chip_geo	L8	WDR5	2637	13175	0.200152	2635.32	46.6692	0.0360263	1.00064	0.485631	1	Null_Model_DNMT3A_growth_syndrome_Null	human	GSM1034506
chip_geo	HeLa	NR3C1	251	13175	0.0190512	250.468	14.9006	0.0357347	1.00213	0.485747	1	Null_Model_DNMT3A_growth_syndrome_Null	human	GSM604662
chip_geo	R1-AD1	AR	82	13175	0.00622391	81.6913	8.77984	0.0351591	1.00378	0.485976	1	Null_Model_DNMT3A_growth_syndrome_Null	human	GSM1515520
chip_geo	K562	CTCF	950	13175	0.0721063	948.996	29.0826	0.0345222	1.00106	0.48623	1	Null_Model_DNMT3A_growth_syndrome_Null	human	GSM1224673
chip_geo	SH-EP	MYCN	492	13175	0.0373435	491.237	22.3212	0.0341933	1.00155	0.486361	1	Null_Model_DNMT3A_growth_syndrome_Null	human	GSM2572349
chip_geo	prostate tumor tissue	AR	336	13175	0.0255028	335.392	18.0885	0.0336342	1.00181	0.486584	1	Null_Model_DNMT3A_growth_syndrome_Null	human	GSM1358396
chip_geo	A-549	EHMT2	70	13175	0.00531309	69.7243	8.27332	0.0333269	1.00395	0.486707	1	Null_Model_DNMT3A_growth_syndrome_Null	human	GSM2698550
chip_geo	MRC-5	POU5F1	240	13175	0.0182163	239.513	14.6734	0.033156	1.00203	0.486775	1	Null_Model_DNMT3A_growth_syndrome_Null	human	GSM2573034
chip_geo	MCF-7	SFPQ	2292	13175	0.173966	2290.51	45.1652	0.0330013	1.00065	0.486837	1	Null_Model_DNMT3A_growth_syndrome_Null	human	GSM1411213
chip_geo	K562	SPI1	165	13175	0.0125237	164.576	13.0182	0.0325374	1.00257	0.487022	1	Null_Model_DNMT3A_growth_syndrome_Null	human	GSM1940195
chip_geo	HUVEC	CTCF	863	13175	0.0655028	862.091	28.249	0.0321813	1.00105	0.487164	1	Null_Model_DNMT3A_growth_syndrome_Null	human	GSM624079
chip_geo	HEK293T/17	USP7	120	13175	0.00910816	119.642	11.1785	0.0319939	1.00299	0.487238	1	Null_Model_DNMT3A_growth_syndrome_Null	human	GSM1495959
chip_geo	MCF-7	ESR1	102	13175	0.00774194	101.677	10.1118	0.0319109	1.00317	0.487272	1	Null_Model_DNMT3A_growth_syndrome_Null	human	GSM1669083
chip_geo	K562	ZNF410	237	13175	0.0179886	236.523	15.263	0.0312209	1.00201	0.487547	1	Null_Model_DNMT3A_growth_syndrome_Null	human	GSM2574767
chip_geo	HeLa S3	CENPA	493	13175	0.0374194	492.327	21.5755	0.031208	1.00137	0.487552	1	Null_Model_DNMT3A_growth_syndrome_Null	human	GSM1053819
chip_geo	prostate tumor tissue	AR	242	13175	0.0183681	241.522	15.6209	0.0305695	1.00198	0.487806	1	Null_Model_DNMT3A_growth_syndrome_Null	human	GSM1358398
chip_geo	SUM185PE	BRD4	75	13175	0.0056926	74.7363	8.88642	0.0296786	1.00353	0.488162	1	Null_Model_DNMT3A_growth_syndrome_Null	human	GSM1842717
chip_geo	HCT 116	ZFX	1003	13175	0.076129	1002.09	30.6489	0.0296615	1.00091	0.488169	1	Null_Model_DNMT3A_growth_syndrome_Null	human	GSM2741773
chip_geo	K562	IKZF1	1776	13175	0.134801	1774.89	37.8907	0.0292128	1.00062	0.488347	1	Null_Model_DNMT3A_growth_syndrome_Null	human	GSM2423427
chip_geo	MCF-7	HES1	692	13175	0.0525237	691.242	26.1767	0.0289663	1.0011	0.488446	1	Null_Model_DNMT3A_growth_syndrome_Null	human	GSM2825430
chip_geo	HCT 116	CTCF	754	13175	0.0572296	753.235	26.6356	0.0287297	1.00102	0.48854	1	Null_Model_DNMT3A_growth_syndrome_Null	human	GSM1224649
chip_geo	LNCaP	AR	497	13175	0.037723	496.384	21.7361	0.0283576	1.00124	0.488688	1	Null_Model_DNMT3A_growth_syndrome_Null	human	GSM2480803
chip_geo	Hep-G2	ZNF48	2022	13175	0.153472	2020.88	42.0734	0.0267122	1.00056	0.489345	1	Null_Model_DNMT3A_growth_syndrome_Null	human	GSM2534006
chip_geo	VCaP	SUMO2/3	175	13175	0.0132827	174.661	12.7534	0.0265547	1.00194	0.489407	1	Null_Model_DNMT3A_growth_syndrome_Null	human	GSM1555572
chip_geo	RPMI-8402	GATA3	139	13175	0.0105503	138.697	11.839	0.0255679	1.00218	0.489801	1	Null_Model_DNMT3A_growth_syndrome_Null	human	GSM957608
chip_geo	C4-2	ARRB1	222	13175	0.0168501	221.626	14.759	0.0253151	1.00169	0.489902	1	Null_Model_DNMT3A_growth_syndrome_Null	human	GSM1340252
chip_geo	K562	NONO	211	13175	0.0160152	210.649	14.5475	0.0241037	1.00166	0.490385	1	Null_Model_DNMT3A_growth_syndrome_Null	human	GSM2827192
chip_geo	T3M-1 Cl-10	OFC1	182	13175	0.013814	181.694	13.3713	0.0228621	1.00168	0.49088	1	Null_Model_DNMT3A_growth_syndrome_Null	human	GSM1290022
chip_geo	WA09	SMARCA4	450	13175	0.0341556	449.523	21.4513	0.0222142	1.00106	0.491139	1	Null_Model_DNMT3A_growth_syndrome_Null	human	GSM2816636
chip_geo	stomach tissue	CTCF	514	13175	0.0390133	513.513	21.9711	0.0221433	1.00095	0.491167	1	Null_Model_DNMT3A_growth_syndrome_Null	human	GSM2827216
chip_geo	HUES 64	SRF	1406	13175	0.106717	1405.27	34.9851	0.0207881	1.00052	0.491707	1	Null_Model_DNMT3A_growth_syndrome_Null	human	GSM1505773
chip_geo	A-549	HES2	182	13175	0.013814	181.731	13.141	0.0204499	1.00148	0.491842	1	Null_Model_DNMT3A_growth_syndrome_Null	human	GSM2421449
chip_geo	WA09	SMAD4	328	13175	0.0248956	327.662	18.0312	0.0187265	1.00103	0.49253	1	Null_Model_DNMT3A_growth_syndrome_Null	human	GSM727586
chip_geo	B cells	CONTROL	209	13175	0.0158634	208.727	14.6221	0.0186517	1.00131	0.492559	1	Null_Model_DNMT3A_growth_syndrome_Null	human	GSM2738061
chip_geo	VCaP	FOXA1	1276	13175	0.0968501	1275.36	34.7841	0.0184383	1.0005	0.492645	1	Null_Model_DNMT3A_growth_syndrome_Null	human	GSM2537225
chip_geo	HeLa	CDCA2	2387	13175	0.181176	2386.19	45.6029	0.0178538	1.00034	0.492878	1	Null_Model_DNMT3A_growth_syndrome_Null	human	GSM2226137
chip_geo	HUES 64	FOXA1	323	13175	0.0245161	322.692	18.0526	0.0170442	1.00095	0.493201	1	Null_Model_DNMT3A_growth_syndrome_Null	human	GSM1505633
chip_geo	MCF10AT1	CTCF	983	13175	0.074611	982.508	30.7274	0.0159957	1.0005	0.493619	1	Null_Model_DNMT3A_growth_syndrome_Null	human	GSM2599087
chip_geo	LoVo	TP73	545	13175	0.0413662	544.624	24.0005	0.0156507	1.00069	0.493757	1	Null_Model_DNMT3A_growth_syndrome_Null	human	GSM1208805
chip_geo	K562	AGO1	592	13175	0.0449336	591.669	23.2689	0.0142108	1.00056	0.494331	1	Null_Model_DNMT3A_growth_syndrome_Null	human	GSM2827303
chip_geo	iPSC	GATA4	347	13175	0.0263378	346.75	17.6162	0.0141773	1.00072	0.494344	1	Null_Model_DNMT3A_growth_syndrome_Null	human	GSM2280004
chip_geo	NHEK	GRHL3	2062	13175	0.156509	2061.45	41.43	0.013238	1.00027	0.494719	1	Null_Model_DNMT3A_growth_syndrome_Null	human	GSM2498561
chip_geo	LoVo	PHF20	310	13175	0.0235294	309.768	18.0272	0.0128566	1.00075	0.494871	1	Null_Model_DNMT3A_growth_syndrome_Null	human	GSM1208786
chip_geo	A-673	EWSR1	232	13175	0.0176091	231.808	15.4356	0.0124263	1.00083	0.495043	1	Null_Model_DNMT3A_growth_syndrome_Null	human	GSM2472082
chip_geo	K562	BRD4	205	13175	0.0155598	204.829	14.1336	0.0120867	1.00083	0.495178	1	Null_Model_DNMT3A_growth_syndrome_Null	human	GSM2345030
chip_geo	VCaP	SUMO3	955	13175	0.0724858	954.679	28.9763	0.011067	1.00034	0.495585	1	Null_Model_DNMT3A_growth_syndrome_Null	human	GSM1777609
chip_geo	HEK293T/17	5hmC	416	13175	0.031575	415.775	20.6471	0.0108865	1.00054	0.495657	1	Null_Model_DNMT3A_growth_syndrome_Null	human	GSM1863067
chip_geo	A-549	CTCF	988	13175	0.0749905	987.675	30.9315	0.0104966	1.00033	0.495813	1	Null_Model_DNMT3A_growth_syndrome_Null	human	GSM2437730
chip_geo	K562	PTBP1	252	13175	0.0191271	251.865	15.4539	0.00872694	1.00054	0.496519	1	Null_Model_DNMT3A_growth_syndrome_Null	human	GSM2828645
chip_geo	renal cortex tissue	SIX2	452	13175	0.0343074	451.823	20.6158	0.00857709	1.00039	0.496578	1	Null_Model_DNMT3A_growth_syndrome_Null	human	GSM1970528
chip_geo	H2107	ASCL1	108	13175	0.00819734	107.924	10.0762	0.00753498	1.0007	0.496994	1	Null_Model_DNMT3A_growth_syndrome_Null	human	GSM1499404
chip_geo	HEK293	SUMO3	1505	13175	0.114231	1504.74	35.7354	0.00732434	1.00017	0.497078	1	Null_Model_DNMT3A_growth_syndrome_Null	human	GSM1176705
chip_geo	K562	ZMYM3	494	13175	0.0374953	493.851	21.5422	0.00690976	1.0003	0.497243	1	Null_Model_DNMT3A_growth_syndrome_Null	human	GSM2574777
chip_geo	MCF-7	GREB1	93	13175	0.00705882	92.9391	9.78035	0.00623076	1.00066	0.497514	1	Null_Model_DNMT3A_growth_syndrome_Null	human	GSM1019132
chip_geo	Caco-2	GATA6	179	13175	0.0135863	178.923	13.5748	0.00566661	1.00043	0.497739	1	Null_Model_DNMT3A_growth_syndrome_Null	human	GSM575226
chip_geo	MCF-7	ESR1	102	13175	0.00774194	101.953	10.0524	0.00467083	1.00046	0.498137	1	Null_Model_DNMT3A_growth_syndrome_Null	human	GSM1669143
chip_geo	Fibroblast cells	EP300	1206	13175	0.091537	1205.84	34.7664	0.00448261	1.00013	0.498212	1	Null_Model_DNMT3A_growth_syndrome_Null	human	GSM2550216
chip_geo	Raji	POLR2A-S2P	200	13175	0.0151803	199.938	13.9188	0.00444997	1.00031	0.498225	1	Null_Model_DNMT3A_growth_syndrome_Null	human	GSM1976296
chip_geo	HEK293T/17	ZNF284	104	13175	0.00789374	103.953	10.5641	0.00444457	1.00045	0.498227	1	Null_Model_DNMT3A_growth_syndrome_Null	human	GSM2466518
chip_geo	K562	ZNF263	393	13175	0.0298292	392.913	20.0597	0.00433271	1.00022	0.498272	1	Null_Model_DNMT3A_growth_syndrome_Null	human	GSM476651
chip_geo	gastrocnemius medialis tissue	POLR2A	1274	13175	0.0966983	1273.88	32.8372	0.00358989	1.00009	0.498568	1	Null_Model_DNMT3A_growth_syndrome_Null	human	GSM2827166
chip_geo	bone marrow CD34+ HSPCs	MYCN	568	13175	0.043112	567.938	22.8072	0.00271572	1.00011	0.498917	1	Null_Model_DNMT3A_growth_syndrome_Null	human	GSM2267690
chip_geo	HEK293	ZNF641	871	13175	0.0661101	870.932	28.6768	0.00236889	1.00008	0.499055	1	Null_Model_DNMT3A_growth_syndrome_Null	human	GSM2423697
chip_geo	MDA-MB-231	MBD3	1136	13175	0.0862239	1135.93	31.9389	0.0021895	1.00006	0.499127	1	Null_Model_DNMT3A_growth_syndrome_Null	human	GSM1974448
chip_geo	MCF-7	ESR1	121	13175	0.00918406	120.985	11.1787	0.0013405	1.00012	0.499465	1	Null_Model_DNMT3A_growth_syndrome_Null	human	GSM2747695
chip_geo	Kasumi-1	RUNX1	550	13175	0.0417457	549.973	22.7203	0.00118718	1.00005	0.499526	1	Null_Model_DNMT3A_growth_syndrome_Null	human	GSM1113438
chip_geo	HeLa Kyoto	CTCF	1000	13175	0.0759013	999.969	30.1338	0.00102772	1.00003	0.49959	1	Null_Model_DNMT3A_growth_syndrome_Null	human	GSM2747765
chip_geo	A-549	CTCF	1198	13175	0.0909298	1198	33.1151	6.03351e-05	1	0.499976	1	Null_Model_DNMT3A_growth_syndrome_Null	human	GSM2437737
chip_geo	endometrioid adenocarcinoma	FOXA1	16	13175	0.00121442	16.9171	4.2081	0	0.94579	0.5	1	Null_Model_DNMT3A_growth_syndrome_Null	human	GSM2144751
chip_geo	IMR-90	POLR3D	11	13175	0.000834915	17.3806	4.1754	0	0.632889	0.5	1	Null_Model_DNMT3A_growth_syndrome_Null	human	GSM454595
chip_geo	NAMEC8	CONTROL	2	13175	0.000151803	0.472527	0.67786	0	4.23256	0.5	1	Null_Model_DNMT3A_growth_syndrome_Null	human	GSM1936782
chip_geo	MM1.R	CONTROL	7	13175	0.000531309	4.75924	2.20748	0	1.47082	0.5	1	Null_Model_DNMT3A_growth_syndrome_Null	human	GSM1543892
chip_geo	Human neonatal foreskin keratinocytes	CONTROL	59	13175	0.00447818	55.5764	7.6999	0	1.0616	0.5	1	Null_Model_DNMT3A_growth_syndrome_Null	human	GSM1366689
chip_geo	LNCaP	RELA	42	13175	0.00318786	39.4186	6.25473	0	1.06549	0.5	1	Null_Model_DNMT3A_growth_syndrome_Null	human	GSM2219885
chip_geo	TIVE	POLR2A	54	13175	0.00409867	48.2088	6.81229	0	1.12013	0.5	1	Null_Model_DNMT3A_growth_syndrome_Null	human	GSM1265867
chip_geo	LoVo	NFKB1	1	13175	7.59013e-05	1.72128	1.28889	0	0.580963	0.5	1	Null_Model_DNMT3A_growth_syndrome_Null	human	GSM1239438
chip_geo	MCF-7	JUN	32	13175	0.00242884	35.013	5.89702	0	0.913947	0.5	1	Null_Model_DNMT3A_growth_syndrome_Null	human	GSM659791
chip_geo	MCF-7	JMJD6	3	13175	0.000227704	2.70829	1.66278	0	1.10771	0.5	1	Null_Model_DNMT3A_growth_syndrome_Null	human	GSM2706095
chip_geo	hMADS-3	CBP	6	13175	0.000455408	6.51349	2.52033	0	0.921166	0.5	1	Null_Model_DNMT3A_growth_syndrome_Null	human	GSM1443803
chip_geo	Jurkat	REST	53	13175	0.00402277	53.5445	7.17163	0	0.989832	0.5	1	Null_Model_DNMT3A_growth_syndrome_Null	human	GSM1290158
chip_geo	DU145	ETS2	4	13175	0.000303605	10.7862	3.18783	0	0.370844	0.5	1	Null_Model_DNMT3A_growth_syndrome_Null	human	GSM2298952
chip_geo	CD74+, B-cells	CONTROL	3	13175	0.000227704	3.51848	1.86866	0	0.852641	0.5	1	Null_Model_DNMT3A_growth_syndrome_Null	human	GSM2356344
chip_geo	MCF7 Tet-On	ESR1	18	13175	0.00136622	24.2278	4.96005	0	0.742949	0.5	1	Null_Model_DNMT3A_growth_syndrome_Null	human	GSM2135489
chip_geo	MCF-10A	HSF1	44	13175	0.00333966	35.5704	6.2228	0	1.23698	0.5	1	Null_Model_DNMT3A_growth_syndrome_Null	human	GSM951864
chip_geo	Raji	EBNA1	33	13175	0.00250474	33.5415	5.74635	0	0.983857	0.5	1	Null_Model_DNMT3A_growth_syndrome_Null	human	GSM761687
chip_geo	A-549	NR3C1	59	13175	0.00447818	49.7093	6.96867	0	1.1869	0.5	1	Null_Model_DNMT3A_growth_syndrome_Null	human	GSM2421532
chip_geo	LoVo	RELB	7	13175	0.000531309	5.88012	2.50791	0	1.19045	0.5	1	Null_Model_DNMT3A_growth_syndrome_Null	human	GSM1239485
chip_geo	LNCaP	POU2F1	22	13175	0.00166983	23.5445	4.69854	0	0.934403	0.5	1	Null_Model_DNMT3A_growth_syndrome_Null	human	GSM2058895
chip_geo	MCF-10A	GR	6	13175	0.000455408	10.016	3.17108	0	0.599042	0.5	1	Null_Model_DNMT3A_growth_syndrome_Null	human	GSM2735375
chip_geo	LNCaP C4-2B	AR	36	13175	0.00273245	37.006	5.84671	0	0.972815	0.5	1	Null_Model_DNMT3A_growth_syndrome_Null	human	GSM1501190
chip_geo	CD4+ T-cell	POLR2A	32	13175	0.00242884	34.995	6.0545	0	0.914416	0.5	1	Null_Model_DNMT3A_growth_syndrome_Null	human	GSM1082931
chip_geo	meninges	CONTROL	0	13175	0	0.407592	0.64475	0	0	0.5	1	Null_Model_DNMT3A_growth_syndrome_Null	human	GSM2258166
chip_geo	Thymocytes	RAG1	26	13175	0.00197343	26.5564	5.30199	0	0.979047	0.5	1	Null_Model_DNMT3A_growth_syndrome_Null	human	GSM1701805
chip_geo	SUM149PT	BRD4	59	13175	0.00447818	65.7043	7.9598	0	0.897963	0.5	1	Null_Model_DNMT3A_growth_syndrome_Null	human	GSM1842712
chip_geo	MCF-7	ESR1	28	13175	0.00212524	23.968	4.97443	0	1.16822	0.5	1	Null_Model_DNMT3A_growth_syndrome_Null	human	GSM1348526
chip_geo	HCCLM3	CONTROL	39	13175	0.00296015	51.5834	7.15089	0	0.756057	0.5	1	Null_Model_DNMT3A_growth_syndrome_Null	human	GSM2706040
chip_geo	HCT 116	MTA2	1	13175	7.59013e-05	1.56943	1.20724	0	0.637174	0.5	1	Null_Model_DNMT3A_growth_syndrome_Null	human	GSM969795
chip_geo	LoVo	HNF4G	1	13175	7.59013e-05	2.06893	1.46569	0	0.483341	0.5	1	Null_Model_DNMT3A_growth_syndrome_Null	human	GSM1239572
chip_geo	DU145	AR	25	13175	0.00189753	17.8062	4.09761	0	1.40401	0.5	1	Null_Model_DNMT3A_growth_syndrome_Null	human	GSM1164153
chip_geo	LNCaP	AR	0	13175	0	2.18681	1.49668	0	0	0.5	1	Null_Model_DNMT3A_growth_syndrome_Null	human	GSM2219857
chip_geo	LNCaP	AR	12	13175	0.000910816	15.0709	3.88252	0	0.796235	0.5	1	Null_Model_DNMT3A_growth_syndrome_Null	human	GSM2186461
chip_geo	HeLa S3	MAPK1	48	13175	0.00364326	51.1918	7.01207	0	0.93765	0.5	1	Null_Model_DNMT3A_growth_syndrome_Null	human	GSM1592494
chip_geo	HEK293T/17	ZNF12	25	13175	0.00189753	25.6004	5.09707	0	0.976547	0.5	1	Null_Model_DNMT3A_growth_syndrome_Null	human	GSM2466474
chip_geo	HEK293T/17	ZNF669	4	13175	0.000303605	3.8981	1.94669	0	1.02614	0.5	1	Null_Model_DNMT3A_growth_syndrome_Null	human	GSM2466625
chip_geo	U2OS	EP400	8	13175	0.000607211	6.68631	2.55059	0	1.19647	0.5	1	Null_Model_DNMT3A_growth_syndrome_Null	human	GSM1901943
chip_geo	epidermal stem cells	DNMT3A	58	13175	0.00440228	57.8352	7.62495	0	1.00285	0.5	1	Null_Model_DNMT3A_growth_syndrome_Null	human	GSM2228915
chip_geo	Jurkat	H3K27me3	1	13175	7.59013e-05	0.558442	0.771253	0	1.7907	0.5	1	Null_Model_DNMT3A_growth_syndrome_Null	human	GSM2564517
chip_geo	Kelly	CONTROL	2	13175	0.000151803	1.0979	1.08	0	1.82166	0.5	1	Null_Model_DNMT3A_growth_syndrome_Null	human	GSM2752691
chip_geo	HCT 116	SMCHD1	5	13175	0.000379507	11.5594	3.36255	0	0.432547	0.5	1	Null_Model_DNMT3A_growth_syndrome_Null	human	GSM1130654
chip_geo	GM12878	EP300	10	13175	0.000759013	9.46454	3.0801	0	1.05658	0.5	1	Null_Model_DNMT3A_growth_syndrome_Null	human	GSM1290176
chip_geo	HEK293T/17	ZFP14	19	13175	0.00144213	26.6873	5.24568	0	0.711949	0.5	1	Null_Model_DNMT3A_growth_syndrome_Null	human	GSM2466448
chip_geo	BT168	MYC	5	13175	0.000379507	3.99401	2.06203	0	1.25188	0.5	1	Null_Model_DNMT3A_growth_syndrome_Null	human	GSM2304874
chip_geo	Jurkat	CONTROL	26	13175	0.00197343	24.3766	4.89459	0	1.0666	0.5	1	Null_Model_DNMT3A_growth_syndrome_Null	human	GSM3967086
chip_geo	LoVo	USF2	46	13175	0.00349146	49.6703	6.97906	0	0.926106	0.5	1	Null_Model_DNMT3A_growth_syndrome_Null	human	GSM1208611
chip_geo	LoVo	IRX3	18	13175	0.00136622	21.8721	4.58166	0	0.822965	0.5	1	Null_Model_DNMT3A_growth_syndrome_Null	human	GSM1208638
chip_geo	NCI-H1299	ZZZ3	4	13175	0.000303605	4.11888	1.95112	0	0.971138	0.5	1	Null_Model_DNMT3A_growth_syndrome_Null	human	GSM3024540
chip_geo	HCT 116	ICE1	61	13175	0.00462998	68.9071	8.52281	0	0.88525	0.5	1	Null_Model_DNMT3A_growth_syndrome_Null	human	GSM1162747
chip_geo	LoVo	MAFG	61	13175	0.00462998	62.8402	8.11039	0	0.970717	0.5	1	Null_Model_DNMT3A_growth_syndrome_Null	human	GSM1239432
chip_geo	CS1AN	ATF3	6	13175	0.000455408	4.57542	2.14396	0	1.31135	0.5	1	Null_Model_DNMT3A_growth_syndrome_Null	human	GSM2333814
chip_geo	LoVo	FOXM1	11	13175	0.000834915	14.2957	3.73075	0	0.769462	0.5	1	Null_Model_DNMT3A_growth_syndrome_Null	human	GSM1208617
chip_geo	D11	EBNA3A	63	13175	0.00478178	66.3586	7.88151	0	0.949387	0.5	1	Null_Model_DNMT3A_growth_syndrome_Null	human	GSM2344874
chip_geo	NCI-H1299	ZZZ3	4	13175	0.000303605	1.99201	1.37693	0	2.00802	0.5	1	Null_Model_DNMT3A_growth_syndrome_Null	human	GSM3024539
chip_geo	MCF-7	ESR1	0	13175	0	1.25075	1.09273	0	0	0.5	1	Null_Model_DNMT3A_growth_syndrome_Null	human	GSM1470007
chip_geo	NCI-H1299	CONTROL	0	13175	0	0.883117	0.976383	0	0	0.5	1	Null_Model_DNMT3A_growth_syndrome_Null	human	GSM3024543
chip_geo	LoVo	HSF1	49	13175	0.00371917	45.038	6.83305	0	1.08797	0.5	1	Null_Model_DNMT3A_growth_syndrome_Null	human	GSM1208759
chip_geo	MCF-7	CONTROL	2	13175	0.000151803	1.52148	1.23927	0	1.31451	0.5	1	Null_Model_DNMT3A_growth_syndrome_Null	human	GSM2752582
chip_geo	MCF-7	CONTROL	1	13175	7.59013e-05	0.567433	0.750798	0	1.76232	0.5	1	Null_Model_DNMT3A_growth_syndrome_Null	human	GSM2752599
chip_geo	Jurkat	TAL1	60	13175	0.00455408	61.9491	7.57644	0	0.968538	0.5	1	Null_Model_DNMT3A_growth_syndrome_Null	human	GSM614003
chip_geo	IMR-90	HMGB2	6	13175	0.000455408	3.59341	1.85836	0	1.66972	0.5	1	Null_Model_DNMT3A_growth_syndrome_Null	human	GSM2257241
chip_geo	HEK293T/17	CONTROL	2	13175	0.000151803	1.41459	1.15367	0	1.41384	0.5	1	Null_Model_DNMT3A_growth_syndrome_Null	human	GSM937859
chip_geo	atrium auricular region tissue	CONTROL	0	13175	0	0.553447	0.738506	0	0	0.5	1	Null_Model_DNMT3A_growth_syndrome_Null	human	GSM2698851
chip_geo	Jurkat	CONTROL	2	13175	0.000151803	2.996	1.67988	0	0.667556	0.5	1	Null_Model_DNMT3A_growth_syndrome_Null	human	GSM1603228
chip_geo	Visceral Adipocytes	CONTROL	0	13175	0	0.65035	0.809705	0	0	0.5	1	Null_Model_DNMT3A_growth_syndrome_Null	human	GSM2742109
chip_geo	HBEC3-KT	CONTROL	0	13175	0	0.53047	0.71925	0	0	0.5	1	Null_Model_DNMT3A_growth_syndrome_Null	human	GSM2766562
chip_geo	SLK	LANA	3	13175	0.000227704	3.73626	1.97747	0	0.802941	0.5	1	Null_Model_DNMT3A_growth_syndrome_Null	human	GSM1359487
chip_geo	HeLa	DYRK1A	10	13175	0.000759013	7.62438	2.68715	0	1.31158	0.5	1	Null_Model_DNMT3A_growth_syndrome_Null	human	GSM1556079
chip_geo	UACC-62	TP53	5	13175	0.000379507	3.35265	1.87257	0	1.49136	0.5	1	Null_Model_DNMT3A_growth_syndrome_Null	human	GSM2677382
chip_geo	GM12878	REST	58	13175	0.00440228	59.1768	7.62166	0	0.980113	0.5	1	Null_Model_DNMT3A_growth_syndrome_Null	human	GSM1333999
chip_geo	HCT116 p53-/-	BANP	51	13175	0.00387097	57.0529	7.67321	0	0.893906	0.5	1	Null_Model_DNMT3A_growth_syndrome_Null	human	GSM1716500
chip_geo	SH-SY5Y	ZNF711	62	13175	0.00470588	50.0849	6.84381	0	1.2379	0.5	1	Null_Model_DNMT3A_growth_syndrome_Null	human	GSM518560
chip_geo	HEK293T/17	ZNF615	1	13175	7.59013e-05	1.59141	1.24575	0	0.628374	0.5	1	Null_Model_DNMT3A_growth_syndrome_Null	human	GSM2466614
chip_geo	A-549	TP53	64	13175	0.00485769	63.999	7.842	0	1.00002	0.5	1	Null_Model_DNMT3A_growth_syndrome_Null	human	GSM2677380
chip_geo	IMR-90	TP53	16	13175	0.00121442	16.6404	4.06774	0	0.961518	0.5	1	Null_Model_DNMT3A_growth_syndrome_Null	human	GSM1294881
chip_geo	ascending aorta tissue	CONTROL	0	13175	0	0.214785	0.469916	0	0	0.5	1	Null_Model_DNMT3A_growth_syndrome_Null	human	GSM2696953
chip_geo	HEK293T/17	ZNF419	0	13175	0	1.36364	1.1365	0	0	0.5	1	Null_Model_DNMT3A_growth_syndrome_Null	human	GSM2466550
chip_geo	HEK293T/17	ZNF3	7	13175	0.000531309	7.04995	2.63847	0	0.992915	0.5	1	Null_Model_DNMT3A_growth_syndrome_Null	human	GSM2466546
chip_geo	HCT 116	HSF1	27	13175	0.00204934	27.5425	5.19389	0	0.980305	0.5	1	Null_Model_DNMT3A_growth_syndrome_Null	human	GSM1382052
chip_geo	LoVo	LHX5	6	13175	0.000455408	5.66533	2.37337	0	1.05907	0.5	1	Null_Model_DNMT3A_growth_syndrome_Null	human	GSM1239429
chip_geo	HEK293	AR	5	13175	0.000379507	4.95504	2.10404	0	1.00907	0.5	1	Null_Model_DNMT3A_growth_syndrome_Null	human	GSM1308231
chip_geo	colon tumor	HSF1	5	13175	0.000379507	2.09191	1.45449	0	2.39016	0.5	1	Null_Model_DNMT3A_growth_syndrome_Null	human	GSM951910
chip_geo	LoVo	NCOA3	33	13175	0.00250474	29.9381	5.71963	0	1.10228	0.5	1	Null_Model_DNMT3A_growth_syndrome_Null	human	GSM1239476
chip_geo	CCRF-CEM	RUNX1	0	13175	0	1.5964	1.22595	0	0	0.5	1	Null_Model_DNMT3A_growth_syndrome_Null	human	GSM837994
chip_geo	LoVo	GATA4	58	13175	0.00440228	58.9411	7.65386	0	0.984034	0.5	1	Null_Model_DNMT3A_growth_syndrome_Null	human	GSM1208620
chip_geo	MCF-7	EP300	18	13175	0.00136622	18.4266	4.22005	0	0.97685	0.5	1	Null_Model_DNMT3A_growth_syndrome_Null	human	GSM1523074
chip_geo	WA01	SP5	61	13175	0.00462998	80.4555	8.65311	0	0.758183	0.5	1	Null_Model_DNMT3A_growth_syndrome_Null	human	GSM2756638
chip_geo	HeLa	MLLT3	50	13175	0.00379507	55.6084	7.16034	0	0.899145	0.5	1	Null_Model_DNMT3A_growth_syndrome_Null	human	GSM1477295
chip_geo	HEK293T/17	ZNF211	3	13175	0.000227704	3.55345	1.81367	0	0.844251	0.5	1	Null_Model_DNMT3A_growth_syndrome_Null	human	GSM2466495
chip_geo	MCF-10A	SRPK1	13	13175	0.000986717	10.5564	3.22972	0	1.23148	0.5	1	Null_Model_DNMT3A_growth_syndrome_Null	human	GSM2044845
chip_geo	NCC-IT	RNF2	34	13175	0.00258065	41.4505	6.32754	0	0.820255	0.5	1	Null_Model_DNMT3A_growth_syndrome_Null	human	GSM1842794
chip_geo	hiF-T	TRRAP	2	13175	0.000151803	0.51049	0.715639	0	3.91781	0.5	1	Null_Model_DNMT3A_growth_syndrome_Null	human	GSM1825779
chip_geo	UCLA 1	CONTROL	0	13175	0	0.567433	0.729176	0	0	0.5	1	Null_Model_DNMT3A_growth_syndrome_Null	human	GSM2698942
chip_geo	LoVo	LHX4	10	13175	0.000759013	6.72328	2.6238	0	1.48737	0.5	1	Null_Model_DNMT3A_growth_syndrome_Null	human	GSM1239428
chip_geo	HEK293T/17	ZNF483	17	13175	0.00129032	17.2358	4.14757	0	0.986321	0.5	1	Null_Model_DNMT3A_growth_syndrome_Null	human	GSM2466570
chip_geo	Raji	CONTROL	22	13175	0.00166983	19.3626	4.30991	0	1.13621	0.5	1	Null_Model_DNMT3A_growth_syndrome_Null	human	GSM920950
chip_geo	BJAB	FOXP1	10	13175	0.000759013	11.983	3.36136	0	0.834514	0.5	1	Null_Model_DNMT3A_growth_syndrome_Null	human	GSM1544531
chip_geo	ER	PGR	25	13175	0.00189753	35.4505	5.97844	0	0.705208	0.5	1	Null_Model_DNMT3A_growth_syndrome_Null	human	GSM2444004
chip_geo	CCRF-CEM	TAL1	63	13175	0.00478178	62.8372	8.12111	0	1.00259	0.5	1	Null_Model_DNMT3A_growth_syndrome_Null	human	GSM837996
chip_geo	.	CONTROL	1	13175	7.59013e-05	1.67832	1.30553	0	0.595833	0.5	1	Null_Model_DNMT3A_growth_syndrome_Null	human	GSM2771978
chip_geo	NCI-H1299	USP7	51	13175	0.00387097	42.4685	6.62686	0	1.20089	0.5	1	Null_Model_DNMT3A_growth_syndrome_Null	human	GSM2037451
chip_geo	TC-71	CTCFL	24	13175	0.00182163	32.6364	5.57832	0	0.735376	0.5	1	Null_Model_DNMT3A_growth_syndrome_Null	human	GSM3172719
chip_geo	HT-29	HSF1	28	13175	0.00212524	27.9421	5.35972	0	1.00207	0.5	1	Null_Model_DNMT3A_growth_syndrome_Null	human	GSM951880
chip_geo	Rh4	PRDM5	33	13175	0.00250474	41.2607	6.40257	0	0.799792	0.5	1	Null_Model_DNMT3A_growth_syndrome_Null	human	GSM471813
chip_geo	CS1AN	CONTROL	64	13175	0.00485769	76.2318	8.87458	0	0.839545	0.5	1	Null_Model_DNMT3A_growth_syndrome_Null	human	GSM1405133
chip_geo	HEK293T/17	ZNF776	23	13175	0.00174573	27.8212	5.37485	0	0.826708	0.5	1	Null_Model_DNMT3A_growth_syndrome_Null	human	GSM2466653
chip_geo	Hep-G2	ZNF274	4	13175	0.000303605	4.64735	2.19648	0	0.860705	0.5	1	Null_Model_DNMT3A_growth_syndrome_Null	human	GSM607484
chip_geo	MCF-7	CONTROL	5	13175	0.000379507	6.41958	2.48189	0	0.778867	0.5	1	Null_Model_DNMT3A_growth_syndrome_Null	human	GSM2747709
chip_geo	Jurkat	H2BK120ub	0	13175	0	0.0939061	0.318077	0	0	0.5	1	Null_Model_DNMT3A_growth_syndrome_Null	human	GSM2564523
chip_geo	LoVo	RAX2	53	13175	0.00402277	58.9021	7.69964	0	0.899798	0.5	1	Null_Model_DNMT3A_growth_syndrome_Null	human	GSM1208669
chip_geo	LNCaP-abl	AR	20	13175	0.00151803	10.9271	3.30177	0	1.83032	0.5	1	Null_Model_DNMT3A_growth_syndrome_Null	human	GSM2122580
chip_geo	U2OS	NCOA1	13	13175	0.000986717	12.1389	3.51137	0	1.07094	0.5	1	Null_Model_DNMT3A_growth_syndrome_Null	human	GSM641432
chip_geo	WA09	SMAD2	9	13175	0.000683112	2.52747	1.54515	0	3.56087	0.5	1	Null_Model_DNMT3A_growth_syndrome_Null	human	GSM1266818
chip_geo	hMADS-3	CREBBP	1	13175	7.59013e-05	0.3996	0.626227	0	2.5025	0.5	1	Null_Model_DNMT3A_growth_syndrome_Null	human	GSM1443804
chip_geo	BJAB	LANA	8	13175	0.000607211	3.83616	1.97057	0	2.08542	0.5	1	Null_Model_DNMT3A_growth_syndrome_Null	human	GSM1359497
chip_geo	LCL	LANA	3	13175	0.000227704	4.09091	1.97351	0	0.733333	0.5	1	Null_Model_DNMT3A_growth_syndrome_Null	human	GSM1359493
chip_geo	BCBL-1	CONTROL	1	13175	7.59013e-05	0.380619	0.627681	0	2.6273	0.5	1	Null_Model_DNMT3A_growth_syndrome_Null	human	GSM2769882
chip_geo	LoVo	ETV6	1	13175	7.59013e-05	2.11089	1.3626	0	0.473734	0.5	1	Null_Model_DNMT3A_growth_syndrome_Null	human	GSM1208803
chip_geo	HeLa	POLR2A	28	13175	0.00212524	26.7952	4.97001	0	1.04496	0.5	1	Null_Model_DNMT3A_growth_syndrome_Null	human	GSM766172
chip_geo	E2	PGR	19	13175	0.00144213	21.8482	4.73233	0	0.869639	0.5	1	Null_Model_DNMT3A_growth_syndrome_Null	human	GSM2443984
chip_geo	hiF-T cells	TRRAP	1	13175	7.59013e-05	0.378621	0.625702	0	2.64116	0.5	1	Null_Model_DNMT3A_growth_syndrome_Null	human	GSM1825787
chip_geo	HEK293T/17	BMI1	2	13175	0.000151803	5.16284	2.27782	0	0.387384	0.5	1	Null_Model_DNMT3A_growth_syndrome_Null	human	GSM1424575
chip_geo	HEK293T/17	ZNF337	43	13175	0.00326376	48.049	6.79754	0	0.894921	0.5	1	Null_Model_DNMT3A_growth_syndrome_Null	human	GSM2466535
chip_geo	HUVEC	PPARD	6	13175	0.000455408	6.18082	2.47634	0	0.970745	0.5	1	Null_Model_DNMT3A_growth_syndrome_Null	human	GSM1226374
chip_geo	LoVo	CLOCK	1	13175	7.59013e-05	1.98701	1.39672	0	0.503268	0.5	1	Null_Model_DNMT3A_growth_syndrome_Null	human	GSM1239496
chip_geo	MCF-7	EP300	0	13175	0	0.328671	0.578677	0	0	0.5	1	Null_Model_DNMT3A_growth_syndrome_Null	human	GSM1669054
chip_geo	human fetal testis	CONTROL	31	13175	0.00235294	28.012	5.26307	0	1.10667	0.5	1	Null_Model_DNMT3A_growth_syndrome_Null	human	GSM2689842
chip_geo	LoVo	ATF7	0	13175	0	1.44356	1.20709	0	0	0.5	1	Null_Model_DNMT3A_growth_syndrome_Null	human	GSM1239384
chip_geo	HeLa Kyoto	MBD3	40	13175	0.00303605	41.012	6.36599	0	0.975325	0.5	1	Null_Model_DNMT3A_growth_syndrome_Null	human	GSM2104435
chip_geo	Jurkat	CONTROL	0	13175	0	0.286713	0.539178	0	0	0.5	1	Null_Model_DNMT3A_growth_syndrome_Null	human	GSM2564535
chip_geo	786-O	CONTROL	2	13175	0.000151803	1.35864	1.14116	0	1.47206	0.5	1	Null_Model_DNMT3A_growth_syndrome_Null	human	GSM2746625
chip_geo	SMAD2	TRIM33	16	13175	0.00121442	13.7972	3.6282	0	1.15966	0.5	1	Null_Model_DNMT3A_growth_syndrome_Null	human	GSM1505748
chip_geo	Human neonatal foreskin keratinocytes	CONTROL	59	13175	0.00447818	59.1379	7.78107	0	0.997669	0.5	1	Null_Model_DNMT3A_growth_syndrome_Null	human	GSM1366695
chip_geo	HCT 116	HSF1	4	13175	0.000303605	5.04496	2.24788	0	0.792871	0.5	1	Null_Model_DNMT3A_growth_syndrome_Null	human	GSM1382054
chip_geo	LNCaP	AR	5	13175	0.000379507	3.01399	1.71575	0	1.65893	0.5	1	Null_Model_DNMT3A_growth_syndrome_Null	human	GSM980651
chip_geo	HEK293T/17	SCML2	12	13175	0.000910816	14.0709	3.772	0	0.852822	0.5	1	Null_Model_DNMT3A_growth_syndrome_Null	human	GSM1424578
chip_geo	HEK293T	BRD1	21	13175	0.00159393	17.3786	4.21491	0	1.20838	0.5	1	Null_Model_DNMT3A_growth_syndrome_Null	human	GSM1533745
chip_geo	LoVo	MYF6	6	13175	0.000455408	7.41159	2.72551	0	0.809543	0.5	1	Null_Model_DNMT3A_growth_syndrome_Null	human	GSM1239436
chip_geo	HEK293T/17	ZNF549	63	13175	0.00478178	61.7133	7.8213	0	1.02085	0.5	1	Null_Model_DNMT3A_growth_syndrome_Null	human	GSM2466590
chip_geo	Hep-G2	ZNF274	6	13175	0.000455408	5.46154	2.37966	0	1.09859	0.5	1	Null_Model_DNMT3A_growth_syndrome_Null	human	GSM607483
chip_geo	HBEC3-KT	DNMT1	0	13175	0	0.213786	0.467172	0	0	0.5	1	Null_Model_DNMT3A_growth_syndrome_Null	human	GSM2766563
chip_geo	HEK293T/17	ZNF100	9	13175	0.000683112	7.68931	2.69042	0	1.17046	0.5	1	Null_Model_DNMT3A_growth_syndrome_Null	human	GSM2466469
chip_geo	sigmoid colon tissue	CONTROL	0	13175	0	0.134865	0.367142	0	0	0.5	1	Null_Model_DNMT3A_growth_syndrome_Null	human	GSM2701099
chip_geo	macrophage	EPAS1	26	13175	0.00197343	24.7852	4.98867	0	1.04901	0.5	1	Null_Model_DNMT3A_growth_syndrome_Null	human	GSM1056834
chip_geo	SLK	FAM120C	0	13175	0	0.873127	0.942808	0	0	0.5	1	Null_Model_DNMT3A_growth_syndrome_Null	human	GSM3609582
chip_geo	HeLa	NR2F2	62	13175	0.00470588	61.5385	7.80825	0	1.0075	0.5	1	Null_Model_DNMT3A_growth_syndrome_Null	human	GSM1126878
chip_geo	LoVo	ZBTB44	0	13175	0	2.47153	1.5992	0	0	0.5	1	Null_Model_DNMT3A_growth_syndrome_Null	human	GSM1239621
chip_geo	ST1	HBZ	57	13175	0.00432638	49.2567	6.88034	0	1.1572	0.5	1	Null_Model_DNMT3A_growth_syndrome_Null	human	GSM2481681
chip_geo	meninges	CONTROL	0	13175	0	0.348651	0.607718	0	0	0.5	1	Null_Model_DNMT3A_growth_syndrome_Null	human	GSM2258164
chip_geo	HEK293T/17	ZNF69	0	13175	0	1.32767	1.13953	0	0	0.5	1	Null_Model_DNMT3A_growth_syndrome_Null	human	GSM2466636
chip_geo	Subcutaneous Adipocytes	CONTROL	0	13175	0	0.448551	0.676462	0	0	0.5	1	Null_Model_DNMT3A_growth_syndrome_Null	human	GSM2742101
chip_geo	macrophage	HIF1A	17	13175	0.00129032	15.6384	4.1033	0	1.08707	0.5	1	Null_Model_DNMT3A_growth_syndrome_Null	human	GSM1056829
chip_geo	RMG-I	POLR2A	25	13175	0.00189753	34.9441	5.8596	0	0.715429	0.5	1	Null_Model_DNMT3A_growth_syndrome_Null	human	GSM2803069
chip_geo	HEK293T/17	ZNF7	11	13175	0.000834915	12.0599	3.45057	0	0.912111	0.5	1	Null_Model_DNMT3A_growth_syndrome_Null	human	GSM2466670
chip_geo	OCI-Ly19	FOXP1	4	13175	0.000303605	4.71828	2.18095	0	0.847766	0.5	1	Null_Model_DNMT3A_growth_syndrome_Null	human	GSM1544541
chip_geo	UCLA 1	CONTROL	0	13175	0	0.321678	0.593649	0	0	0.5	1	Null_Model_DNMT3A_growth_syndrome_Null	human	GSM2901731
chip_geo	Jurkat	USP7	0	13175	0	0.265734	0.518955	0	0	0.5	1	Null_Model_DNMT3A_growth_syndrome_Null	human	GSM2564525
chip_geo	hematopoietic stem cells	CONTROL	4	13175	0.000303605	6.77522	2.57224	0	0.590386	0.5	1	Null_Model_DNMT3A_growth_syndrome_Null	human	GSM2797250
chip_geo	T-47D	GATA3	22	13175	0.00166983	26.7263	5.13955	0	0.82316	0.5	1	Null_Model_DNMT3A_growth_syndrome_Null	human	GSM3486935
chip_geo	Differentiated Keratinocytes	TP63	56	13175	0.00425047	55.7113	7.71321	0	1.00518	0.5	1	Null_Model_DNMT3A_growth_syndrome_Null	human	GSM2074752
chip_geo	Hep-G2	TP53	9	13175	0.000683112	10.8661	3.32627	0	0.828261	0.5	1	Null_Model_DNMT3A_growth_syndrome_Null	human	GSM1581946
chip_geo	hematopoietic stem cells	CONTROL	1	13175	7.59013e-05	0.567433	0.722287	0	1.76232	0.5	1	Null_Model_DNMT3A_growth_syndrome_Null	human	GSM2797263
chip_geo	MDA-MB-468	TP53	49	13175	0.00371917	52.5485	7.40783	0	0.932473	0.5	1	Null_Model_DNMT3A_growth_syndrome_Null	human	GSM1429755
chip_geo	Jurkat	ZNF335	50	13175	0.00379507	56.7992	7.60728	0	0.880294	0.5	1	Null_Model_DNMT3A_growth_syndrome_Null	human	GSM2193218
chip_geo	MCF-10A	MYC	46	13175	0.00349146	54.1279	7.29984	0	0.849839	0.5	1	Null_Model_DNMT3A_growth_syndrome_Null	human	GSM2678078
chip_geo	endometrial adenocarcinoma primary tumor tissue	ESR1	27	13175	0.00204934	29.5624	5.41243	0	0.913321	0.5	1	Null_Model_DNMT3A_growth_syndrome_Null	human	GSM2467300
chip_geo	MCF-7	EP300	52	13175	0.00394687	49.1998	7.1758	0	1.05691	0.5	1	Null_Model_DNMT3A_growth_syndrome_Null	human	GSM720424
chip_geo	Hs	CONTROL	14	13175	0.00106262	21.013	4.57699	0	0.666255	0.5	1	Null_Model_DNMT3A_growth_syndrome_Null	human	GSM2809095
chip_geo	HEK293T/17	ZNF681	11	13175	0.000834915	10.6853	3.28784	0	1.02945	0.5	1	Null_Model_DNMT3A_growth_syndrome_Null	human	GSM2466631
chip_geo	MCF-7	PGR	7	13175	0.000531309	10.1269	3.16463	0	0.69123	0.5	1	Null_Model_DNMT3A_growth_syndrome_Null	human	GSM1669095
chip_geo	iPSC	MED1	12	13175	0.000910816	17.8252	4.27813	0	0.673205	0.5	1	Null_Model_DNMT3A_growth_syndrome_Null	human	GSM2280010
chip_geo	TC-71	CONTROL	4	13175	0.000303605	4.71828	2.17268	0	0.847766	0.5	1	Null_Model_DNMT3A_growth_syndrome_Null	human	GSM3172723
chip_geo	CAL-1	FBLIM1	13	13175	0.000986717	14.4206	3.77809	0	0.901489	0.5	1	Null_Model_DNMT3A_growth_syndrome_Null	human	GSM1975024
chip_geo	SF8628	SUZ12	8	13175	0.000607211	8.06793	2.70913	0	0.99158	0.5	1	Null_Model_DNMT3A_growth_syndrome_Null	human	GSM2265631
chip_geo	LNCaP-abl	AR	10	13175	0.000759013	6.59241	2.51708	0	1.5169	0.5	1	Null_Model_DNMT3A_growth_syndrome_Null	human	GSM2122581
chip_geo	LoVo	EP300	51	13175	0.00387097	49.021	7.08721	0	1.04037	0.5	1	Null_Model_DNMT3A_growth_syndrome_Null	human	GSM1208613
chip_geo	LoVo	NFATC4	10	13175	0.000759013	9.74226	3.18206	0	1.02646	0.5	1	Null_Model_DNMT3A_growth_syndrome_Null	human	GSM1208775
chip_geo	LoVo	HES2	4	13175	0.000303605	3.48152	1.81491	0	1.14892	0.5	1	Null_Model_DNMT3A_growth_syndrome_Null	human	GSM1208629
chip_geo	GM12878	EP300	47	13175	0.00356736	51.6733	7.16214	0	0.90956	0.5	1	Null_Model_DNMT3A_growth_syndrome_Null	human	GSM1290180
chip_geo	RL95-2	LEF1	1	13175	7.59013e-05	3.88811	1.98431	0	0.257194	0.5	1	Null_Model_DNMT3A_growth_syndrome_Null	human	GSM1875147
chip_geo	NICD_GSC8Per	NOTCH1	22	13175	0.00166983	16.3966	3.97637	0	1.34174	0.5	1	Null_Model_DNMT3A_growth_syndrome_Null	human	GSM1922950
chip_geo	LoVo	RBPJ	2	13175	0.000151803	2.996	1.75042	0	0.667556	0.5	1	Null_Model_DNMT3A_growth_syndrome_Null	human	GSM1239603
chip_geo	Raji	CD59	38	13175	0.00288425	35.015	5.81316	0	1.08525	0.5	1	Null_Model_DNMT3A_growth_syndrome_Null	human	GSM1868579
chip_geo	MCF-10A	RBP1	45	13175	0.00341556	38.8182	6.20765	0	1.15925	0.5	1	Null_Model_DNMT3A_growth_syndrome_Null	human	GSM2735374
chip_geo	HeLa S3	KDM1A	6	13175	0.000455408	5.002	2.33581	0	1.19952	0.5	1	Null_Model_DNMT3A_growth_syndrome_Null	human	GSM1104358
chip_geo	HepaRG	POLR2A	7	13175	0.000531309	3.27672	1.76532	0	2.13628	0.5	1	Null_Model_DNMT3A_growth_syndrome_Null	human	GSM2680325
chip_geo	BicR	AR	11	13175	0.000834915	10.2288	3.14398	0	1.0754	0.5	1	Null_Model_DNMT3A_growth_syndrome_Null	human	GSM1613320
chip_geo	BCBL-1	LANA	9	13175	0.000683112	8.83317	3.0115	0	1.01889	0.5	1	Null_Model_DNMT3A_growth_syndrome_Null	human	GSM1359499
chip_geo	OCI-Ly1	BCL6	19	13175	0.00144213	15.7063	3.9102	0	1.20971	0.5	1	Null_Model_DNMT3A_growth_syndrome_Null	human	GSM2754207
chip_geo	HEK293T/17	ZNF300	1	13175	7.59013e-05	0.502498	0.681354	0	1.99006	0.5	1	Null_Model_DNMT3A_growth_syndrome_Null	human	GSM2466523
chip_geo	Jurkat	H3K79me2	36	13175	0.00273245	33.0939	5.75284	0	1.08781	0.5	1	Null_Model_DNMT3A_growth_syndrome_Null	human	GSM2564513
chip_geo	renal cortex tissue	SIX1	19	13175	0.00144213	20.2148	4.44959	0	0.939906	0.5	1	Null_Model_DNMT3A_growth_syndrome_Null	human	GSM1970526
chip_geo	MCF-7	NCAPG	4	13175	0.000303605	2.3007	1.5088	0	1.7386	0.5	1	Null_Model_DNMT3A_growth_syndrome_Null	human	GSM1523060
chip_geo	NPC	MLLT3	3	13175	0.000227704	6.96004	2.58503	0	0.431032	0.5	1	Null_Model_DNMT3A_growth_syndrome_Null	human	GSM1668530
chip_geo	HUES 64	SMAD2	7	13175	0.000531309	6.08292	2.43641	0	1.15076	0.5	1	Null_Model_DNMT3A_growth_syndrome_Null	human	GSM1505747
chip_geo	HCT 116	CONTROL	1	13175	7.59013e-05	1.48951	1.21579	0	0.671362	0.5	1	Null_Model_DNMT3A_growth_syndrome_Null	human	GSM2058680
chip_geo	WA01	CONTROL	1	13175	7.59013e-05	0.314685	0.549431	0	3.17778	0.5	1	Null_Model_DNMT3A_growth_syndrome_Null	human	GSM2805874
chip_geo	HeLa	TERF2	5	13175	0.000379507	5.34166	2.2911	0	0.936039	0.5	1	Null_Model_DNMT3A_growth_syndrome_Null	human	GSM1126877
chip_geo	MCF-7	MED12	36	13175	0.00273245	32.0739	5.69847	0	1.12241	0.5	1	Null_Model_DNMT3A_growth_syndrome_Null	human	GSM1143123
chip_geo	LoVo	XBP1	10	13175	0.000759013	14.0629	3.69771	0	0.711089	0.5	1	Null_Model_DNMT3A_growth_syndrome_Null	human	GSM1208698
chip_geo	MOLM-13	METTL3	42	13175	0.00318786	31.4755	5.56971	0	1.33437	0.5	1	Null_Model_DNMT3A_growth_syndrome_Null	human	GSM2481074
chip_geo	atrium auricular region tissue	CONTROL	0	13175	0	0.662338	0.804904	0	0	0.5	1	Null_Model_DNMT3A_growth_syndrome_Null	human	GSM2698852
chip_geo	hematopoietic stem cells	CONTROL	1	13175	7.59013e-05	3.85514	1.93391	0	0.259394	0.5	1	Null_Model_DNMT3A_growth_syndrome_Null	human	GSM2797267
chip_geo	MCF-7	PGR	25	13175	0.00189753	28.3367	5.44238	0	0.882249	0.5	1	Null_Model_DNMT3A_growth_syndrome_Null	human	GSM1669097
chip_geo	HGADFN167	LMNA	1	13175	7.59013e-05	1.52248	1.20156	0	0.656824	0.5	1	Null_Model_DNMT3A_growth_syndrome_Null	human	GSM1023624
chip_geo	K562	KDM2B	1	13175	7.59013e-05	1.51548	1.23855	0	0.659855	0.5	1	Null_Model_DNMT3A_growth_syndrome_Null	human	GSM1812033
chip_geo	T-47D	GATA3	15	13175	0.00113852	15.0869	4.00343	0	0.994239	0.5	1	Null_Model_DNMT3A_growth_syndrome_Null	human	GSM3486926
chip_geo	HEK293T/17	ZNF77	24	13175	0.00182163	29.957	5.59045	0	0.801147	0.5	1	Null_Model_DNMT3A_growth_syndrome_Null	human	GSM2466656
chip_geo	PBMC (peripheral blood mononuclear cell)	SPI1	43	13175	0.00326376	36.8731	6.14938	0	1.16616	0.5	1	Null_Model_DNMT3A_growth_syndrome_Null	human	GSM2695650
chip_geo	HEK293T/17	ZNF567	0	13175	0	6.82717	2.57975	0	0	0.5	1	Null_Model_DNMT3A_growth_syndrome_Null	human	GSM2466601
chip_geo	LoVo	FOSB	0	13175	0	0.481518	0.704207	0	0	0.5	1	Null_Model_DNMT3A_growth_syndrome_Null	human	GSM1239393
chip_geo	HEK293T/17	ZNF616	34	13175	0.00258065	24.4016	4.89168	0	1.39335	0.5	1	Null_Model_DNMT3A_growth_syndrome_Null	human	GSM2466615
chip_geo	LoVo	PDX1	23	13175	0.00174573	22.6034	4.62467	0	1.01755	0.5	1	Null_Model_DNMT3A_growth_syndrome_Null	human	GSM1208785
chip_geo	LoVo	KLF5	16	13175	0.00121442	20.3616	4.43949	0	0.785791	0.5	1	Null_Model_DNMT3A_growth_syndrome_Null	human	GSM1242274
chip_geo	HEK293T/17	ZNF571	44	13175	0.00333966	45.5604	6.76421	0	0.96575	0.5	1	Null_Model_DNMT3A_growth_syndrome_Null	human	GSM2466603
chip_geo	U937	MethylCap	40	13175	0.00303605	49.6733	6.93932	0	0.805261	0.5	1	Null_Model_DNMT3A_growth_syndrome_Null	human	GSM585601
chip_geo	GM12878	EP300	7	13175	0.000531309	7.79221	2.75223	0	0.898333	0.5	1	Null_Model_DNMT3A_growth_syndrome_Null	human	GSM1290178
chip_geo	MCF-10A	RAD21	31	13175	0.00235294	32.3956	5.69099	0	0.95692	0.5	1	Null_Model_DNMT3A_growth_syndrome_Null	human	GSM2942290
chip_geo	MCF-7	EZH2	25	13175	0.00189753	29.7812	5.44675	0	0.839455	0.5	1	Null_Model_DNMT3A_growth_syndrome_Null	human	GSM2700037
chip_geo	DU145	ELF1	21	13175	0.00159393	31.1349	5.66911	0	0.674485	0.5	1	Null_Model_DNMT3A_growth_syndrome_Null	human	GSM1424527
chip_geo	SLK	FAM120C	1	13175	7.59013e-05	0.886114	0.97725	0	1.12852	0.5	1	Null_Model_DNMT3A_growth_syndrome_Null	human	GSM3609578
chip_geo	HEK293	ELK4	64	13175	0.00485769	71.6444	8.47333	0	0.893301	0.5	1	Null_Model_DNMT3A_growth_syndrome_Null	human	GSM700361
chip_geo	Kasumi-3	GATA2	24	13175	0.00182163	22.1948	4.90479	0	1.08133	0.5	1	Null_Model_DNMT3A_growth_syndrome_Null	human	GSM2250246
chip_geo	MCF-7	HSF1	14	13175	0.00106262	9.44555	3.0931	0	1.48218	0.5	1	Null_Model_DNMT3A_growth_syndrome_Null	human	GSM951882
chip_geo	MCF-7	MED12	33	13175	0.00250474	31.6114	5.24936	0	1.04393	0.5	1	Null_Model_DNMT3A_growth_syndrome_Null	human	GSM2706101
chip_geo	TC-71	CONTROL	3	13175	0.000227704	5.38861	2.29343	0	0.55673	0.5	1	Null_Model_DNMT3A_growth_syndrome_Null	human	GSM3172724
chip_geo	Raji	POLR2A-S2P	52	13175	0.00394687	61.1159	7.67806	0	0.850843	0.5	1	Null_Model_DNMT3A_growth_syndrome_Null	human	GSM1277994
chip_geo	HEK293T/17	ZNF302	18	13175	0.00136622	17.6464	4.07073	0	1.02004	0.5	1	Null_Model_DNMT3A_growth_syndrome_Null	human	GSM2466524
chip_geo	T-47D	PARP1	10	13175	0.000759013	16.5165	4.01771	0	0.605456	0.5	1	Null_Model_DNMT3A_growth_syndrome_Null	human	GSM1302196
chip_geo	HEK293T/17	ZNF26	30	13175	0.00227704	25.6873	4.95491	0	1.16789	0.5	1	Null_Model_DNMT3A_growth_syndrome_Null	human	GSM2466512
chip_geo	DIF	TEAD1	29	13175	0.00220114	24.0569	4.93272	0	1.20547	0.5	1	Null_Model_DNMT3A_growth_syndrome_Null	human	GSM2188508
chip_geo	LoVo	FERD3L	2	13175	0.000151803	1.46753	1.17864	0	1.36283	0.5	1	Null_Model_DNMT3A_growth_syndrome_Null	human	GSM1239392
chip_geo	HUES 64	CONTROL	13	13175	0.000986717	8.05894	2.84842	0	1.61312	0.5	1	Null_Model_DNMT3A_growth_syndrome_Null	human	GSM2797442
chip_geo	LET-1	ESR1	21	13175	0.00159393	20.5954	4.47003	0	1.01964	0.5	1	Null_Model_DNMT3A_growth_syndrome_Null	human	GSM1319626
chip_geo	IMR-90	POLR3G	13	13175	0.000986717	11.7063	3.40083	0	1.11051	0.5	1	Null_Model_DNMT3A_growth_syndrome_Null	human	GSM1160645
chip_geo	LNCaP	SMARCA2	25	13175	0.00189753	17.2398	4.15866	0	1.45014	0.5	1	Null_Model_DNMT3A_growth_syndrome_Null	human	GSM1868499
chip_geo	Human prostate tumor	AR	8	13175	0.000607211	4.28571	1.97744	0	1.86667	0.5	1	Null_Model_DNMT3A_growth_syndrome_Null	human	GSM1598224
[truncated: 8,710 more rows]

## Sheet: hypo.LOF
Track	Cell	Molecule	Overlap	Total	Ratio	Mean	STD	Z-score	Enrichment	P-val	Corrected P-val	Null_Model	Species	ExpID
chip_geo	WA01	NIPBL	10887	20826	0.52276	3327.68	244.629	30.9011	3.27165	5.77084e-210	6.18115e-206	Null_Model_DNMT3A_growth_syndrome_Null	human	GSM1579363
chip_geo	WA09	NANOG	10882	20826	0.52252	3409.17	242.259	30.8465	3.19198	3.11994e-209	3.34177e-205	Null_Model_DNMT3A_growth_syndrome_Null	human	GSM2816625
chip_geo	WA01	KDM2B	10039	20826	0.482042	2946.76	230.001	30.8357	3.40679	4.3503e-209	4.65961e-205	Null_Model_DNMT3A_growth_syndrome_Null	human	GSM2805880
chip_geo	WA01	ATF2	8927	20826	0.428647	2572.72	206.249	30.8088	3.46987	9.99052e-209	1.07008e-204	Null_Model_DNMT3A_growth_syndrome_Null	human	GSM1010742
chip_geo	WA09	EP300	9852	20826	0.473063	2933.51	224.707	30.7889	3.35843	1.84505e-208	1.97624e-204	Null_Model_DNMT3A_growth_syndrome_Null	human	GSM602291
chip_geo	WA01	KDM2B	9801	20826	0.470614	2883.2	224.844	30.7672	3.39935	3.60208e-208	3.85819e-204	Null_Model_DNMT3A_growth_syndrome_Null	human	GSM2805881
chip_geo	WA01	POLR2A-S5P	9394	20826	0.451071	2815.12	214.069	30.7325	3.33699	1.04797e-207	1.12248e-203	Null_Model_DNMT3A_growth_syndrome_Null	human	GSM1579352
chip_geo	WA01	MAX	11097	20826	0.532844	3787.14	237.872	30.7302	2.93018	1.12443e-207	1.20438e-203	Null_Model_DNMT3A_growth_syndrome_Null	human	GSM1010898
chip_geo	WA01	SP1	8735	20826	0.419428	2528.63	201.996	30.7253	3.45444	1.30744e-207	1.4004e-203	Null_Model_DNMT3A_growth_syndrome_Null	human	GSM803377
chip_geo	Induced pluripotent stem cells	CTDP1	7674	20826	0.368482	2014.41	184.222	30.7217	3.80955	1.46196e-207	1.56591e-203	Null_Model_DNMT3A_growth_syndrome_Null	human	GSM2550210
chip_geo	WA01	CREB1	8873	20826	0.426054	2757.24	199.071	30.7215	3.21807	1.47098e-207	1.57556e-203	Null_Model_DNMT3A_growth_syndrome_Null	human	GSM1010896
chip_geo	WA01	SP4	8143	20826	0.391002	2353.55	188.642	30.6902	3.45988	3.8481e-207	4.1217e-203	Null_Model_DNMT3A_growth_syndrome_Null	human	GSM1010743
chip_geo	WA01	NIPBL	8122	20826	0.389993	2391.36	186.893	30.6627	3.39639	8.94084e-207	9.57654e-203	Null_Model_DNMT3A_growth_syndrome_Null	human	GSM1579365
chip_geo	WA01	BCOR	8496	20826	0.407952	2611.64	191.923	30.66	3.25313	9.7346e-207	1.04267e-202	Null_Model_DNMT3A_growth_syndrome_Null	human	GSM2805878
chip_geo	WA01	SIN3A	9211	20826	0.442284	2901.16	205.829	30.6557	3.17493	1.1094e-206	1.18828e-202	Null_Model_DNMT3A_growth_syndrome_Null	human	GSM935289
chip_geo	WA01	SSU72	7490	20826	0.359647	2077.56	176.589	30.65	3.60518	1.32318e-206	1.41726e-202	Null_Model_DNMT3A_growth_syndrome_Null	human	GSM1503826
chip_geo	WA01	NIPBL	8004	20826	0.384327	2328.91	185.31	30.6248	3.4368	2.85883e-206	3.06209e-202	Null_Model_DNMT3A_growth_syndrome_Null	human	GSM1579366
chip_geo	Induced pluripotent stem cells	EP300	7571	20826	0.363536	2099.7	178.684	30.62	3.60576	3.31109e-206	3.54651e-202	Null_Model_DNMT3A_growth_syndrome_Null	human	GSM2550230
chip_geo	WA09	RNF2	8446	20826	0.405551	2560.68	192.224	30.6171	3.29835	3.62733e-206	3.88524e-202	Null_Model_DNMT3A_growth_syndrome_Null	human	GSM2816631
chip_geo	WA01	HDAC2	8573	20826	0.411649	2644.82	193.626	30.6166	3.24143	3.67985e-206	3.94149e-202	Null_Model_DNMT3A_growth_syndrome_Null	human	GSM803345
chip_geo	WA09	ZNF143	7447	20826	0.357582	2226.29	170.609	30.6004	3.34503	6.03955e-206	6.46896e-202	Null_Model_DNMT3A_growth_syndrome_Null	human	GSM2816622
chip_geo	WA01	GABPA	8717	20826	0.418563	2824.79	192.597	30.5935	3.08589	7.46959e-206	8.00068e-202	Null_Model_DNMT3A_growth_syndrome_Null	human	GSM803424
chip_geo	WA01	KDM2B	8138	20826	0.390762	2518.01	183.805	30.5759	3.23192	1.27942e-205	1.37039e-201	Null_Model_DNMT3A_growth_syndrome_Null	human	GSM2805867
chip_geo	WA01	E2F6	8787	20826	0.421925	2821.92	195.107	30.5734	3.11384	1.38026e-205	1.47839e-201	Null_Model_DNMT3A_growth_syndrome_Null	human	GSM1010899
chip_geo	WA09	ZNF143	7384	20826	0.354557	2232.03	168.624	30.553	3.3082	2.58126e-205	2.76479e-201	Null_Model_DNMT3A_growth_syndrome_Null	human	GSM2816621
chip_geo	WA01	POLR2A-S5P	6841	20826	0.328484	1970.86	159.48	30.5375	3.47107	4.14004e-205	4.4344e-201	Null_Model_DNMT3A_growth_syndrome_Null	human	GSM1579354
chip_geo	FX52	POLR2A	6509	20826	0.312542	1778.47	154.963	30.5269	3.65988	5.73637e-205	6.14423e-201	Null_Model_DNMT3A_growth_syndrome_Null	human	GSM2742904
chip_geo	WA09	RAD21	9112	20826	0.43753	3097.63	197.059	30.5207	2.94161	6.92935e-205	7.42202e-201	Null_Model_DNMT3A_growth_syndrome_Null	human	GSM2816618
chip_geo	FX52	POLR2A	7034	20826	0.337751	1937.15	167.008	30.5185	3.6311	7.40481e-205	7.9313e-201	Null_Model_DNMT3A_growth_syndrome_Null	human	GSM2742892
chip_geo	Induced pluripotent stem cells	CTDP1	6354	20826	0.305099	1654.53	154.016	30.5129	3.84036	8.78446e-205	9.40903e-201	Null_Model_DNMT3A_growth_syndrome_Null	human	GSM2550231
chip_geo	WA01	NANOG	7559	20826	0.36296	2278.55	173.06	30.5122	3.31746	8.98438e-205	9.62317e-201	Null_Model_DNMT3A_growth_syndrome_Null	human	GSM518374
chip_geo	WA01	EP300	7036	20826	0.337847	2069.79	162.791	30.5067	3.39938	1.06337e-204	1.13898e-200	Null_Model_DNMT3A_growth_syndrome_Null	human	GSM803542
chip_geo	WA01	BCOR	7619	20826	0.365841	2378.23	171.832	30.4994	3.20364	1.32591e-204	1.42018e-200	Null_Model_DNMT3A_growth_syndrome_Null	human	GSM2805879
chip_geo	WA09	RAD21	9162	20826	0.439931	3214.11	195.058	30.4929	2.85056	1.61663e-204	1.73157e-200	Null_Model_DNMT3A_growth_syndrome_Null	human	GSM2816616
chip_geo	fibroblast of arm	POLR2A	6224	20826	0.298857	1756.95	146.51	30.4897	3.54251	1.78433e-204	1.9112e-200	Null_Model_DNMT3A_growth_syndrome_Null	human	GSM2533957
chip_geo	WA01	POLR2A-S5P	6651	20826	0.31936	1921.78	155.125	30.4865	3.46085	1.96486e-204	2.10456e-200	Null_Model_DNMT3A_growth_syndrome_Null	human	GSM1579353
chip_geo	Induced pluripotent stem cells	EP300	5417	20826	0.260108	1436.41	130.571	30.4859	3.7712	2.00397e-204	2.14645e-200	Null_Model_DNMT3A_growth_syndrome_Null	human	GSM2550209
chip_geo	WA01	RYBP	7353	20826	0.353068	2298.8	165.797	30.4843	3.19862	2.10559e-204	2.2553e-200	Null_Model_DNMT3A_growth_syndrome_Null	human	GSM2805870
chip_geo	WA01	RAD21	10111	20826	0.485499	3798.26	207.131	30.477	2.66201	2.62521e-204	2.81186e-200	Null_Model_DNMT3A_growth_syndrome_Null	human	GSM803466
chip_geo	WA09	NANOG	7301	20826	0.350571	2327.45	163.213	30.4728	3.13691	2.99238e-204	3.20514e-200	Null_Model_DNMT3A_growth_syndrome_Null	human	GSM2816626
chip_geo	WA01	ZNF143	8012	20826	0.384711	2657.11	175.768	30.4657	3.0153	3.70817e-204	3.97182e-200	Null_Model_DNMT3A_growth_syndrome_Null	human	GSM935514
chip_geo	WA01	POLR2A-S5P	6541	20826	0.314079	1913.62	151.899	30.4636	3.41812	3.95835e-204	4.23979e-200	Null_Model_DNMT3A_growth_syndrome_Null	human	GSM1579351
chip_geo	Induced pluripotent stem cells	CTDP1	6054	20826	0.290694	1640.8	144.879	30.4612	3.68967	4.25813e-204	4.56089e-200	Null_Model_DNMT3A_growth_syndrome_Null	human	GSM2550224
chip_geo	WA01	PCGF1	7622	20826	0.365985	2396.16	171.631	30.4481	3.18093	6.35568e-204	6.80757e-200	Null_Model_DNMT3A_growth_syndrome_Null	human	GSM2805869
chip_geo	WA09	POLR2A	6646	20826	0.31912	1955.45	154.114	30.4357	3.39871	9.26395e-204	9.92262e-200	Null_Model_DNMT3A_growth_syndrome_Null	human	GSM2816623
chip_geo	WA01	TEAD4	8988	20826	0.431576	3098	193.545	30.4321	2.90122	1.03194e-203	1.10531e-199	Null_Model_DNMT3A_growth_syndrome_Null	human	GSM1010845
chip_geo	HUES 64	OTX2	8500	20826	0.408144	2877.67	184.912	30.4054	2.95378	2.32785e-203	2.49336e-199	Null_Model_DNMT3A_growth_syndrome_Null	human	GSM1505704
chip_geo	WA01	POLR2A-S7P	5918	20826	0.284164	1668.55	139.909	30.3729	3.5468	6.26429e-203	6.70969e-199	Null_Model_DNMT3A_growth_syndrome_Null	human	GSM1579358
chip_geo	WA01	TCF12	6920	20826	0.332277	2127.2	157.814	30.3698	3.2531	6.87392e-203	7.36265e-199	Null_Model_DNMT3A_growth_syndrome_Null	human	GSM803427
chip_geo	WA01	NIPBL	6423	20826	0.308413	1840.95	150.907	30.3634	3.48896	8.36064e-203	8.95508e-199	Null_Model_DNMT3A_growth_syndrome_Null	human	GSM1579364
chip_geo	FX52	POLR2A	5828	20826	0.279843	1625.83	138.427	30.3565	3.58463	1.03039e-202	1.10365e-198	Null_Model_DNMT3A_growth_syndrome_Null	human	GSM2742898
chip_geo	WA01	KDM1A	7148	20826	0.343225	2296.68	159.853	30.3487	3.11232	1.30685e-202	1.39977e-198	Null_Model_DNMT3A_growth_syndrome_Null	human	GSM2699986
chip_geo	WA01	CTBP2	7800	20826	0.374532	2614.41	170.868	30.3485	2.98347	1.31648e-202	1.41009e-198	Null_Model_DNMT3A_growth_syndrome_Null	human	GSM935463
chip_geo	WA09	RAD21	8393	20826	0.403006	2874	181.868	30.3462	2.92032	1.4118e-202	1.51218e-198	Null_Model_DNMT3A_growth_syndrome_Null	human	GSM2816617
chip_geo	WA09	RNF2	7259	20826	0.348555	2298.07	163.498	30.3425	3.15874	1.57946e-202	1.69176e-198	Null_Model_DNMT3A_growth_syndrome_Null	human	GSM2816632
chip_geo	WA09	NIPBL	7036	20826	0.337847	2222.26	158.673	30.3375	3.16615	1.83621e-202	1.96677e-198	Null_Model_DNMT3A_growth_syndrome_Null	human	GSM2816642
chip_geo	WA01	TAF7	7011	20826	0.336646	2223.69	157.931	30.3126	3.15286	3.9101e-202	4.18811e-198	Null_Model_DNMT3A_growth_syndrome_Null	human	GSM803501
chip_geo	BG03	POLR2A	5494	20826	0.263805	1522.97	131.062	30.2988	3.60742	5.93772e-202	6.35989e-198	Null_Model_DNMT3A_growth_syndrome_Null	human	GSM897115
chip_geo	Induced pluripotent stem cells	CTDP1	5225	20826	0.250888	1439.97	124.983	30.2844	3.62855	9.18554e-202	9.83863e-198	Null_Model_DNMT3A_growth_syndrome_Null	human	GSM2550266
chip_geo	Induced pluripotent stem cells	EP300	4970	20826	0.238644	1349.81	119.611	30.2664	3.682	1.58934e-201	1.70234e-197	Null_Model_DNMT3A_growth_syndrome_Null	human	GSM2550223
chip_geo	WA09	EZH2	6906	20826	0.331605	2228.66	154.633	30.2481	3.09872	2.76542e-201	2.96204e-197	Null_Model_DNMT3A_growth_syndrome_Null	human	GSM3498319
chip_geo	WA01	RAD21	7676	20826	0.368578	2722.18	163.775	30.2477	2.81979	2.79772e-201	2.99664e-197	Null_Model_DNMT3A_growth_syndrome_Null	human	GSM935379
chip_geo	GM8330-8	CHD8	8027	20826	0.385432	2933.23	168.42	30.2444	2.73657	3.08741e-201	3.30693e-197	Null_Model_DNMT3A_growth_syndrome_Null	human	GSM1506076
chip_geo	WA01	POLR2A	5380	20826	0.258331	1528.6	127.365	30.2392	3.51957	3.61784e-201	3.87507e-197	Null_Model_DNMT3A_growth_syndrome_Null	human	GSM1579355
chip_geo	WA01	POLR2A	5327	20826	0.255786	1522.19	125.872	30.2277	3.49957	5.13135e-201	5.49619e-197	Null_Model_DNMT3A_growth_syndrome_Null	human	GSM1579357
chip_geo	GM8330-8	CHD8	8249	20826	0.396091	3007.09	173.461	30.2195	2.74318	6.57346e-201	7.04084e-197	Null_Model_DNMT3A_growth_syndrome_Null	human	GSM1506075
chip_geo	WA09	POLR2A	5690	20826	0.273216	1698.63	132.102	30.2143	3.34977	7.69071e-201	8.23752e-197	Null_Model_DNMT3A_growth_syndrome_Null	human	GSM2816624
chip_geo	fibroblast of arm	POLR2A	6057	20826	0.290838	1826.48	140.091	30.1983	3.31621	1.24642e-200	1.33504e-196	Null_Model_DNMT3A_growth_syndrome_Null	human	GSM2533958
chip_geo	WA01	CTCF	8882	20826	0.426486	3508.56	177.941	30.1979	2.53152	1.2607e-200	1.35033e-196	Null_Model_DNMT3A_growth_syndrome_Null	human	GSM803419
chip_geo	WA09	POU5F1	5830	20826	0.279939	1744.63	135.29	30.197	3.34167	1.29527e-200	1.38736e-196	Null_Model_DNMT3A_growth_syndrome_Null	human	GSM2816629
chip_geo	phESC	POU5F1	5484	20826	0.263325	1592.28	128.885	30.1953	3.44411	1.36385e-200	1.46082e-196	Null_Model_DNMT3A_growth_syndrome_Null	human	GSM1705268
chip_geo	WA01	JUND	7644	20826	0.367041	2673.25	164.733	30.1746	2.85944	2.55218e-200	2.73364e-196	Null_Model_DNMT3A_growth_syndrome_Null	human	GSM803529
chip_geo	WA09	RAD21	6915	20826	0.332037	2448.25	148.078	30.1649	2.82447	3.42058e-200	3.66379e-196	Null_Model_DNMT3A_growth_syndrome_Null	human	GSM2816615
chip_geo	phESC	POU5F1	5466	20826	0.26246	1569.22	129.207	30.1591	3.48326	4.07692e-200	4.36678e-196	Null_Model_DNMT3A_growth_syndrome_Null	human	GSM1705267
chip_geo	GM8330-8	CHD8	7996	20826	0.383943	2939.79	167.754	30.1407	2.71993	7.09915e-200	7.6039e-196	Null_Model_DNMT3A_growth_syndrome_Null	human	GSM1506077
chip_geo	tibial nerve tissue	CTCF	8169	20826	0.39225	3196.86	164.991	30.1358	2.55532	8.23027e-200	8.81544e-196	Null_Model_DNMT3A_growth_syndrome_Null	human	GSM2828550
chip_geo	WA01	NANOG	6349	20826	0.304859	2054.71	142.591	30.1161	3.08997	1.4916e-199	1.59765e-195	Null_Model_DNMT3A_growth_syndrome_Null	human	GSM803437
chip_geo	WA01	POLR2A	4852	20826	0.232978	1371.07	115.646	30.0999	3.53885	2.43142e-199	2.60429e-195	Null_Model_DNMT3A_growth_syndrome_Null	human	GSM1579362
chip_geo	WA01	MYC	4688	20826	0.225103	1337.01	111.339	30.0972	3.50633	2.63447e-199	2.82178e-195	Null_Model_DNMT3A_growth_syndrome_Null	human	GSM935509
chip_geo	human induced pluripotent stem cells (hiPSCs)	HDAC2	6879	20826	0.330308	2336.24	150.992	30.086	2.94447	3.69146e-199	3.95392e-195	Null_Model_DNMT3A_growth_syndrome_Null	human	GSM1706722
chip_geo	Induced pluripotent stem cells	CTDP1	4583	20826	0.220061	1212.49	112.04	30.083	3.77984	4.03906e-199	4.32624e-195	Null_Model_DNMT3A_growth_syndrome_Null	human	GSM2550252
chip_geo	FX52	CONTROL	7015	20826	0.336839	2594.96	147.007	30.0669	2.70331	6.55796e-199	7.02424e-195	Null_Model_DNMT3A_growth_syndrome_Null	human	GSM2742890
chip_geo	WA01	POLR2A	5645	20826	0.271055	1673.85	132.106	30.0603	3.37247	8.01161e-199	8.58124e-195	Null_Model_DNMT3A_growth_syndrome_Null	human	GSM1579359
chip_geo	iPSC	SOX2	5543	20826	0.266158	1620.8	130.484	30.0589	3.41991	8.35319e-199	8.9471e-195	Null_Model_DNMT3A_growth_syndrome_Null	human	GSM1364026
chip_geo	body of pancreas tissue	POLR2A	7098	20826	0.340824	2587.51	150.064	30.0571	2.74318	8.8111e-199	9.43757e-195	Null_Model_DNMT3A_growth_syndrome_Null	human	GSM2827403
chip_geo	HEK293	ZNF335	8110	20826	0.389417	3213.39	162.932	30.0531	2.52382	9.93285e-199	1.06391e-194	Null_Model_DNMT3A_growth_syndrome_Null	human	GSM2423319
chip_geo	adrenal gland tissue	CTCF	7785	20826	0.373812	2979	159.935	30.0497	2.61329	1.1023e-198	1.18067e-194	Null_Model_DNMT3A_growth_syndrome_Null	human	GSM2827383
chip_geo	WA01	EGR1	5643	20826	0.270959	1766.71	129.007	30.047	3.19407	1.19507e-198	1.28004e-194	Null_Model_DNMT3A_growth_syndrome_Null	human	GSM803430
chip_geo	WA01	POLR2A	4485	20826	0.215356	1257.07	107.496	30.0283	3.56782	2.0988e-198	2.24803e-194	Null_Model_DNMT3A_growth_syndrome_Null	human	GSM1503827
chip_geo	WA01	RBBP5	6342	20826	0.304523	2113.45	140.963	29.9977	3.00079	5.25363e-198	5.62716e-194	Null_Model_DNMT3A_growth_syndrome_Null	human	GSM831039
chip_geo	HCT 116	CONTROL	7484	20826	0.359358	2740.53	158.135	29.9964	2.73086	5.47197e-198	5.86102e-194	Null_Model_DNMT3A_growth_syndrome_Null	human	GSM1010872
chip_geo	body of pancreas tissue	CTCF	8215	20826	0.394459	3158	168.617	29.9911	2.60133	6.41194e-198	6.86783e-194	Null_Model_DNMT3A_growth_syndrome_Null	human	GSM2827160
chip_geo	HEK293	PATZ1	7357	20826	0.35326	2871.1	149.616	29.9827	2.56243	8.23659e-198	8.82221e-194	Null_Model_DNMT3A_growth_syndrome_Null	human	GSM2424206
chip_geo	Shef4	CTDP1	5087	20826	0.244262	1541.99	118.31	29.9637	3.29898	1.4586e-197	1.56231e-193	Null_Model_DNMT3A_growth_syndrome_Null	human	GSM535981
chip_geo	transverse colon tissue	CTCF	6756	20826	0.324402	2460.34	143.367	29.9626	2.74596	1.5071e-197	1.61425e-193	Null_Model_DNMT3A_growth_syndrome_Null	human	GSM2828900
chip_geo	HEK293	ZFP2	8199	20826	0.393691	3279.75	164.188	29.9611	2.49988	1.57698e-197	1.6891e-193	Null_Model_DNMT3A_growth_syndrome_Null	human	GSM2423456
chip_geo	WT-ADRC-40	EP300	6166	20826	0.296072	2135.18	134.581	29.9508	2.88781	2.14596e-197	2.29854e-193	Null_Model_DNMT3A_growth_syndrome_Null	human	GSM1817182
chip_geo	NCC-IT	POLR2A	4900	20826	0.235283	1399.14	116.908	29.9455	3.50216	2.51587e-197	2.69475e-193	Null_Model_DNMT3A_growth_syndrome_Null	human	GSM654639
chip_geo	HUES 64	NANOG	6685	20826	0.320993	2322.94	145.675	29.9437	2.87782	2.65616e-197	2.84501e-193	Null_Model_DNMT3A_growth_syndrome_Null	human	GSM1505700
chip_geo	HEK293	ZNF501	7538	20826	0.361951	2901.86	154.854	29.9389	2.59765	3.06989e-197	3.28816e-193	Null_Model_DNMT3A_growth_syndrome_Null	human	GSM2423516
chip_geo	FX52	CONTROL	7639	20826	0.366801	2937.15	157.082	29.9324	2.60082	3.72362e-197	3.98836e-193	Null_Model_DNMT3A_growth_syndrome_Null	human	GSM2742896
chip_geo	H9	TFAP2A	7227	20826	0.347018	2770.08	148.913	29.9296	2.60895	4.0564e-197	4.34481e-193	Null_Model_DNMT3A_growth_syndrome_Null	human	GSM1817197
chip_geo	WA01	SIN3A	6337	20826	0.304283	2140.97	140.204	29.928	2.95987	4.25252e-197	4.55487e-193	Null_Model_DNMT3A_growth_syndrome_Null	human	GSM803428
chip_geo	Induced pluripotent stem cells	CTDP1	4076	20826	0.195717	1095.67	99.6275	29.9147	3.72009	6.33055e-197	6.78065e-193	Null_Model_DNMT3A_growth_syndrome_Null	human	GSM2550189
chip_geo	HEK293	SP7	7976	20826	0.382983	3210.65	159.301	29.9142	2.48424	6.42264e-197	6.87929e-193	Null_Model_DNMT3A_growth_syndrome_Null	human	GSM2423527
chip_geo	WA09	SOX2	4636	20826	0.222606	1400.44	108.169	29.9121	3.31038	6.85209e-197	7.33928e-193	Null_Model_DNMT3A_growth_syndrome_Null	human	GSM1701825
chip_geo	WA01	POLR2A-S7P	4927	20826	0.236579	1452.07	116.191	29.9071	3.39308	7.96682e-197	8.53326e-193	Null_Model_DNMT3A_growth_syndrome_Null	human	GSM1579356
chip_geo	HEK293	ZNF2	7577	20826	0.363824	2950.26	154.733	29.9014	2.56825	9.43661e-197	1.01076e-192	Null_Model_DNMT3A_growth_syndrome_Null	human	GSM2422885
chip_geo	HCT 116	MAX	7621	20826	0.365937	2949.86	156.259	29.8936	2.58351	1.19037e-196	1.27501e-192	Null_Model_DNMT3A_growth_syndrome_Null	human	GSM1010904
chip_geo	PGP1	SMARCA4	8854	20826	0.425142	3749.31	170.767	29.8927	2.3615	1.22559e-196	1.31273e-192	Null_Model_DNMT3A_growth_syndrome_Null	human	GSM2534511
chip_geo	WA01	USF1	6164	20826	0.295976	2124.39	135.148	29.8904	2.90154	1.31252e-196	1.40585e-192	Null_Model_DNMT3A_growth_syndrome_Null	human	GSM803426
chip_geo	HCT 116	SRF	6625	20826	0.318112	2390.9	141.664	29.8883	2.77092	1.39583e-196	1.49507e-192	Null_Model_DNMT3A_growth_syndrome_Null	human	GSM1010851
chip_geo	H9	NR2F1	7371	20826	0.353933	2898.84	149.652	29.8838	2.54275	1.59911e-196	1.71281e-192	Null_Model_DNMT3A_growth_syndrome_Null	human	GSM1817190
chip_geo	HEK293	PATZ1	7607	20826	0.365265	2993.39	154.385	29.8837	2.54127	1.60016e-196	1.71393e-192	Null_Model_DNMT3A_growth_syndrome_Null	human	GSM2424207
chip_geo	HCT 116	RAD21	7559	20826	0.36296	2970.59	153.548	29.8826	2.54461	1.65501e-196	1.77268e-192	Null_Model_DNMT3A_growth_syndrome_Null	human	GSM1010848
chip_geo	SW480	TP53	8501	20826	0.408192	3542.98	165.924	29.8812	2.39939	1.72606e-196	1.84879e-192	Null_Model_DNMT3A_growth_syndrome_Null	human	GSM2746540
chip_geo	WA01	CTNNB1	4817	20826	0.231297	1464.37	112.224	29.8744	3.28947	2.11686e-196	2.26737e-192	Null_Model_DNMT3A_growth_syndrome_Null	human	GSM1579346
chip_geo	HEK293	ZNF71	7726	20826	0.370979	3082.83	155.444	29.8704	2.50614	2.38219e-196	2.55156e-192	Null_Model_DNMT3A_growth_syndrome_Null	human	GSM2423047
chip_geo	Kelly	MYCN	7706	20826	0.370018	3146.96	152.629	29.8701	2.44871	2.40725e-196	2.57841e-192	Null_Model_DNMT3A_growth_syndrome_Null	human	GSM3172706
chip_geo	LoVo	RAD21	6757	20826	0.32445	2535.37	141.337	29.8692	2.66509	2.47355e-196	2.64942e-192	Null_Model_DNMT3A_growth_syndrome_Null	human	GSM1239538
chip_geo	transverse colon tissue	CTCF	6953	20826	0.333862	2584	146.276	29.8681	2.69079	2.55334e-196	2.73488e-192	Null_Model_DNMT3A_growth_syndrome_Null	human	GSM2828689
chip_geo	HCT 116	EGR1	6120	20826	0.293863	2154.06	132.782	29.8681	2.84115	2.55664e-196	2.73842e-192	Null_Model_DNMT3A_growth_syndrome_Null	human	GSM1010846
chip_geo	tibial nerve	CTCF	7718	20826	0.370594	3002.06	157.936	29.8599	2.5709	3.26955e-196	3.50202e-192	Null_Model_DNMT3A_growth_syndrome_Null	human	GSM2827293
chip_geo	renal cortex tissue	EP300	6681	20826	0.320801	2384.66	143.89	29.8584	2.80165	3.41695e-196	3.6599e-192	Null_Model_DNMT3A_growth_syndrome_Null	human	GSM1970524
chip_geo	HEK293	ZNF335	7795	20826	0.374292	3054.34	158.788	29.8554	2.55211	3.74074e-196	4.0067e-192	Null_Model_DNMT3A_growth_syndrome_Null	human	GSM2423318
chip_geo	thyroid gland tissue	CTCF	7131	20826	0.342409	2660.66	149.743	29.8534	2.68016	3.96588e-196	4.24786e-192	Null_Model_DNMT3A_growth_syndrome_Null	human	GSM2827572
chip_geo	MKL-1	MAX	7466	20826	0.358494	2985.5	150.098	29.8505	2.50075	4.32901e-196	4.6368e-192	Null_Model_DNMT3A_growth_syndrome_Null	human	GSM1711858
chip_geo	HCT 116	CBX3	7773	20826	0.373235	3091.33	156.847	29.8486	2.51445	4.57593e-196	4.90127e-192	Null_Model_DNMT3A_growth_syndrome_Null	human	GSM1010758
chip_geo	HUES 64	NANOG	6530	20826	0.31355	2410.64	138.009	29.8485	2.70882	4.58766e-196	4.91385e-192	Null_Model_DNMT3A_growth_syndrome_Null	human	GSM1505699
chip_geo	HEK293	ZNF2	7451	20826	0.357774	2929.57	151.5	29.8444	2.54338	5.19323e-196	5.56246e-192	Null_Model_DNMT3A_growth_syndrome_Null	human	GSM2422886
chip_geo	HCT 116	ELF1	5946	20826	0.285508	2069.58	129.896	29.8424	2.87305	5.5102e-196	5.90197e-192	Null_Model_DNMT3A_growth_syndrome_Null	human	GSM1010765
chip_geo	HEK293	SP7	7942	20826	0.38135	3241.37	157.561	29.8338	2.4502	7.12079e-196	7.62707e-192	Null_Model_DNMT3A_growth_syndrome_Null	human	GSM2423526
chip_geo	upper lobe of left lung tissue	CTCF	7513	20826	0.360751	3019.63	150.626	29.8312	2.48805	7.70085e-196	8.24838e-192	Null_Model_DNMT3A_growth_syndrome_Null	human	GSM2828802
chip_geo	HCT 116	JUND	6876	20826	0.330164	2674.08	140.862	29.8299	2.57135	7.98976e-196	8.55784e-192	Null_Model_DNMT3A_growth_syndrome_Null	human	GSM1010847
chip_geo	uterus tissue	CTCF	7062	20826	0.339095	2745.96	144.701	29.8273	2.57177	8.63801e-196	9.25217e-192	Null_Model_DNMT3A_growth_syndrome_Null	human	GSM2827412
chip_geo	HEK293	ZBTB20	7398	20826	0.355229	3000.67	147.445	29.8234	2.46545	9.70559e-196	1.03957e-191	Null_Model_DNMT3A_growth_syndrome_Null	human	GSM2827428
chip_geo	body of pancreas tissue	CTCF	6939	20826	0.333189	2626.47	144.611	29.8217	2.64195	1.02332e-195	1.09608e-191	Null_Model_DNMT3A_growth_syndrome_Null	human	GSM2827130
chip_geo	HUES 64	SRF	6308	20826	0.302891	2253.69	135.958	29.8202	2.79897	1.0678e-195	1.14372e-191	Null_Model_DNMT3A_growth_syndrome_Null	human	GSM1505772
chip_geo	HCT 116	SIN3AK20	6846	20826	0.328724	2536.72	144.555	29.8107	2.69876	1.41874e-195	1.51961e-191	Null_Model_DNMT3A_growth_syndrome_Null	human	GSM1010905
chip_geo	ovary tissue	CTCF	6274	20826	0.301258	2315.61	132.792	29.809	2.70944	1.4942e-195	1.60044e-191	Null_Model_DNMT3A_growth_syndrome_Null	human	GSM2827573
chip_geo	HEK293	ZNF414	7165	20826	0.344041	2773.2	147.332	29.8089	2.58366	1.49803e-195	1.60453e-191	Null_Model_DNMT3A_growth_syndrome_Null	human	GSM2423598
chip_geo	WT33	TFAP2A	8144	20826	0.39105	3278.91	163.225	29.806	2.48376	1.6321e-195	1.74814e-191	Null_Model_DNMT3A_growth_syndrome_Null	human	GSM1817200
chip_geo	thyroid gland tissue	CTCF	7386	20826	0.354653	2902.92	150.415	29.8047	2.54433	1.6985e-195	1.81926e-191	Null_Model_DNMT3A_growth_syndrome_Null	human	GSM2828709
chip_geo	ECC-1	MAX	7173	20826	0.344425	2804.71	146.649	29.7873	2.55748	2.85511e-195	3.05811e-191	Null_Model_DNMT3A_growth_syndrome_Null	human	GSM1010807
chip_geo	HCT 116	SP1	7144	20826	0.343033	2763.86	147.07	29.7827	2.58479	3.2706e-195	3.50314e-191	Null_Model_DNMT3A_growth_syndrome_Null	human	GSM1010902
chip_geo	WT33	EP300	5735	20826	0.275377	2004.47	125.302	29.7722	2.8611	4.4757e-195	4.79392e-191	Null_Model_DNMT3A_growth_syndrome_Null	human	GSM1817183
chip_geo	tibial nerve tissue	CTCF	7488	20826	0.359551	2954.09	152.3	29.7696	2.53479	4.84276e-195	5.18708e-191	Null_Model_DNMT3A_growth_syndrome_Null	human	GSM2827473
chip_geo	Coronary Artery Endothelial Cells	SMC1A	7927	20826	0.38063	3285.98	155.936	29.7623	2.41237	6.01274e-195	6.44025e-191	Null_Model_DNMT3A_growth_syndrome_Null	human	GSM2718674
chip_geo	prostate gland tissue	CTCF	7266	20826	0.348891	2773.82	150.962	29.757	2.6195	7.03249e-195	7.5325e-191	Null_Model_DNMT3A_growth_syndrome_Null	human	GSM2828516
chip_geo	HEK293	ZNF346	6637	20826	0.318688	2472.71	139.981	29.7489	2.68409	8.97069e-195	9.60851e-191	Null_Model_DNMT3A_growth_syndrome_Null	human	GSM2423109
chip_geo	HEK293	ZNF414	6637	20826	0.318688	2527.92	138.128	29.7484	2.62548	9.0951e-195	9.74176e-191	Null_Model_DNMT3A_growth_syndrome_Null	human	GSM2423599
chip_geo	K-562	MAZ	6681	20826	0.320801	2571.92	138.141	29.7454	2.59767	9.93542e-195	1.06418e-190	Null_Model_DNMT3A_growth_syndrome_Null	human	GSM935337
chip_geo	NCC-IT	POU5F1	5358	20826	0.257275	1808.7	119.325	29.7449	2.96234	1.0099e-194	1.08171e-190	Null_Model_DNMT3A_growth_syndrome_Null	human	GSM881712
chip_geo	SEM	SDS	10904	20826	0.523576	5311.89	188.016	29.7428	2.05275	1.07504e-194	1.15148e-190	Null_Model_DNMT3A_growth_syndrome_Null	human	GSM2212233
chip_geo	HUES 64	CTCF	6642	20826	0.318928	2584.66	136.46	29.7328	2.56977	1.44791e-194	1.55085e-190	Null_Model_DNMT3A_growth_syndrome_Null	human	GSM1505620
chip_geo	HEK293	ZNF501	7196	20826	0.34553	2761.31	149.159	29.7314	2.60601	1.51013e-194	1.6175e-190	Null_Model_DNMT3A_growth_syndrome_Null	human	GSM2423515
chip_geo	K562	RNF2	8841	20826	0.424517	3939.43	164.866	29.7306	2.24423	1.5451e-194	1.65496e-190	Null_Model_DNMT3A_growth_syndrome_Null	human	GSM2827187
chip_geo	breast epithelium tissue	CTCF	6458	20826	0.310093	2383.91	137.061	29.7248	2.709	1.83817e-194	1.96887e-190	Null_Model_DNMT3A_growth_syndrome_Null	human	GSM2827381
chip_geo	HEK293T	HDGF	6825	20826	0.327715	2605.94	141.943	29.7235	2.61902	1.90637e-194	2.04192e-190	Null_Model_DNMT3A_growth_syndrome_Null	human	GSM2827420
chip_geo	Peyer's patch tissue	CTCF	6605	20826	0.317152	2531.18	137.06	29.723	2.60946	1.93936e-194	2.07725e-190	Null_Model_DNMT3A_growth_syndrome_Null	human	GSM2828983
chip_geo	HUES 64	SRF	5476	20826	0.262941	1919	119.676	29.7218	2.85356	2.00754e-194	2.15028e-190	Null_Model_DNMT3A_growth_syndrome_Null	human	GSM1505775
chip_geo	HEK293	ZNF71	6379	20826	0.3063	2421.82	133.149	29.7199	2.63397	2.12577e-194	2.27691e-190	Null_Model_DNMT3A_growth_syndrome_Null	human	GSM2423048
chip_geo	GP5d	SMC3	6529	20826	0.313502	2495.77	135.752	29.7103	2.61602	2.82551e-194	3.0264e-190	Null_Model_DNMT3A_growth_syndrome_Null	human	GSM1240826
chip_geo	K562	SKIL	7719	20826	0.370642	3290.3	149.068	29.7093	2.34599	2.91101e-194	3.11799e-190	Null_Model_DNMT3A_growth_syndrome_Null	human	GSM2827251
chip_geo	prostate gland tissue	CTCF	6506	20826	0.312398	2433.96	137.071	29.7076	2.67301	3.06292e-194	3.2807e-190	Null_Model_DNMT3A_growth_syndrome_Null	human	GSM2828639
chip_geo	LoVo	SMC3	6175	20826	0.296504	2322.04	129.698	29.7072	2.65929	3.10272e-194	3.32332e-190	Null_Model_DNMT3A_growth_syndrome_Null	human	GSM1208679
chip_geo	HEK293	ZBTB8A	6482	20826	0.311246	2484.72	134.581	29.7016	2.60875	3.65755e-194	3.9176e-190	Null_Model_DNMT3A_growth_syndrome_Null	human	GSM2423540
chip_geo	HUES 64	SRF	5767	20826	0.276913	2154.16	121.639	29.7012	2.67714	3.70245e-194	3.9657e-190	Null_Model_DNMT3A_growth_syndrome_Null	human	GSM1505774
chip_geo	induced pluripotent stem cell	CTCF	6941	20826	0.333285	2756.82	140.907	29.6946	2.51775	4.50861e-194	4.82917e-190	Null_Model_DNMT3A_growth_syndrome_Null	human	GSM2698545
chip_geo	HCT 116	POLR2A	5586	20826	0.268222	1956.03	122.257	29.6913	2.85579	4.96923e-194	5.32254e-190	Null_Model_DNMT3A_growth_syndrome_Null	human	GSM1162752
chip_geo	WA01	USF2	4134	20826	0.198502	1230.48	97.7946	29.69	3.35966	5.17147e-194	5.53916e-190	Null_Model_DNMT3A_growth_syndrome_Null	human	GSM935380
chip_geo	HEK293	KLF17	7068	20826	0.339383	2849.59	142.084	29.6897	2.48036	5.21944e-194	5.59055e-190	Null_Model_DNMT3A_growth_syndrome_Null	human	GSM2422946
chip_geo	Hep-G2	ZGPAT	6563	20826	0.315135	2600.7	133.466	29.6876	2.52355	5.5465e-194	5.94085e-190	Null_Model_DNMT3A_growth_syndrome_Null	human	GSM2534339
chip_geo	A-549	TCF12	6884	20826	0.330548	2735.67	139.735	29.6871	2.51639	5.6354e-194	6.03607e-190	Null_Model_DNMT3A_growth_syndrome_Null	human	GSM1010746
chip_geo	body of pancreas tissue	CTCF	6028	20826	0.289446	2222.7	128.182	29.6866	2.71201	5.71877e-194	6.12538e-190	Null_Model_DNMT3A_growth_syndrome_Null	human	GSM2827540
chip_geo	Hep-G2	ZEB1	6326	20826	0.303755	2418.77	131.617	29.6865	2.61538	5.73682e-194	6.1447e-190	Null_Model_DNMT3A_growth_syndrome_Null	human	GSM1010809
chip_geo	HCT 116	POLR2A	5518	20826	0.264957	1939	120.56	29.6865	2.84579	5.73785e-194	6.14581e-190	Null_Model_DNMT3A_growth_syndrome_Null	human	GSM1162755
chip_geo	GM12890	CTCF	6757	20826	0.32445	2750.66	134.957	29.686	2.4565	5.82345e-194	6.2375e-190	Null_Model_DNMT3A_growth_syndrome_Null	human	GSM1233914
chip_geo	A-549	MAX	6850	20826	0.328916	2708.71	139.542	29.6777	2.52888	7.45688e-194	7.98707e-190	Null_Model_DNMT3A_growth_syndrome_Null	human	GSM1010728
chip_geo	adrenal gland tissue	CTCF	6586	20826	0.316239	2565.31	135.48	29.6773	2.56733	7.54628e-194	8.08282e-190	Null_Model_DNMT3A_growth_syndrome_Null	human	GSM2828999
chip_geo	GM19239	CTCF	7288	20826	0.349947	3041.16	143.107	29.676	2.39646	7.82883e-194	8.38546e-190	Null_Model_DNMT3A_growth_syndrome_Null	human	GSM1234100
chip_geo	Kelly	MYCN	6553	20826	0.314655	2553.33	134.783	29.6749	2.56645	8.08952e-194	8.66469e-190	Null_Model_DNMT3A_growth_syndrome_Null	human	GSM3172705
chip_geo	esophagus squamous epithelium	CTCF	7072	20826	0.339576	2877.82	141.347	29.6729	2.45741	8.59351e-194	9.20451e-190	Null_Model_DNMT3A_growth_syndrome_Null	human	GSM2827389
chip_geo	HCT 116	USF1	6247	20826	0.299962	2295.94	133.154	29.6728	2.72089	8.60956e-194	9.2217e-190	Null_Model_DNMT3A_growth_syndrome_Null	human	GSM1010836
chip_geo	Hep-G2	CONTROL	6766	20826	0.324882	2686.66	137.479	29.6725	2.51837	8.69977e-194	9.31832e-190	Null_Model_DNMT3A_growth_syndrome_Null	human	GSM1010814
chip_geo	HEK293	ZXDB	6789	20826	0.325987	2690.91	138.12	29.6704	2.52294	9.25378e-194	9.91172e-190	Null_Model_DNMT3A_growth_syndrome_Null	human	GSM2423669
chip_geo	HEK293	ZBTB48	7172	20826	0.344377	2961.52	141.916	29.6687	2.42173	9.71857e-194	1.04096e-189	Null_Model_DNMT3A_growth_syndrome_Null	human	GSM2828952
chip_geo	NCI-H128	MAX	6307	20826	0.302843	2403.94	131.563	29.6668	2.62361	1.02948e-193	1.10267e-189	Null_Model_DNMT3A_growth_syndrome_Null	human	GSM1008618
chip_geo	breast epithelium	CTCF	6435	20826	0.308989	2418.65	135.382	29.6668	2.66057	1.02981e-193	1.10303e-189	Null_Model_DNMT3A_growth_syndrome_Null	human	GSM2827526
chip_geo	HEK293	KLF17	7366	20826	0.353692	3004.34	147.039	29.6633	2.45179	1.14289e-193	1.22415e-189	Null_Model_DNMT3A_growth_syndrome_Null	human	GSM2422947
chip_geo	HEK293	SP3	6338	20826	0.304331	2381.47	133.391	29.6613	2.66139	1.21387e-193	1.30018e-189	Null_Model_DNMT3A_growth_syndrome_Null	human	GSM2423087
chip_geo	HEK293	ZNF346	6545	20826	0.314271	2460.42	137.717	29.6592	2.66012	1.28928e-193	1.38095e-189	Null_Model_DNMT3A_growth_syndrome_Null	human	GSM2423110
chip_geo	ADRC40	TFAP2A	7586	20826	0.364256	3018.43	154.018	29.6562	2.51323	1.41209e-193	1.51249e-189	Null_Model_DNMT3A_growth_syndrome_Null	human	GSM1817199
chip_geo	WA09	KLF4	4526	20826	0.217324	1370.71	106.408	29.6526	3.30194	1.56765e-193	1.67911e-189	Null_Model_DNMT3A_growth_syndrome_Null	human	GSM2816628
chip_geo	A-549	SIN3AK20	5717	20826	0.274513	2067.95	123.068	29.6507	2.76457	1.66248e-193	1.78068e-189	Null_Model_DNMT3A_growth_syndrome_Null	human	GSM1010882
chip_geo	WA09	KLF4	4493	20826	0.21574	1394.17	104.516	29.6495	3.22271	1.72176e-193	1.84418e-189	Null_Model_DNMT3A_growth_syndrome_Null	human	GSM2816627
chip_geo	spleen tissue	CTCF	6716	20826	0.322482	2564.85	140.052	29.64	2.61847	2.28103e-193	2.44321e-189	Null_Model_DNMT3A_growth_syndrome_Null	human	GSM2827505
chip_geo	HCT 116	CTCF	5503	20826	0.264237	1954.5	119.722	29.6396	2.81556	2.31031e-193	2.47457e-189	Null_Model_DNMT3A_growth_syndrome_Null	human	GSM1010903
chip_geo	HT-29	DMSO	5806	20826	0.278786	2248.1	120.04	29.6393	2.58263	2.32964e-193	2.49527e-189	Null_Model_DNMT3A_growth_syndrome_Null	human	GSM2090919
chip_geo	HEK293	ZXDB	6872	20826	0.329972	2706.24	140.557	29.6375	2.53932	2.45444e-193	2.62895e-189	Null_Model_DNMT3A_growth_syndrome_Null	human	GSM2423670
chip_geo	Hep-G2	CREB1	6815	20826	0.327235	2711.04	138.483	29.6351	2.51379	2.63858e-193	2.82619e-189	Null_Model_DNMT3A_growth_syndrome_Null	human	GSM1010808
chip_geo	Hep-G2	MAX	7702	20826	0.369826	3200.5	151.913	29.6321	2.4065	2.88085e-193	3.08568e-189	Null_Model_DNMT3A_growth_syndrome_Null	human	GSM1010865
chip_geo	GM18486	STAG1	7265	20826	0.348843	3046.13	142.376	29.6319	2.38499	2.90004e-193	3.10624e-189	Null_Model_DNMT3A_growth_syndrome_Null	human	GSM1233991
chip_geo	HEK293	ZNF394	7617	20826	0.365745	3159.75	150.425	29.6312	2.41064	2.96494e-193	3.17575e-189	Null_Model_DNMT3A_growth_syndrome_Null	human	GSM2423060
chip_geo	upper lobe of left lung tissue	CTCF	7450	20826	0.357726	3041.34	148.786	29.6309	2.44958	2.98556e-193	3.19783e-189	Null_Model_DNMT3A_growth_syndrome_Null	human	GSM2828718
chip_geo	HEK293	ZEB2	7300	20826	0.350523	3004.39	144.973	29.6305	2.42978	3.02318e-193	3.23813e-189	Null_Model_DNMT3A_growth_syndrome_Null	human	GSM2423462
chip_geo	WA09	POU5F1	4332	20826	0.208009	1323	101.554	29.6294	3.27438	3.12072e-193	3.34261e-189	Null_Model_DNMT3A_growth_syndrome_Null	human	GSM2816630
chip_geo	HEK293	ZNF629	6944	20826	0.333429	2852.14	138.104	29.6288	2.43466	3.17981e-193	3.40589e-189	Null_Model_DNMT3A_growth_syndrome_Null	human	GSM2827315
chip_geo	HCT 116	WDR11	6269	20826	0.301018	2354.17	132.135	29.6274	2.66293	3.31522e-193	3.55093e-189	Null_Model_DNMT3A_growth_syndrome_Null	human	GSM2711380
chip_geo	K562	CC2D1A	6337	20826	0.304283	2556.72	127.598	29.6264	2.47857	3.41522e-193	3.65804e-189	Null_Model_DNMT3A_growth_syndrome_Null	human	GSM2827292
chip_geo	K562	MGA	7201	20826	0.34577	2988.18	142.205	29.625	2.40983	3.56548e-193	3.81899e-189	Null_Model_DNMT3A_growth_syndrome_Null	human	GSM2828489
chip_geo	esophagus squamous epithelium tissue	CTCF	5997	20826	0.287957	2288.47	125.208	29.619	2.62052	4.25316e-193	4.55556e-189	Null_Model_DNMT3A_growth_syndrome_Null	human	GSM2828722
chip_geo	UCLA 1	TFAP2C	5364	20826	0.257563	1871.54	117.914	29.6186	2.8661	4.30156e-193	4.6074e-189	Null_Model_DNMT3A_growth_syndrome_Null	human	GSM2901732
chip_geo	esophagus muscularis mucosa tissue	CTCF	6288	20826	0.30193	2346.99	133.06	29.6184	2.67918	4.33236e-193	4.64039e-189	Null_Model_DNMT3A_growth_syndrome_Null	human	GSM2827319
chip_geo	MS1	CTCF	6937	20826	0.333093	2852.12	137.924	29.617	2.43223	4.51506e-193	4.83608e-189	Null_Model_DNMT3A_growth_syndrome_Null	human	GSM1234219
chip_geo	Hep-G2	ZGPAT	5612	20826	0.269471	2096.3	118.715	29.6146	2.6771	4.84241e-193	5.18671e-189	Null_Model_DNMT3A_growth_syndrome_Null	human	GSM2534338
chip_geo	HEK293	ZFP37	7126	20826	0.342168	2939.36	141.375	29.6137	2.42434	4.98495e-193	5.33938e-189	Null_Model_DNMT3A_growth_syndrome_Null	human	GSM2423378
chip_geo	HEK293	ZNF692	7650	20826	0.367329	3247.78	148.655	29.6136	2.35545	4.98766e-193	5.34228e-189	Null_Model_DNMT3A_growth_syndrome_Null	human	GSM2423464
chip_geo	esophagus muscularis mucosa tissue	CTCF	5858	20826	0.281283	2176.41	124.324	29.613	2.69159	5.08974e-193	5.45162e-189	Null_Model_DNMT3A_growth_syndrome_Null	human	GSM2827544
chip_geo	GM18486	CTCF	6941	20826	0.333285	2838.99	138.536	29.6096	2.44489	5.61819e-193	6.01764e-189	Null_Model_DNMT3A_growth_syndrome_Null	human	GSM1233977
chip_geo	HCT116	POLR2A	4534	20826	0.217709	1503.09	102.367	29.6083	3.01645	5.84706e-193	6.26278e-189	Null_Model_DNMT3A_growth_syndrome_Null	human	GSM1465034
chip_geo	WA09	EP300	4973	20826	0.238788	1642.2	112.502	29.6067	3.02825	6.12866e-193	6.5644e-189	Null_Model_DNMT3A_growth_syndrome_Null	human	GSM1817181
chip_geo	GM19240	CTCF	6911	20826	0.331845	2855.87	136.968	29.6064	2.41993	6.18195e-193	6.62149e-189	Null_Model_DNMT3A_growth_syndrome_Null	human	GSM1234121
chip_geo	HEK293	ZNF394	6452	20826	0.309805	2543.15	132.046	29.6021	2.53701	7.01738e-193	7.51632e-189	Null_Model_DNMT3A_growth_syndrome_Null	human	GSM2423059
chip_geo	HEK293	POLR2A	5478	20826	0.263037	2014.15	117.023	29.5998	2.71976	7.5107e-193	8.04471e-189	Null_Model_DNMT3A_growth_syndrome_Null	human	GSM1820477
chip_geo	HuCC-T1	SMC1A	8755	20826	0.420388	4098.88	157.306	29.5991	2.13595	7.66251e-193	8.20731e-189	Null_Model_DNMT3A_growth_syndrome_Null	human	GSM1670709
chip_geo	MCF-7	MAX	7259	20826	0.348555	3077.35	141.277	29.599	2.35884	7.69139e-193	8.23825e-189	Null_Model_DNMT3A_growth_syndrome_Null	human	GSM1010863
chip_geo	WA09	TP53	4280	20826	0.205512	1291.62	100.972	29.5962	3.31367	8.35138e-193	8.94517e-189	Null_Model_DNMT3A_growth_syndrome_Null	human	GSM981237
chip_geo	hNSCs	CHD8	8553	20826	0.410689	3674.91	164.823	29.5959	2.3274	8.445e-193	9.04544e-189	Null_Model_DNMT3A_growth_syndrome_Null	human	GSM1381222
chip_geo	HEK293	ZNF692	7334	20826	0.352156	3120.41	142.374	29.5953	2.35033	8.58744e-193	9.19801e-189	Null_Model_DNMT3A_growth_syndrome_Null	human	GSM2423463
chip_geo	K562	MNT	7048	20826	0.338423	2852.94	141.767	29.5913	2.47043	9.67546e-193	1.03634e-188	Null_Model_DNMT3A_growth_syndrome_Null	human	GSM2827385
chip_geo	T-47D	KDM5B	8255	20826	0.39638	3697.09	154.03	29.591	2.23284	9.75059e-193	1.04439e-188	Null_Model_DNMT3A_growth_syndrome_Null	human	GSM1122659
chip_geo	Hep-G2	ARID4B	6770	20826	0.325074	2658.28	138.954	29.5905	2.54676	9.90156e-193	1.06056e-188	Null_Model_DNMT3A_growth_syndrome_Null	human	GSM2534717
chip_geo	fibroblast of arm	ETS1	3862	20826	0.185441	1185.79	90.4495	29.588	3.25691	1.06768e-192	1.1436e-188	Null_Model_DNMT3A_growth_syndrome_Null	human	GSM2534129
chip_geo	HT-29	POLR2A	7017	20826	0.336935	2841.12	141.136	29.5876	2.4698	1.07845e-192	1.15513e-188	Null_Model_DNMT3A_growth_syndrome_Null	human	GSM2042901
chip_geo	K562	RNF2	8390	20826	0.402862	3756	156.624	29.5869	2.23376	1.1029e-192	1.18131e-188	Null_Model_DNMT3A_growth_syndrome_Null	human	GSM2827186
chip_geo	tibial artery tissue	CTCF	6309	20826	0.302939	2436.35	130.893	29.5864	2.58953	1.11771e-192	1.19718e-188	Null_Model_DNMT3A_growth_syndrome_Null	human	GSM2827529
chip_geo	fibroblast of arm	CTCF	5787	20826	0.277874	2159.32	122.651	29.5773	2.68	1.463e-192	1.56702e-188	Null_Model_DNMT3A_growth_syndrome_Null	human	GSM2534650
chip_geo	K562	ILF3	7879	20826	0.378325	3355.99	152.926	29.5765	2.34775	1.49714e-192	1.60359e-188	Null_Model_DNMT3A_growth_syndrome_Null	human	GSM2757508
chip_geo	K562	L3MBTL2	7648	20826	0.367233	3326.89	146.102	29.5759	2.29884	1.52374e-192	1.63208e-188	Null_Model_DNMT3A_growth_syndrome_Null	human	GSM2423625
chip_geo	K562	CHAMP1	6670	20826	0.320273	2730.62	133.202	29.5744	2.44267	1.59709e-192	1.71065e-188	Null_Model_DNMT3A_growth_syndrome_Null	human	GSM2422948
chip_geo	HEK293	ZNF101	6046	20826	0.29031	2318.15	126.055	29.5733	2.60811	1.64829e-192	1.76548e-188	Null_Model_DNMT3A_growth_syndrome_Null	human	GSM2423517
chip_geo	HEK293	ZFP37	7440	20826	0.357246	3067.07	147.869	29.5729	2.42577	1.66686e-192	1.78537e-188	Null_Model_DNMT3A_growth_syndrome_Null	human	GSM2423377
chip_geo	GM12892	STAG1	7320	20826	0.351484	3154.42	140.866	29.5712	2.32055	1.75365e-192	1.87834e-188	Null_Model_DNMT3A_growth_syndrome_Null	human	GSM1233976
chip_geo	Hep-G2	MYBL2	6639	20826	0.318784	2607.39	136.342	29.5699	2.54623	1.82183e-192	1.95137e-188	Null_Model_DNMT3A_growth_syndrome_Null	human	GSM1010876
chip_geo	HEK293	ZNF629	7119	20826	0.341832	2952.53	140.906	29.5692	2.41115	1.85789e-192	1.98998e-188	Null_Model_DNMT3A_growth_syndrome_Null	human	GSM2827316
chip_geo	GM17942	CTCF	6815	20826	0.327235	2754.07	137.339	29.5687	2.47452	1.88675e-192	2.0209e-188	Null_Model_DNMT3A_growth_syndrome_Null	human	GSM2040767
chip_geo	WA01	CTCF	6419	20826	0.30822	2501.57	132.494	29.5668	2.56599	1.99896e-192	2.14108e-188	Null_Model_DNMT3A_growth_syndrome_Null	human	GSM1267206
chip_geo	WA09	CTCF	4690	20826	0.225199	1609.39	104.194	29.5662	2.91414	2.03544e-192	2.18016e-188	Null_Model_DNMT3A_growth_syndrome_Null	human	GSM2699185
chip_geo	GM19239	CTCF	6812	20826	0.327091	2807.11	135.461	29.5649	2.42669	2.11313e-192	2.26338e-188	Null_Model_DNMT3A_growth_syndrome_Null	human	GSM1234099
chip_geo	A-673 clone Asp114	SRF	5486	20826	0.263421	2056.73	115.996	29.5636	2.66734	2.19891e-192	2.35525e-188	Null_Model_DNMT3A_growth_syndrome_Null	human	GSM2436678
chip_geo	HEK293	ZEB2	7293	20826	0.350187	2980.72	145.879	29.5607	2.44672	2.39246e-192	2.56256e-188	Null_Model_DNMT3A_growth_syndrome_Null	human	GSM2423461
chip_geo	LoVo	CTCF	5145	20826	0.247047	1811.53	112.773	29.5592	2.84015	2.49889e-192	2.67656e-188	Null_Model_DNMT3A_growth_syndrome_Null	human	GSM1208603
chip_geo	Hep-G2	ELF3	5820	20826	0.279458	2257.82	120.51	29.5591	2.57771	2.509e-192	2.68739e-188	Null_Model_DNMT3A_growth_syndrome_Null	human	GSM2534421
chip_geo	Hep-G2	NR2F2	6409	20826	0.30774	2496	132.382	29.5584	2.5677	2.55884e-192	2.74078e-188	Null_Model_DNMT3A_growth_syndrome_Null	human	GSM1010810
chip_geo	GM18486	CTCF	6418	20826	0.308172	2574.12	130.044	29.5582	2.49327	2.57484e-192	2.75791e-188	Null_Model_DNMT3A_growth_syndrome_Null	human	GSM1233979
chip_geo	esophagus squamous epithelium	CTCF	6145	20826	0.295064	2358.88	128.092	29.5579	2.60505	2.59882e-192	2.7836e-188	Null_Model_DNMT3A_growth_syndrome_Null	human	GSM2828903
chip_geo	K562	CHAMP1	6542	20826	0.314127	2599.63	133.382	29.5571	2.51651	2.66347e-192	2.85284e-188	Null_Model_DNMT3A_growth_syndrome_Null	human	GSM2422949
chip_geo	GM12878	CTCF	6771	20826	0.325122	2802.74	134.258	29.5569	2.41585	2.6749e-192	2.86509e-188	Null_Model_DNMT3A_growth_syndrome_Null	human	GSM1233887
chip_geo	ECC-1	RAD21	5974	20826	0.286853	2248.43	126.058	29.5545	2.65697	2.87335e-192	3.07764e-188	Null_Model_DNMT3A_growth_syndrome_Null	human	GSM1010801
chip_geo	Hep-G2	KAT8	5836	20826	0.280227	2199.67	123.04	29.554	2.65312	2.91451e-192	3.12174e-188	Null_Model_DNMT3A_growth_syndrome_Null	human	GSM2534668
chip_geo	GM12892	CTCF	7024	20826	0.337271	2909.22	139.23	29.5538	2.41439	2.93803e-192	3.14692e-188	Null_Model_DNMT3A_growth_syndrome_Null	human	GSM1233956
chip_geo	HCT 116	ATF3	5823	20826	0.279602	2144.59	124.479	29.5505	2.71521	3.23407e-192	3.46402e-188	Null_Model_DNMT3A_growth_syndrome_Null	human	GSM1010757
chip_geo	H9	EP300	5008	20826	0.240469	1748.75	110.297	29.5498	2.86376	3.30699e-192	3.54212e-188	Null_Model_DNMT3A_growth_syndrome_Null	human	GSM714804
chip_geo	Peyer's patch tissue	CTCF	7048	20826	0.338423	2838.72	142.448	29.5495	2.48281	3.32915e-192	3.56585e-188	Null_Model_DNMT3A_growth_syndrome_Null	human	GSM2827359
chip_geo	GM12890	CTCF	6824	20826	0.327667	2791.25	136.476	29.5492	2.44478	3.3605e-192	3.59944e-188	Null_Model_DNMT3A_growth_syndrome_Null	human	GSM1233915
chip_geo	WT33	NR2F1	6931	20826	0.332805	2799.64	139.824	29.5469	2.47567	3.60129e-192	3.85734e-188	Null_Model_DNMT3A_growth_syndrome_Null	human	GSM1817193
chip_geo	Hep-G2	RXRB	6366	20826	0.305676	2540.68	129.472	29.5455	2.50563	3.74916e-192	4.01572e-188	Null_Model_DNMT3A_growth_syndrome_Null	human	GSM2534152
chip_geo	HEK293	WT1	6307	20826	0.302843	2465.22	130.038	29.5435	2.55839	3.97709e-192	4.25986e-188	Null_Model_DNMT3A_growth_syndrome_Null	human	GSM2424205
chip_geo	induced pluripotent stem cell	CTCF	6413	20826	0.307932	2495.41	132.606	29.5432	2.56992	4.01837e-192	4.30408e-188	Null_Model_DNMT3A_growth_syndrome_Null	human	GSM2698544
chip_geo	HCT 116	ICE1	5241	20826	0.251657	1835.5	115.273	29.5429	2.85536	4.04774e-192	4.33554e-188	Null_Model_DNMT3A_growth_syndrome_Null	human	GSM1162754
chip_geo	Lymphoblastoid Cell Lines	SA1	7274	20826	0.349275	3043.13	143.225	29.54	2.3903	4.41589e-192	4.72986e-188	Null_Model_DNMT3A_growth_syndrome_Null	human	GSM1234161
chip_geo	GM12878	RAD21	7064	20826	0.339191	3001.78	137.523	29.5384	2.35327	4.62259e-192	4.95126e-188	Null_Model_DNMT3A_growth_syndrome_Null	human	GSM1233913
chip_geo	A-549	SP1	6791	20826	0.326083	2786.07	135.585	29.5381	2.43748	4.66244e-192	4.99394e-188	Null_Model_DNMT3A_growth_syndrome_Null	human	GSM1010813
chip_geo	HepG2	KLF16	5614	20826	0.269567	2107.33	118.718	29.5379	2.66403	4.69932e-192	5.03344e-188	Null_Model_DNMT3A_growth_syndrome_Null	human	GSM2527382
chip_geo	K562	MNT	6384	20826	0.30654	2485.4	132.013	29.532	2.56861	5.59003e-192	5.98748e-188	Null_Model_DNMT3A_growth_syndrome_Null	human	GSM2828867
chip_geo	Hep-G2	FOXO3	6030	20826	0.289542	2343.24	124.852	29.529	2.57335	6.10587e-192	6.54e-188	Null_Model_DNMT3A_growth_syndrome_Null	human	GSM2574751
chip_geo	uterus tissue	CTCF	6361	20826	0.305436	2456.81	132.219	29.5282	2.58913	6.25297e-192	6.69755e-188	Null_Model_DNMT3A_growth_syndrome_Null	human	GSM2828982
chip_geo	HEK293	POLR2A	6042	20826	0.290118	2328.87	125.751	29.5276	2.59439	6.36072e-192	6.81297e-188	Null_Model_DNMT3A_growth_syndrome_Null	human	GSM1820484
chip_geo	WA09	NIPBL	4549	20826	0.218429	1442.37	105.212	29.5274	3.15383	6.39682e-192	6.85163e-188	Null_Model_DNMT3A_growth_syndrome_Null	human	GSM2816643
chip_geo	HMEC	UBTF	6492	20826	0.311726	2613.99	131.337	29.5271	2.48356	6.45503e-192	6.91398e-188	Null_Model_DNMT3A_growth_syndrome_Null	human	GSM1544526
chip_geo	hESCs	HDAC2	4851	20826	0.23293	1625.51	109.248	29.5245	2.9843	6.97762e-192	7.47373e-188	Null_Model_DNMT3A_growth_syndrome_Null	human	GSM1706684
chip_geo	K562	CSDE1	6707	20826	0.322049	2701.02	135.688	29.5235	2.48314	7.18839e-192	7.69949e-188	Null_Model_DNMT3A_growth_syndrome_Null	human	GSM2423438
chip_geo	Hep-G2	CREB1	6110	20826	0.293383	2408.15	125.386	29.5235	2.53721	7.18766e-192	7.6987e-188	Null_Model_DNMT3A_growth_syndrome_Null	human	GSM1861929
chip_geo	WA01	POLR2A	4059	20826	0.194901	1221.41	96.1151	29.5228	3.3232	7.33852e-192	7.86028e-188	Null_Model_DNMT3A_growth_syndrome_Null	human	GSM1579361
chip_geo	LoVo	E2F3	5137	20826	0.246663	1848.47	111.396	29.5211	2.77906	7.71585e-192	8.26445e-188	Null_Model_DNMT3A_growth_syndrome_Null	human	GSM1239452
chip_geo	K562	MGA	7504	20826	0.360319	3182.76	146.38	29.5206	2.3577	7.82163e-192	8.37775e-188	Null_Model_DNMT3A_growth_syndrome_Null	human	GSM2828490
chip_geo	liver	RAD21	8423	20826	0.404446	3728.58	159.03	29.5191	2.25904	8.18141e-192	8.76311e-188	Null_Model_DNMT3A_growth_syndrome_Null	human	GSM2527620
chip_geo	HEK293	POLR2A	5676	20826	0.272544	2093.37	121.378	29.5162	2.71142	8.90673e-192	9.54e-188	Null_Model_DNMT3A_growth_syndrome_Null	human	GSM1820483
chip_geo	WA01	KDM1A	3975	20826	0.190867	1211.42	93.6377	29.5135	3.28127	9.64678e-192	1.03327e-187	Null_Model_DNMT3A_growth_syndrome_Null	human	GSM2699985
chip_geo	HCT 116	FOSL1	6493	20826	0.311774	2553.46	133.489	29.5122	2.54282	1.00421e-191	1.07561e-187	Null_Model_DNMT3A_growth_syndrome_Null	human	GSM1010756
chip_geo	GM12891	STAG1	7312	20826	0.3511	3119.76	142.052	29.512	2.34377	1.00919e-191	1.08094e-187	Null_Model_DNMT3A_growth_syndrome_Null	human	GSM1233954
chip_geo	Th1 cells	T-bet	6949	20826	0.333669	2896.06	137.333	29.5119	2.39947	1.01383e-191	1.08591e-187	Null_Model_DNMT3A_growth_syndrome_Null	human	GSM2176976
chip_geo	HEK293	TRIM28	6488	20826	0.311534	2622.62	130.979	29.5114	2.47386	1.02888e-191	1.10203e-187	Null_Model_DNMT3A_growth_syndrome_Null	human	GSM700359
chip_geo	WA01	CTCF	6405	20826	0.307548	2528.18	131.367	29.5113	2.53344	1.03073e-191	1.10401e-187	Null_Model_DNMT3A_growth_syndrome_Null	human	GSM1267207
chip_geo	K562	REST	7663	20826	0.367954	3368.84	145.516	29.5099	2.27467	1.07444e-191	1.15084e-187	Null_Model_DNMT3A_growth_syndrome_Null	human	GSM2423079
chip_geo	thyroid gland tissue	CTCF	6280	20826	0.301546	2466.86	129.223	29.5083	2.54575	1.12728e-191	1.20743e-187	Null_Model_DNMT3A_growth_syndrome_Null	human	GSM2828820
chip_geo	0308	CHD4	6377	20826	0.306204	2542.41	129.953	29.5075	2.50825	1.15379e-191	1.23583e-187	Null_Model_DNMT3A_growth_syndrome_Null	human	GSM1265802
chip_geo	LoVo	SMC1A	5740	20826	0.275617	2136.58	122.12	29.5072	2.68653	1.16449e-191	1.24729e-187	Null_Model_DNMT3A_growth_syndrome_Null	human	GSM1208678
chip_geo	HEK293	ZFP69B	7011	20826	0.336646	2915.5	138.799	29.5068	2.40473	1.17812e-191	1.26189e-187	Null_Model_DNMT3A_growth_syndrome_Null	human	GSM2423392
chip_geo	retina	BRD4	6245	20826	0.299866	2449.74	128.625	29.5064	2.54925	1.19192e-191	1.27666e-187	Null_Model_DNMT3A_growth_syndrome_Null	human	GSM2316299
chip_geo	LoVo	RAD21	6668	20826	0.320177	2710.21	134.135	29.506	2.46033	1.20711e-191	1.29293e-187	Null_Model_DNMT3A_growth_syndrome_Null	human	GSM1208668
chip_geo	Lymphoblastoid Cell Lines	CTCF	6519	20826	0.313022	2681.78	130.052	29.5053	2.43085	1.23266e-191	1.32031e-187	Null_Model_DNMT3A_growth_syndrome_Null	human	GSM1234162
chip_geo	A-673 clone Asp114	SRF	6687	20826	0.321089	2761.11	133.069	29.5026	2.42185	1.33267e-191	1.42742e-187	Null_Model_DNMT3A_growth_syndrome_Null	human	GSM2436679
chip_geo	HEK293	ZNF366	7738	20826	0.371555	3443.22	145.578	29.5015	2.24731	1.37904e-191	1.47709e-187	Null_Model_DNMT3A_growth_syndrome_Null	human	GSM2423020
chip_geo	gastrocnemius medialis tissue	CTCF	6105	20826	0.293143	2384.12	126.142	29.4976	2.56069	1.54399e-191	1.65376e-187	Null_Model_DNMT3A_growth_syndrome_Null	human	GSM2827238
chip_geo	K562	MIER1	6293	20826	0.30217	2561.48	126.51	29.4958	2.45678	1.62919e-191	1.74503e-187	Null_Model_DNMT3A_growth_syndrome_Null	human	GSM2423470
chip_geo	HEK293	ZNF24	6247	20826	0.299962	2417.02	129.853	29.4948	2.58459	1.67635e-191	1.79553e-187	Null_Model_DNMT3A_growth_syndrome_Null	human	GSM2424228
chip_geo	HEK293	SP3	5816	20826	0.279266	2178.49	123.341	29.4914	2.66973	1.8572e-191	1.98925e-187	Null_Model_DNMT3A_growth_syndrome_Null	human	GSM2423088
chip_geo	UCLA 1	TFAP2C	5460	20826	0.262172	1943.3	119.248	29.4907	2.80966	1.89432e-191	2.02901e-187	Null_Model_DNMT3A_growth_syndrome_Null	human	GSM2901734
chip_geo	LoVo	HOXA4	5866	20826	0.281667	2196.25	124.445	29.489	2.67092	1.99405e-191	2.13582e-187	Null_Model_DNMT3A_growth_syndrome_Null	human	GSM1239460
chip_geo	WA01	POLR2A	4170	20826	0.20023	1331.18	96.2675	29.4888	3.13255	2.00173e-191	2.14405e-187	Null_Model_DNMT3A_growth_syndrome_Null	human	GSM822300
chip_geo	nhESC	CTCF	4830	20826	0.231922	1658.94	107.535	29.4886	2.9115	2.01546e-191	2.15876e-187	Null_Model_DNMT3A_growth_syndrome_Null	human	GSM1705253
chip_geo	GM19240	CTCF	6940	20826	0.333237	2919.42	136.35	29.4873	2.37719	2.09292e-191	2.24172e-187	Null_Model_DNMT3A_growth_syndrome_Null	human	GSM1234122
chip_geo	WA01	CTCF	4938	20826	0.237107	1782.47	107.015	29.4869	2.77032	2.11882e-191	2.26947e-187	Null_Model_DNMT3A_growth_syndrome_Null	human	GSM1267209
chip_geo	GM19238	CTCF	7456	20826	0.358014	3166.06	145.498	29.4845	2.35497	2.277e-191	2.4389e-187	Null_Model_DNMT3A_growth_syndrome_Null	human	GSM1234079
chip_geo	LY1	BRD4	5742	20826	0.275713	2128.8	122.547	29.4841	2.6973	2.29951e-191	2.463e-187	Null_Model_DNMT3A_growth_syndrome_Null	human	GSM1296636
chip_geo	GP5d	RAD21	6135	20826	0.294584	2343.83	128.584	29.484	2.61751	2.30952e-191	2.47372e-187	Null_Model_DNMT3A_growth_syndrome_Null	human	GSM1240823
chip_geo	HEK293	ZBTB8A	6673	20826	0.320417	2561.15	139.467	29.4826	2.60547	2.40311e-191	2.57397e-187	Null_Model_DNMT3A_growth_syndrome_Null	human	GSM2423541
chip_geo	testis tissue	CTCF	5598	20826	0.268799	2139.65	117.303	29.4821	2.61631	2.44425e-191	2.61804e-187	Null_Model_DNMT3A_growth_syndrome_Null	human	GSM2827575
chip_geo	Peyer's patch tissue	POLR2A	6295	20826	0.302266	2527.31	127.797	29.4819	2.49079	2.45881e-191	2.63363e-187	Null_Model_DNMT3A_growth_syndrome_Null	human	GSM2828901
chip_geo	adrenal gland tissue	CTCF	7140	20826	0.342841	2885.23	144.325	29.4804	2.47467	2.56927e-191	2.75194e-187	Null_Model_DNMT3A_growth_syndrome_Null	human	GSM2828902
chip_geo	SUM229PE	BRD4	6771	20826	0.325122	2794.3	134.899	29.4791	2.42315	2.66927e-191	2.85905e-187	Null_Model_DNMT3A_growth_syndrome_Null	human	GSM2330604
chip_geo	K562	L3MBTL2	7871	20826	0.377941	3473.84	149.163	29.4789	2.26579	2.68426e-191	2.87511e-187	Null_Model_DNMT3A_growth_syndrome_Null	human	GSM2423624
chip_geo	WA09	FOXP1	5389	20826	0.258763	1973.53	115.867	29.4775	2.73064	2.7962e-191	2.99501e-187	Null_Model_DNMT3A_growth_syndrome_Null	human	GSM768310
chip_geo	nhESC	CTCF	5087	20826	0.244262	1794.78	111.687	29.4771	2.83432	2.82712e-191	3.02813e-187	Null_Model_DNMT3A_growth_syndrome_Null	human	GSM1705254
chip_geo	HEK293	ZNF524	5772	20826	0.277154	2159.33	122.56	29.4768	2.67305	2.85401e-191	3.05693e-187	Null_Model_DNMT3A_growth_syndrome_Null	human	GSM2827212
chip_geo	HCT 116	NIPBL	5418	20826	0.260156	1996.32	116.085	29.4756	2.71399	2.96045e-191	3.17094e-187	Null_Model_DNMT3A_growth_syndrome_Null	human	GSM2809638
chip_geo	nhESC	POU5F1	4449	20826	0.213627	1482.97	100.63	29.4745	3.00006	3.05521e-191	3.27244e-187	Null_Model_DNMT3A_growth_syndrome_Null	human	GSM1705259
chip_geo	K562	GATAD2B	7066	20826	0.339287	2922.69	140.579	29.4732	2.41763	3.17882e-191	3.40484e-187	Null_Model_DNMT3A_growth_syndrome_Null	human	GSM2827499
chip_geo	retina	BRD4	5394	20826	0.259003	2004.83	114.995	29.4724	2.6905	3.25258e-191	3.48384e-187	Null_Model_DNMT3A_growth_syndrome_Null	human	GSM2316301
chip_geo	HEK293	ZNF76	6304	20826	0.302699	2518.8	128.432	29.4724	2.50278	3.25538e-191	3.48684e-187	Null_Model_DNMT3A_growth_syndrome_Null	human	GSM2422953
chip_geo	Hep-G2	ZNF580	6295	20826	0.302266	2437	130.914	29.4698	2.5831	3.50906e-191	3.75855e-187	Null_Model_DNMT3A_growth_syndrome_Null	human	GSM2527559
chip_geo	K562	MNT	6504	20826	0.312302	2597.07	132.575	29.4696	2.50436	3.53395e-191	3.78522e-187	Null_Model_DNMT3A_growth_syndrome_Null	human	GSM2827386
chip_geo	K562	ATF7	7794	20826	0.374244	3484.8	146.248	29.4651	2.23657	4.03101e-191	4.31761e-187	Null_Model_DNMT3A_growth_syndrome_Null	human	GSM2828822
chip_geo	CyT49	FOXA2	7282	20826	0.349659	3196.89	138.643	29.465	2.27784	4.05043e-191	4.33842e-187	Null_Model_DNMT3A_growth_syndrome_Null	human	GSM1551468
chip_geo	PIN,LJ	DYNLL1	6080	20826	0.291943	2319.81	127.623	29.4633	2.6209	4.25296e-191	4.55535e-187	Null_Model_DNMT3A_growth_syndrome_Null	human	GSM1820485
chip_geo	PC-9	BRD4	6977	20826	0.335014	2900.42	138.363	29.4629	2.40551	4.30654e-191	4.61274e-187	Null_Model_DNMT3A_growth_syndrome_Null	human	GSM2359451
chip_geo	phESC	CTCF	4009	20826	0.1925	1226.66	94.4356	29.4628	3.26822	4.31359e-191	4.62028e-187	Null_Model_DNMT3A_growth_syndrome_Null	human	GSM1705263
chip_geo	sigmoid colon tissue	CTCF	4938	20826	0.237107	1730.04	108.886	29.4617	2.85427	4.45835e-191	4.77534e-187	Null_Model_DNMT3A_growth_syndrome_Null	human	GSM2828560
chip_geo	MM.1S	CTCF	6225	20826	0.298905	2370.42	130.846	29.4589	2.62612	4.84869e-191	5.19343e-187	Null_Model_DNMT3A_growth_syndrome_Null	human	GSM1070125
chip_geo	K562	ATF7	7093	20826	0.340584	3140.03	134.191	29.4579	2.2589	4.98659e-191	5.34114e-187	Null_Model_DNMT3A_growth_syndrome_Null	human	GSM2828823
chip_geo	Hep-G2	RAD21	6141	20826	0.294872	2517.65	123.003	29.4575	2.43918	5.04744e-191	5.40632e-187	Null_Model_DNMT3A_growth_syndrome_Null	human	GSM2527413
chip_geo	body of pancreas tissue	POLR2A	5796	20826	0.278306	2255.83	120.185	29.4559	2.56934	5.28859e-191	5.66461e-187	Null_Model_DNMT3A_growth_syndrome_Null	human	GSM2827194
chip_geo	GM18526	CTCF	6107	20826	0.293239	2380.94	126.5	29.455	2.56495	5.43522e-191	5.82167e-187	Null_Model_DNMT3A_growth_syndrome_Null	human	GSM1234010
chip_geo	BRD2	NRAS	6875	20826	0.330116	2856	136.446	29.4549	2.40721	5.44702e-191	5.83431e-187	Null_Model_DNMT3A_growth_syndrome_Null	human	GSM2476356
chip_geo	liver	RAD21	7622	20826	0.365985	3292.62	146.983	29.4549	2.31488	5.44093e-191	5.82778e-187	Null_Model_DNMT3A_growth_syndrome_Null	human	GSM2534632
chip_geo	WA09	EOMES	5808	20826	0.278882	2214.03	122.02	29.454	2.62328	5.59417e-191	5.99192e-187	Null_Model_DNMT3A_growth_syndrome_Null	human	GSM640691
chip_geo	CyT49	FOXA2	8375	20826	0.402142	3784.81	155.849	29.4528	2.21279	5.79192e-191	6.20372e-187	Null_Model_DNMT3A_growth_syndrome_Null	human	GSM1551469
chip_geo	Lymphoblastoid Cell Lines	CTCF	6718	20826	0.322578	2739.82	135.073	29.452	2.45198	5.92743e-191	6.34887e-187	Null_Model_DNMT3A_growth_syndrome_Null	human	GSM1234145
chip_geo	Lymphoblastoid Cell Lines	SA1	7564	20826	0.3632	3352.55	142.998	29.4511	2.25619	6.09018e-191	6.5232e-187	Null_Model_DNMT3A_growth_syndrome_Null	human	GSM1234179
chip_geo	Lymphoblastoid Cell Lines	CTCF	6668	20826	0.320177	2822.77	130.564	29.4509	2.36222	6.12738e-191	6.56304e-187	Null_Model_DNMT3A_growth_syndrome_Null	human	GSM1234181
chip_geo	GM17942	CTCF	7484	20826	0.359358	3249.73	143.779	29.4499	2.30296	6.31172e-191	6.76048e-187	Null_Model_DNMT3A_growth_syndrome_Null	human	GSM2040766
chip_geo	LoVo	GLI2	4938	20826	0.237107	1767.67	107.653	29.4496	2.79351	6.36451e-191	6.81702e-187	Null_Model_DNMT3A_growth_syndrome_Null	human	GSM1239455
chip_geo	Human hematopoietic stem cells CD34+ freshly purified	TRIM28	9256	20826	0.444444	4701.46	154.656	29.4495	1.96875	6.37886e-191	6.83239e-187	Null_Model_DNMT3A_growth_syndrome_Null	human	GSM1288792
chip_geo	GM12878	MAZ	5174	20826	0.248439	1944.91	109.651	29.4488	2.66028	6.51998e-191	6.98355e-187	Null_Model_DNMT3A_growth_syndrome_Null	human	GSM935283
chip_geo	WA09	EP300	4658	20826	0.223663	1553.14	105.433	29.4486	2.99908	6.55043e-191	7.01617e-187	Null_Model_DNMT3A_growth_syndrome_Null	human	GSM602299
chip_geo	K562	GATAD2B	6393	20826	0.306972	2608.04	128.533	29.4473	2.45126	6.81197e-191	7.2963e-187	Null_Model_DNMT3A_growth_syndrome_Null	human	GSM2827500
chip_geo	GM18486	STAG1	6791	20826	0.326083	2790.89	135.842	29.4468	2.43327	6.91074e-191	7.4021e-187	Null_Model_DNMT3A_growth_syndrome_Null	human	GSM1233992
chip_geo	HCT 116	ICE1	5405	20826	0.259531	1943.82	117.552	29.4439	2.7806	7.53675e-191	8.07261e-187	Null_Model_DNMT3A_growth_syndrome_Null	human	GSM1162751
chip_geo	Hep-G2	SMAD4	5410	20826	0.259771	2024.78	114.974	29.4434	2.6719	7.64657e-191	8.19024e-187	Null_Model_DNMT3A_growth_syndrome_Null	human	GSM2574752
chip_geo	MS1	CTCF	6682	20826	0.320849	2709.31	134.932	29.4422	2.46631	7.91694e-191	8.47984e-187	Null_Model_DNMT3A_growth_syndrome_Null	human	GSM1234216
chip_geo	WA09	RAD21	3725	20826	0.178863	1141.2	87.7595	29.4418	3.2641	8.01075e-191	8.58031e-187	Null_Model_DNMT3A_growth_syndrome_Null	human	GSM2816647
chip_geo	HEK293	ZEB1	5581	20826	0.267982	2160.99	116.164	29.4414	2.58262	8.12226e-191	8.69976e-187	Null_Model_DNMT3A_growth_syndrome_Null	human	GSM2424138
chip_geo	HT-29	POLR2A	6714	20826	0.322385	2817.07	132.364	29.4411	2.38333	8.17234e-191	8.75339e-187	Null_Model_DNMT3A_growth_syndrome_Null	human	GSM2042899
chip_geo	HeLa S3	SMC3	6549	20826	0.314463	2742.56	129.296	29.4398	2.38791	8.50621e-191	9.111e-187	Null_Model_DNMT3A_growth_syndrome_Null	human	GSM935384
chip_geo	Lymphoblastoid Cell Lines	CTCF	6582	20826	0.316047	2630.38	134.234	29.4383	2.5023	8.89115e-191	9.52332e-187	Null_Model_DNMT3A_growth_syndrome_Null	human	GSM1234146
chip_geo	BGO3	POU5F1	6487	20826	0.311486	2748.26	127.004	29.438	2.36041	8.95488e-191	9.59157e-187	Null_Model_DNMT3A_growth_syndrome_Null	human	GSM539547
chip_geo	Choroid Plexus Epithelial Cells	CTCF	5801	20826	0.278546	2222.67	121.558	29.4373	2.60993	9.14817e-191	9.79861e-187	Null_Model_DNMT3A_growth_syndrome_Null	human	GSM749735
chip_geo	WA01	CTCF	5611	20826	0.269423	2160.66	117.215	29.4359	2.59689	9.52535e-191	1.02026e-186	Null_Model_DNMT3A_growth_syndrome_Null	human	GSM646335
chip_geo	MCF-7	ELF1	5574	20826	0.267646	2147.62	116.412	29.4331	2.59543	1.03503e-190	1.10863e-186	Null_Model_DNMT3A_growth_syndrome_Null	human	GSM1010764
chip_geo	HEK293	ZNF24	6310	20826	0.302987	2488.53	129.841	29.4319	2.53563	1.07321e-190	1.14951e-186	Null_Model_DNMT3A_growth_syndrome_Null	human	GSM2424229
chip_geo	MS1	CTCF	6912	20826	0.331893	2865.2	137.501	29.4311	2.4124	1.09743e-190	1.17546e-186	Null_Model_DNMT3A_growth_syndrome_Null	human	GSM1234218
chip_geo	2630	SA1	7601	20826	0.364976	3395	142.912	29.4307	2.23888	1.1133e-190	1.19245e-186	Null_Model_DNMT3A_growth_syndrome_Null	human	GSM1234215
chip_geo	Hep-G2	GATAD2A	6395	20826	0.307068	2552.94	130.554	29.4289	2.50495	1.17104e-190	1.2543e-186	Null_Model_DNMT3A_growth_syndrome_Null	human	GSM2534641
chip_geo	Jurkat	USP7	6037	20826	0.289878	2398.82	123.628	29.4284	2.51666	1.18812e-190	1.2726e-186	Null_Model_DNMT3A_growth_syndrome_Null	human	GSM2564510
chip_geo	HepG2	DMAP1	5236	20826	0.251416	1903.32	113.248	29.4283	2.75098	1.19367e-190	1.27854e-186	Null_Model_DNMT3A_growth_syndrome_Null	human	GSM2534292
chip_geo	FX52	CONTROL	6558	20826	0.314895	2670.38	132.105	29.4283	2.45583	1.19284e-190	1.27765e-186	Null_Model_DNMT3A_growth_syndrome_Null	human	GSM2742902
chip_geo	Hep-G2	KAT8	5195	20826	0.249448	1888.18	112.37	29.428	2.75132	1.2027e-190	1.28821e-186	Null_Model_DNMT3A_growth_syndrome_Null	human	GSM2534669
chip_geo	Lymphoblastoid Cell Lines	CTCF	6933	20826	0.332901	2898.42	137.109	29.4261	2.392	1.27486e-190	1.36551e-186	Null_Model_DNMT3A_growth_syndrome_Null	human	GSM1234163
chip_geo	Lymphoblastoid Cell Lines	CTCF	6635	20826	0.318592	2708.05	133.457	29.4248	2.4501	1.323e-190	1.41707e-186	Null_Model_DNMT3A_growth_syndrome_Null	human	GSM1234144
chip_geo	K562	NBN	6558	20826	0.314895	2745.2	129.579	29.4245	2.38889	1.33382e-190	1.42866e-186	Null_Model_DNMT3A_growth_syndrome_Null	human	GSM2422977
chip_geo	GM12878	CTCF	7350	20826	0.352924	3068.53	145.508	29.4243	2.39529	1.34095e-190	1.43629e-186	Null_Model_DNMT3A_growth_syndrome_Null	human	GSM1233888
chip_geo	Th1 cells	TBX21	7134	20826	0.342553	3005.76	140.307	29.423	2.37344	1.39674e-190	1.49604e-186	Null_Model_DNMT3A_growth_syndrome_Null	human	GSM2176974
chip_geo	K562	TEAD4	7094	20826	0.340632	3066.23	136.892	29.4229	2.31359	1.39824e-190	1.49766e-186	Null_Model_DNMT3A_growth_syndrome_Null	human	GSM1010895
chip_geo	K562	HDAC1	7357	20826	0.35326	3196.94	141.388	29.4229	2.30126	1.39823e-190	1.49765e-186	Null_Model_DNMT3A_growth_syndrome_Null	human	GSM2423411
chip_geo	MS1	SA1	6843	20826	0.32858	2821.86	136.669	29.4226	2.425	1.4124e-190	1.51282e-186	Null_Model_DNMT3A_growth_syndrome_Null	human	GSM1234238
chip_geo	phESC	MED1	3482	20826	0.167195	1024.31	83.5395	29.4195	3.39936	1.54756e-190	1.65759e-186	Null_Model_DNMT3A_growth_syndrome_Null	human	GSM1705265
chip_geo	K562	NCOR1	6733	20826	0.323298	2850.13	131.984	29.4194	2.36235	1.55244e-190	1.66281e-186	Null_Model_DNMT3A_growth_syndrome_Null	human	GSM2424143
chip_geo	HEK293	POLR2A	5318	20826	0.255354	1992.51	113.065	29.4123	2.669	1.91143e-190	2.04734e-186	Null_Model_DNMT3A_growth_syndrome_Null	human	GSM1820479
chip_geo	Peyer's patch tissue	CTCF	6526	20826	0.313358	2623.04	132.699	29.4121	2.48795	1.92547e-190	2.06237e-186	Null_Model_DNMT3A_growth_syndrome_Null	human	GSM2827222
chip_geo	HEK293	POLR2A	5295	20826	0.254249	1978.45	112.762	29.4119	2.67634	1.93356e-190	2.07104e-186	Null_Model_DNMT3A_growth_syndrome_Null	human	GSM1820478
chip_geo	GM12878	CTCF	6411	20826	0.307836	2673.96	127.069	29.4096	2.39756	2.07272e-190	2.22009e-186	Null_Model_DNMT3A_growth_syndrome_Null	human	GSM2040764
chip_geo	HEK293	ZNF843	6332	20826	0.304043	2568.75	127.963	29.4089	2.46501	2.11459e-190	2.26493e-186	Null_Model_DNMT3A_growth_syndrome_Null	human	GSM2827173
chip_geo	GM10847	CTCF	5678	20826	0.27264	2129.88	120.666	29.4044	2.66588	2.41274e-190	2.58429e-186	Null_Model_DNMT3A_growth_syndrome_Null	human	GSM1233869
chip_geo	retina	CTDP1	5933	20826	0.284884	2306.87	123.329	29.402	2.57188	2.59096e-190	2.77518e-186	Null_Model_DNMT3A_growth_syndrome_Null	human	GSM2316355
chip_geo	A-549	CTCF	5555	20826	0.266734	2025.04	120.064	29.4007	2.74316	2.68844e-190	2.87959e-186	Null_Model_DNMT3A_growth_syndrome_Null	human	GSM2437765
chip_geo	phESC	CTCF	3689	20826	0.177134	1130.01	87.0406	29.3999	3.26456	2.75211e-190	2.94778e-186	Null_Model_DNMT3A_growth_syndrome_Null	human	GSM1705262
chip_geo	induced pluripotent stem cell	CTCF	5070	20826	0.243446	1859.77	109.197	29.3986	2.72615	2.86091e-190	3.06432e-186	Null_Model_DNMT3A_growth_syndrome_Null	human	GSM2534220
chip_geo	K562	ARNT	6857	20826	0.329252	2849.39	136.328	29.3969	2.40648	3.00796e-190	3.22183e-186	Null_Model_DNMT3A_growth_syndrome_Null	human	GSM2827201
chip_geo	ID00014	CTCF	6776	20826	0.325363	2795.93	135.393	29.3964	2.42352	3.05516e-190	3.27238e-186	Null_Model_DNMT3A_growth_syndrome_Null	human	GSM2040768
chip_geo	Hep-G2	DRAP1	5320	20826	0.25545	1993.41	113.166	29.3957	2.66879	3.11331e-190	3.33467e-186	Null_Model_DNMT3A_growth_syndrome_Null	human	GSM2534416
chip_geo	GM19238	CTCF	6945	20826	0.333477	2862.3	138.89	29.3953	2.42637	3.1559e-190	3.38028e-186	Null_Model_DNMT3A_growth_syndrome_Null	human	GSM1234078
chip_geo	Hep-G2	RAD21	6309	20826	0.302939	2588.2	126.58	29.3948	2.4376	3.20216e-190	3.42983e-186	Null_Model_DNMT3A_growth_syndrome_Null	human	GSM1861922
chip_geo	HUES 64	CTCF	5915	20826	0.28402	2299.99	122.984	29.3942	2.57175	3.25864e-190	3.49033e-186	Null_Model_DNMT3A_growth_syndrome_Null	human	GSM1505621
chip_geo	K562	HLTF	6006	20826	0.28839	2467.45	120.384	29.3938	2.43409	3.29375e-190	3.52794e-186	Null_Model_DNMT3A_growth_syndrome_Null	human	GSM2422981
chip_geo	NCI-H2087	POLR2A	6325	20826	0.303707	2628.64	125.755	29.3933	2.40619	3.34856e-190	3.58665e-186	Null_Model_DNMT3A_growth_syndrome_Null	human	GSM2066438
chip_geo	K562	CREB3L1	6518	20826	0.312974	2766.5	127.631	29.3933	2.35605	3.3412e-190	3.57875e-186	Null_Model_DNMT3A_growth_syndrome_Null	human	GSM2423031
chip_geo	MDA-MB-231	TP53	6992	20826	0.335734	2955.79	137.321	29.3926	2.36553	3.41282e-190	3.65547e-186	Null_Model_DNMT3A_growth_syndrome_Null	human	GSM2501568
chip_geo	A-549	CTCF	4164	20826	0.199942	1430.7	93.005	29.3887	2.91046	3.82616e-190	4.0982e-186	Null_Model_DNMT3A_growth_syndrome_Null	human	GSM2437781
chip_geo	LoVo	IRF1	5444	20826	0.261404	2061.86	115.085	29.3881	2.64033	3.89955e-190	4.1768e-186	Null_Model_DNMT3A_growth_syndrome_Null	human	GSM1239465
chip_geo	HT-29	POLR2A	7490	20826	0.359647	3227.31	145.065	29.3846	2.32082	4.3162e-190	4.62308e-186	Null_Model_DNMT3A_growth_syndrome_Null	human	GSM2042906
chip_geo	Lymphoblastoid Cell Lines	SA1	6758	20826	0.324498	2848.33	133.054	29.3842	2.37262	4.37223e-190	4.6831e-186	Null_Model_DNMT3A_growth_syndrome_Null	human	GSM1234180
chip_geo	GM12892	CTCF	6877	20826	0.330212	2804.98	138.585	29.3829	2.45172	4.5374e-190	4.86001e-186	Null_Model_DNMT3A_growth_syndrome_Null	human	GSM1233955
chip_geo	LoVo	MYC	4895	20826	0.235043	1751.79	106.978	29.3819	2.79428	4.68272e-190	5.01566e-186	Null_Model_DNMT3A_growth_syndrome_Null	human	GSM1208654
chip_geo	A-549	SMC1A	5203	20826	0.249832	1960.47	110.371	29.3784	2.65396	5.18402e-190	5.55261e-186	Null_Model_DNMT3A_growth_syndrome_Null	human	GSM2040034
chip_geo	Hep-G2	ARID4B	5640	20826	0.270815	2122.69	119.726	29.3781	2.65701	5.22911e-190	5.6009e-186	Null_Model_DNMT3A_growth_syndrome_Null	human	GSM2534716
chip_geo	K562	MBTD1	4497	20826	0.215932	1561.04	99.9394	29.3774	2.88078	5.33245e-190	5.71158e-186	Null_Model_DNMT3A_growth_syndrome_Null	human	GSM1705247
chip_geo	K562	MNT	6587	20826	0.316287	2614.83	135.224	29.3747	2.5191	5.7852e-190	6.19653e-186	Null_Model_DNMT3A_growth_syndrome_Null	human	GSM2828866
chip_geo	GM12890	STAG1	6562	20826	0.315087	2715.32	130.954	29.3743	2.41666	5.85322e-190	6.26938e-186	Null_Model_DNMT3A_growth_syndrome_Null	human	GSM1233932
chip_geo	hMADS-3	KLF11	6023	20826	0.289206	2361.34	124.663	29.3724	2.55067	6.19039e-190	6.63052e-186	Null_Model_DNMT3A_growth_syndrome_Null	human	GSM1443813
chip_geo	CFPAC-1	KLF5	5924	20826	0.284452	2306.66	123.16	29.3711	2.56822	6.42733e-190	6.88431e-186	Null_Model_DNMT3A_growth_syndrome_Null	human	GSM1574277
chip_geo	MKL-1	MAX	6282	20826	0.301642	2586.8	125.819	29.3691	2.42848	6.82196e-190	7.307e-186	Null_Model_DNMT3A_growth_syndrome_Null	human	GSM1711862
chip_geo	OCI-Ly7	KMT2D	5869	20826	0.281811	2275.95	122.342	29.3689	2.5787	6.85121e-190	7.33833e-186	Null_Model_DNMT3A_growth_syndrome_Null	human	GSM1644615
chip_geo	K562	HDGF	5949	20826	0.285653	2405.21	120.668	29.3682	2.47338	7.00469e-190	7.50272e-186	Null_Model_DNMT3A_growth_syndrome_Null	human	GSM2423676
chip_geo	HCT 116	POLR2A	4594	20826	0.22059	1518.95	104.714	29.3663	3.02446	7.40966e-190	7.93649e-186	Null_Model_DNMT3A_growth_syndrome_Null	human	GSM2712771
chip_geo	WA09	CTCF	4434	20826	0.212907	1496.61	100.026	29.3662	2.9627	7.41447e-190	7.94164e-186	Null_Model_DNMT3A_growth_syndrome_Null	human	GSM2699184
chip_geo	K562	MTA3	8170	20826	0.392298	3722.71	151.444	29.3659	2.19464	7.48535e-190	8.01756e-186	Null_Model_DNMT3A_growth_syndrome_Null	human	GSM2828517
chip_geo	Hep-G2	KLF16	4888	20826	0.234707	1793.57	105.376	29.3656	2.72529	7.54744e-190	8.08407e-186	Null_Model_DNMT3A_growth_syndrome_Null	human	GSM2527383
chip_geo	GM12878	RAD21	7263	20826	0.348747	3168.88	139.421	29.3651	2.29198	7.66095e-190	8.20564e-186	Null_Model_DNMT3A_growth_syndrome_Null	human	GSM1233911
chip_geo	HCT 116	CDK8	5364	20826	0.257563	2038.48	113.249	29.3647	2.63137	7.75466e-190	8.30602e-186	Null_Model_DNMT3A_growth_syndrome_Null	human	GSM937561
chip_geo	HEK293T	HDGF	5057	20826	0.242821	1859.7	108.885	29.3639	2.71925	7.94295e-190	8.5077e-186	Null_Model_DNMT3A_growth_syndrome_Null	human	GSM2827419
chip_geo	K562	HDAC1	6185	20826	0.296985	2523.01	124.712	29.3636	2.45144	8.00283e-190	8.57184e-186	Null_Model_DNMT3A_growth_syndrome_Null	human	GSM2423685
chip_geo	WA09	FOXP1	5069	20826	0.243398	1831.71	110.249	29.3635	2.76737	8.02622e-190	8.59689e-186	Null_Model_DNMT3A_growth_syndrome_Null	human	GSM768311
chip_geo	transverse colon tissue	POLR2A	5973	20826	0.286805	2370.25	122.706	29.3608	2.51998	8.69948e-190	9.31801e-186	Null_Model_DNMT3A_growth_syndrome_Null	human	GSM2827402
chip_geo	tibial nerve tissue	EP300	8617	20826	0.413762	4171.13	151.426	29.36	2.06587	8.90053e-190	9.53336e-186	Null_Model_DNMT3A_growth_syndrome_Null	human	GSM2827585
chip_geo	Hep-G2	CREB1	5528	20826	0.265437	2080.22	117.431	29.3599	2.65741	8.92968e-190	9.56458e-186	Null_Model_DNMT3A_growth_syndrome_Null	human	GSM2533925
chip_geo	K562	CBX3	6890	20826	0.330836	2857.76	137.338	29.3599	2.41098	8.9267e-190	9.56139e-186	Null_Model_DNMT3A_growth_syndrome_Null	human	GSM1010732
chip_geo	spleen	CTCF	4544	20826	0.218189	1596.37	100.399	29.3592	2.84645	9.11689e-190	9.7651e-186	Null_Model_DNMT3A_growth_syndrome_Null	human	GSM1006883
chip_geo	NB69	CTCF	5543	20826	0.266158	2140.99	115.877	29.3587	2.58898	9.26292e-190	9.92151e-186	Null_Model_DNMT3A_growth_syndrome_Null	human	GSM2871000
chip_geo	HEK293	WT1	6066	20826	0.291271	2395.12	125.037	29.3583	2.53265	9.34867e-190	1.00134e-185	Null_Model_DNMT3A_growth_syndrome_Null	human	GSM2424204
chip_geo	HEK293	ZNF600	8593	20826	0.412609	4048.14	154.81	29.3576	2.1227	9.54804e-190	1.02269e-185	Null_Model_DNMT3A_growth_syndrome_Null	human	GSM2422895
chip_geo	OVCAR-8	CTCFL	5743	20826	0.275761	2195.86	120.828	29.3568	2.61538	9.77151e-190	1.04663e-185	Null_Model_DNMT3A_growth_syndrome_Null	human	GSM1817663
chip_geo	GM12892	STAG1	7409	20826	0.355757	3230.3	142.345	29.3561	2.2936	9.99242e-190	1.07029e-185	Null_Model_DNMT3A_growth_syndrome_Null	human	GSM1233975
chip_geo	HEK293	GLIS1	7207	20826	0.346058	3109.13	139.593	29.3558	2.31801	1.00762e-189	1.07926e-185	Null_Model_DNMT3A_growth_syndrome_Null	human	GSM2423545
chip_geo	HUES 64	CTCF	5492	20826	0.263709	2024.61	118.121	29.3545	2.71262	1.04688e-189	1.12131e-185	Null_Model_DNMT3A_growth_syndrome_Null	human	GSM1505622
chip_geo	CFPAC-1	KLF6	4528	20826	0.217421	1619.97	99.0708	29.3531	2.79512	1.09172e-189	1.16935e-185	Null_Model_DNMT3A_growth_syndrome_Null	human	GSM1919983
chip_geo	Lymphoblastoid Cell Lines	SA1	6815	20826	0.327235	2855.58	134.902	29.3503	2.38656	1.18336e-189	1.2675e-185	Null_Model_DNMT3A_growth_syndrome_Null	human	GSM1234160
chip_geo	HCT 116	CTCF	5036	20826	0.241813	1922.58	106.083	29.3488	2.6194	1.23595e-189	1.32382e-185	Null_Model_DNMT3A_growth_syndrome_Null	human	GSM2809615
chip_geo	SU-DHL-6	STAT3	5305	20826	0.25473	2103.32	109.093	29.3482	2.5222	1.26112e-189	1.35078e-185	Null_Model_DNMT3A_growth_syndrome_Null	human	GSM1227211
chip_geo	K562	SOX6	6661	20826	0.319841	2929.34	127.154	29.3476	2.27389	1.28143e-189	1.37254e-185	Null_Model_DNMT3A_growth_syndrome_Null	human	GSM2828969
chip_geo	MCF-7	HDAC2	6582	20826	0.316047	2754.9	130.41	29.3468	2.3892	1.31424e-189	1.40768e-185	Null_Model_DNMT3A_growth_syndrome_Null	human	GSM1010825
chip_geo	HRE	CTCF	4723	20826	0.226784	1669.68	104.043	29.3466	2.82869	1.31991e-189	1.41376e-185	Null_Model_DNMT3A_growth_syndrome_Null	human	GSM749727
chip_geo	SH-SY5Y	CTCF	5063	20826	0.24311	1847.3	109.579	29.346	2.74076	1.34505e-189	1.44068e-185	Null_Model_DNMT3A_growth_syndrome_Null	human	GSM2870996
chip_geo	CyT49	FOXA2	7486	20826	0.359455	3411.75	138.848	29.3432	2.19418	1.45979e-189	1.56358e-185	Null_Model_DNMT3A_growth_syndrome_Null	human	GSM1551470
chip_geo	GM19239	STAG1	7229	20826	0.347114	3101.34	140.669	29.343	2.33093	1.46572e-189	1.56993e-185	Null_Model_DNMT3A_growth_syndrome_Null	human	GSM1234120
chip_geo	Hep-G2	MXD4	5479	20826	0.263085	2042.68	117.111	29.3425	2.68227	1.48881e-189	1.59466e-185	Null_Model_DNMT3A_growth_syndrome_Null	human	GSM2534026
chip_geo	K562	MTA2	6428	20826	0.308653	2691.83	127.335	29.3412	2.38797	1.5453e-189	1.65517e-185	Null_Model_DNMT3A_growth_syndrome_Null	human	GSM2423447
chip_geo	K562	HDGF	6173	20826	0.296408	2509.13	124.872	29.3409	2.46021	1.56048e-189	1.67143e-185	Null_Model_DNMT3A_growth_syndrome_Null	human	GSM2423139
chip_geo	HEK293	ZNF366	7590	20826	0.364448	3355.05	144.347	29.3387	2.26226	1.66431e-189	1.78264e-185	Null_Model_DNMT3A_growth_syndrome_Null	human	GSM2423021
chip_geo	Hep-G2	RAD21	6309	20826	0.302939	2586	126.898	29.3385	2.43968	1.6739e-189	1.79291e-185	Null_Model_DNMT3A_growth_syndrome_Null	human	GSM2527412
chip_geo	IMR-90	POLR2A	5658	20826	0.27168	2198.39	117.921	29.3384	2.5737	1.68068e-189	1.80017e-185	Null_Model_DNMT3A_growth_syndrome_Null	human	GSM1418967
chip_geo	WA01	KDM4A	5710	20826	0.274177	2165.59	120.812	29.3383	2.6367	1.68431e-189	1.80407e-185	Null_Model_DNMT3A_growth_syndrome_Null	human	GSM831035
chip_geo	RH4	CTCF	6145	20826	0.295064	2469.77	125.271	29.3382	2.48808	1.68972e-189	1.80986e-185	Null_Model_DNMT3A_growth_syndrome_Null	human	GSM2214099
chip_geo	GM19099	STAG1	6085	20826	0.292183	2518.77	121.559	29.3375	2.41586	1.72673e-189	1.8495e-185	Null_Model_DNMT3A_growth_syndrome_Null	human	GSM1234060
chip_geo	K562	NRF1	5598	20826	0.268799	2187.95	116.238	29.3367	2.55856	1.76606e-189	1.89162e-185	Null_Model_DNMT3A_growth_syndrome_Null	human	GSM2424260
chip_geo	MCF-7	ESR1-E2F1	5786	20826	0.277826	2232.51	121.128	29.3367	2.59171	1.76738e-189	1.89304e-185	Null_Model_DNMT3A_growth_syndrome_Null	human	GSM699988
chip_geo	NCI-H2171	MAX	7469	20826	0.358638	3322.27	141.35	29.3366	2.24816	1.7702e-189	1.89607e-185	Null_Model_DNMT3A_growth_syndrome_Null	human	GSM1008617
chip_geo	MM.1S	MED1	5525	20826	0.265293	2178.81	114.067	29.3354	2.53579	1.83592e-189	1.96646e-185	Null_Model_DNMT3A_growth_syndrome_Null	human	GSM1038276
chip_geo	ECC-1	TCF12	6113	20826	0.293527	2426.09	125.682	29.3353	2.51969	1.84223e-189	1.97321e-185	Null_Model_DNMT3A_growth_syndrome_Null	human	GSM1010842
chip_geo	WA01	POLR2A	3589	20826	0.172333	1102.62	84.7575	29.3352	3.25496	1.84571e-189	1.97693e-185	Null_Model_DNMT3A_growth_syndrome_Null	human	GSM1579360
chip_geo	HPB-ALL	NOTCH1	6121	20826	0.293911	2463.06	124.7	29.3339	2.48512	1.91627e-189	2.05251e-185	Null_Model_DNMT3A_growth_syndrome_Null	human	GSM959056
chip_geo	K562	REST	6482	20826	0.311246	2727.11	128.007	29.3335	2.37688	1.93719e-189	2.07492e-185	Null_Model_DNMT3A_growth_syndrome_Null	human	GSM2423080
chip_geo	A-549	REST	5478	20826	0.263037	2068.84	116.223	29.3328	2.64786	1.97972e-189	2.12048e-185	Null_Model_DNMT3A_growth_syndrome_Null	human	GSM1010749
chip_geo	SK-N-BE(2)-C	MYCN	5808	20826	0.278882	2352.89	117.792	29.3322	2.46845	2.01719e-189	2.16061e-185	Null_Model_DNMT3A_growth_syndrome_Null	human	GSM2113521
chip_geo	ECC-1	TEAD4	6159	20826	0.295736	2506.91	124.509	29.332	2.45681	2.02933e-189	2.17362e-185	Null_Model_DNMT3A_growth_syndrome_Null	human	GSM1010885
chip_geo	SK-N-SH	RAD21	7796	20826	0.37434	3559.75	144.426	29.3316	2.19004	2.05385e-189	2.19988e-185	Null_Model_DNMT3A_growth_syndrome_Null	human	GSM803497
chip_geo	K562	MTA2	6570	20826	0.315471	2687.28	132.375	29.3313	2.44485	2.06712e-189	2.21409e-185	Null_Model_DNMT3A_growth_syndrome_Null	human	GSM2423446
chip_geo	liver	RAD21	7084	20826	0.340152	2986.3	139.706	29.3309	2.37217	2.09478e-189	2.24372e-185	Null_Model_DNMT3A_growth_syndrome_Null	human	GSM2534631
chip_geo	A-549	SIN3A	6503	20826	0.312254	2724.89	128.819	29.3289	2.38652	2.21911e-189	2.37689e-185	Null_Model_DNMT3A_growth_syndrome_Null	human	GSM2423593
chip_geo	SH-SY5Y	CONTROL	5200	20826	0.249688	1948.14	110.877	29.3285	2.66922	2.24875e-189	2.40864e-185	Null_Model_DNMT3A_growth_syndrome_Null	human	GSM2760299
chip_geo	GM12878	CTCF	6427	20826	0.308605	2666.94	128.215	29.3263	2.40988	2.39387e-189	2.56408e-185	Null_Model_DNMT3A_growth_syndrome_Null	human	GSM2040765
chip_geo	K562	MTA3	7008	20826	0.336502	2990.25	137.015	29.3235	2.34362	2.60008e-189	2.78494e-185	Null_Model_DNMT3A_growth_syndrome_Null	human	GSM2828518
chip_geo	HCT 116	CTD	4144	20826	0.198982	1396.17	93.7097	29.3227	2.96811	2.65996e-189	2.84908e-185	Null_Model_DNMT3A_growth_syndrome_Null	human	GSM1545672
chip_geo	RH4	CTCF	6017	20826	0.288918	2442.22	121.913	29.3225	2.46375	2.6783e-189	2.86873e-185	Null_Model_DNMT3A_growth_syndrome_Null	human	GSM2214100
chip_geo	HepG2	GABPB1	5589	20826	0.268366	2163.52	116.826	29.3213	2.58329	2.77494e-189	2.97223e-185	Null_Model_DNMT3A_growth_syndrome_Null	human	GSM2534043
chip_geo	retina	CTCF	4974	20826	0.238836	1780.31	108.925	29.3202	2.7939	2.86863e-189	3.07259e-185	Null_Model_DNMT3A_growth_syndrome_Null	human	GSM2316304
chip_geo	right lobe of liver tissue	CTCF	5984	20826	0.287333	2415.86	121.702	29.3187	2.47696	2.99745e-189	3.21057e-185	Null_Model_DNMT3A_growth_syndrome_Null	human	GSM2828488
chip_geo	Jurkat	BRD4	5679	20826	0.272688	2197.74	118.743	29.3176	2.58401	3.09108e-189	3.31085e-185	Null_Model_DNMT3A_growth_syndrome_Null	human	GSM2218755
chip_geo	MCF-7	EP300	6060	20826	0.290982	2412.85	124.406	29.3166	2.51155	3.1871e-189	3.41371e-185	Null_Model_DNMT3A_growth_syndrome_Null	human	GSM1470016
chip_geo	human induced pluripotent stem cells (hiPSCs)	HDAC2	3974	20826	0.190819	1252.02	92.8488	29.3163	3.17407	3.21868e-189	3.44753e-185	Null_Model_DNMT3A_growth_syndrome_Null	human	GSM1706737
chip_geo	ascending aorta tissue	CTCF	5400	20826	0.259291	2053.19	114.163	29.3161	2.63006	3.23462e-189	3.4646e-185	Null_Model_DNMT3A_growth_syndrome_Null	human	GSM2828714
chip_geo	HEK293	SUMO3	5941	20826	0.285268	2412.32	120.369	29.3155	2.46278	3.29061e-189	3.52457e-185	Null_Model_DNMT3A_growth_syndrome_Null	human	GSM1176707
chip_geo	MM1.S	HDAC1	6186	20826	0.297033	2537.23	124.466	29.3154	2.43809	3.29872e-189	3.53325e-185	Null_Model_DNMT3A_growth_syndrome_Null	human	GSM2302869
chip_geo	WA01	EZH2	4409	20826	0.211707	1526.47	98.3296	29.315	2.88836	3.34095e-189	3.57849e-185	Null_Model_DNMT3A_growth_syndrome_Null	human	GSM1003524
chip_geo	MM.1S	BRD4	5779	20826	0.27749	2327.35	117.744	29.3149	2.48308	3.35231e-189	3.59066e-185	Null_Model_DNMT3A_growth_syndrome_Null	human	GSM1038275
chip_geo	K562	SOX6	7397	20826	0.355181	3321.13	139.039	29.3146	2.22725	3.37582e-189	3.61584e-185	Null_Model_DNMT3A_growth_syndrome_Null	human	GSM2828970
chip_geo	Hep-G2	SAP130	6571	20826	0.315519	2698.83	132.09	29.3146	2.43476	3.37831e-189	3.61851e-185	Null_Model_DNMT3A_growth_syndrome_Null	human	GSM2534678
chip_geo	MDA-MB-231	POLR2A	4449	20826	0.213627	1591.31	97.4882	29.3132	2.79581	3.52418e-189	3.77475e-185	Null_Model_DNMT3A_growth_syndrome_Null	human	GSM2736151
chip_geo	Hep-G2	NFIC	5916	20826	0.284068	2318.46	122.732	29.3122	2.55169	3.62328e-189	3.8809e-185	Null_Model_DNMT3A_growth_syndrome_Null	human	GSM1010741
chip_geo	GM18505	CTCF	5496	20826	0.263901	2105.23	115.689	29.3094	2.61064	3.9346e-189	4.21435e-185	Null_Model_DNMT3A_growth_syndrome_Null	human	GSM1233993
chip_geo	HEK293	ZNF600	8406	20826	0.40363	3993.45	150.553	29.309	2.10495	3.98759e-189	4.27111e-185	Null_Model_DNMT3A_growth_syndrome_Null	human	GSM2422894
chip_geo	A-549	CTCF	5514	20826	0.264765	2070.48	117.494	29.3081	2.66315	4.09279e-189	4.38379e-185	Null_Model_DNMT3A_growth_syndrome_Null	human	GSM2437773
chip_geo	K562	NR2F2	5968	20826	0.286565	2449.29	120.06	29.3078	2.43662	4.1212e-189	4.41422e-185	Null_Model_DNMT3A_growth_syndrome_Null	human	GSM1010782
chip_geo	Hep-G2	GABPA	5454	20826	0.261884	2041.79	116.427	29.3078	2.67119	4.12924e-189	4.42283e-185	Null_Model_DNMT3A_growth_syndrome_Null	human	GSM1861927
chip_geo	phESC	MED1	3591	20826	0.172429	1062.54	86.2733	29.3076	3.37965	4.14681e-189	4.44165e-185	Null_Model_DNMT3A_growth_syndrome_Null	human	GSM1705266
chip_geo	Hep-G2	MBD4	5548	20826	0.266398	2108.97	117.348	29.3062	2.63067	4.31743e-189	4.62439e-185	Null_Model_DNMT3A_growth_syndrome_Null	human	GSM1010740
chip_geo	HEK293	KLF3FD-AZF	7519	20826	0.361039	3450.6	138.832	29.3045	2.17904	4.54299e-189	4.86599e-185	Null_Model_DNMT3A_growth_syndrome_Null	human	GSM1708050
chip_geo	nhESC	POU5F1	4079	20826	0.195861	1334.17	93.6682	29.3038	3.05734	4.64115e-189	4.97114e-185	Null_Model_DNMT3A_growth_syndrome_Null	human	GSM1705258
chip_geo	HuCC-T1	SMC1A	8289	20826	0.398012	3832.06	152.098	29.3031	2.16307	4.74177e-189	5.07891e-185	Null_Model_DNMT3A_growth_syndrome_Null	human	GSM1670708
chip_geo	HEK	SIX1	3666	20826	0.17603	1168.23	85.2415	29.3023	3.13808	4.85272e-189	5.19775e-185	Null_Model_DNMT3A_growth_syndrome_Null	human	GSM1904600
chip_geo	gastroesophageal sphincter tissue	CTCF	5852	20826	0.280995	2294.13	121.424	29.3011	2.55085	5.01889e-189	5.37573e-185	Null_Model_DNMT3A_growth_syndrome_Null	human	GSM2827382
chip_geo	2630	CTCF	6592	20826	0.316527	2755.59	130.938	29.2995	2.39223	5.26583e-189	5.64023e-185	Null_Model_DNMT3A_growth_syndrome_Null	human	GSM1234198
chip_geo	K562	NBN	6445	20826	0.309469	2592.15	131.5	29.2993	2.48635	5.2987e-189	5.67543e-185	Null_Model_DNMT3A_growth_syndrome_Null	human	GSM2422976
chip_geo	GM12891	STAG1	7501	20826	0.360175	3335.66	142.177	29.2968	2.24873	5.68996e-189	6.09451e-185	Null_Model_DNMT3A_growth_syndrome_Null	human	GSM1233953
chip_geo	HEK293	KLF16	5854	20826	0.281091	2345.27	119.775	29.2943	2.49609	6.1354e-189	6.57163e-185	Null_Model_DNMT3A_growth_syndrome_Null	human	GSM2827434
chip_geo	K562	HDGF	5763	20826	0.276721	2274.91	119.071	29.2942	2.53329	6.14765e-189	6.58474e-185	Null_Model_DNMT3A_growth_syndrome_Null	human	GSM2423140
chip_geo	GM12878	SMARCA5	7715	20826	0.37045	3565.33	141.663	29.2926	2.16389	6.44291e-189	6.901e-185	Null_Model_DNMT3A_growth_syndrome_Null	human	GSM2828462
chip_geo	K562	MLLT1	6903	20826	0.331461	2985.61	133.736	29.292	2.31209	6.56003e-189	7.02645e-185	Null_Model_DNMT3A_growth_syndrome_Null	human	GSM2423025
chip_geo	heart left ventricle tissue	POLR2A	5555	20826	0.266734	2201.24	114.495	29.2918	2.52358	6.59742e-189	7.0665e-185	Null_Model_DNMT3A_growth_syndrome_Null	human	GSM2827253
chip_geo	ECC-1	USF1	5355	20826	0.257131	2098.2	111.187	29.2912	2.55219	6.70795e-189	7.18488e-185	Null_Model_DNMT3A_growth_syndrome_Null	human	GSM1010886
chip_geo	HUES 64	CTCF	5945	20826	0.28546	2341.39	123.027	29.2911	2.53909	6.73422e-189	7.21302e-185	Null_Model_DNMT3A_growth_syndrome_Null	human	GSM1505626
chip_geo	MCF-7	SRF	4793	20826	0.230145	1786.83	102.631	29.2909	2.68241	6.76321e-189	7.24407e-185	Null_Model_DNMT3A_growth_syndrome_Null	human	GSM1010839
chip_geo	HUES 64	NANOG	4468	20826	0.21454	1509.03	101.023	29.29	2.96084	6.94744e-189	7.4414e-185	Null_Model_DNMT3A_growth_syndrome_Null	human	GSM1505696
chip_geo	HT-29	POLR2A	6459	20826	0.310141	2715.43	127.811	29.2899	2.37863	6.9828e-189	7.47928e-185	Null_Model_DNMT3A_growth_syndrome_Null	human	GSM2042900
chip_geo	K562	ZNF24	6727	20826	0.32301	2959.67	128.628	29.2885	2.27289	7.26382e-189	7.78028e-185	Null_Model_DNMT3A_growth_syndrome_Null	human	GSM2827518
chip_geo	K562	CREM	5911	20826	0.283828	2440.03	118.51	29.2885	2.42251	7.27348e-189	7.79063e-185	Null_Model_DNMT3A_growth_syndrome_Null	human	GSM2527443
chip_geo	NCI-H3122	BRD4	5558	20826	0.266878	2165.07	115.848	29.2878	2.56712	7.41169e-189	7.93866e-185	Null_Model_DNMT3A_growth_syndrome_Null	human	GSM2359444
chip_geo	GM10847	STAG1	5748	20826	0.276001	2356.89	115.789	29.2871	2.43881	7.57495e-189	8.11352e-185	Null_Model_DNMT3A_growth_syndrome_Null	human	GSM1233885
chip_geo	Hep-G2	SMAD4	6571	20826	0.315519	2837.82	127.475	29.2856	2.31551	7.90012e-189	8.46181e-185	Null_Model_DNMT3A_growth_syndrome_Null	human	GSM2534492
chip_geo	HEK293	ZNF518A	5411	20826	0.259819	2047.27	114.868	29.2834	2.64303	8.44366e-189	9.04401e-185	Null_Model_DNMT3A_growth_syndrome_Null	human	GSM2423106
chip_geo	Hep-G2	SAP130	6119	20826	0.293815	2457.14	125.049	29.2834	2.49029	8.44508e-189	9.04552e-185	Null_Model_DNMT3A_growth_syndrome_Null	human	GSM2534677
chip_geo	MDA-MB-231	POLR2A	4735	20826	0.22736	1635.68	105.841	29.2828	2.89483	8.58386e-189	9.19417e-185	Null_Model_DNMT3A_growth_syndrome_Null	human	GSM2736155
chip_geo	sigmoid colon tissue	CTCF	5046	20826	0.242293	1858.94	108.838	29.2826	2.71445	8.6456e-189	9.2603e-185	Null_Model_DNMT3A_growth_syndrome_Null	human	GSM2828521
chip_geo	2610	SA1	7247	20826	0.347978	3244.09	136.704	29.2816	2.23391	8.90489e-189	9.53803e-185	Null_Model_DNMT3A_growth_syndrome_Null	human	GSM1234197
chip_geo	NCI-H3122	BRD4	5415	20826	0.260012	2043.31	115.156	29.2793	2.65011	9.50821e-189	1.01842e-184	Null_Model_DNMT3A_growth_syndrome_Null	human	GSM2359446
chip_geo	WA01	CTCF	5643	20826	0.270959	2209.76	117.267	29.2771	2.55367	1.01425e-188	1.08636e-184	Null_Model_DNMT3A_growth_syndrome_Null	human	GSM733672
chip_geo	testis tissue	CTCF	5835	20826	0.280179	2354.71	118.878	29.2762	2.47801	1.04288e-188	1.11703e-184	Null_Model_DNMT3A_growth_syndrome_Null	human	GSM2828871
chip_geo	RH4	RAD21	6652	20826	0.319408	2847.24	129.968	29.2746	2.3363	1.09219e-188	1.16985e-184	Null_Model_DNMT3A_growth_syndrome_Null	human	GSM2214117
chip_geo	human induced pluripotent stem cells (hiPSCs)	HDAC2	4226	20826	0.202919	1336.65	98.6992	29.2743	3.16164	1.10118e-188	1.17947e-184	Null_Model_DNMT3A_growth_syndrome_Null	human	GSM1706699
chip_geo	K-562	ZNF143	5008	20826	0.240469	1846.66	107.992	29.2737	2.71192	1.12057e-188	1.20025e-184	Null_Model_DNMT3A_growth_syndrome_Null	human	GSM935568
chip_geo	HPAF	CTCF	4377	20826	0.21017	1585.12	95.3776	29.2719	2.76131	1.18256e-188	1.26664e-184	Null_Model_DNMT3A_growth_syndrome_Null	human	GSM749751
chip_geo	GM12878	ZNF143	5557	20826	0.26683	2189.23	115.055	29.2711	2.53834	1.21023e-188	1.29627e-184	Null_Model_DNMT3A_growth_syndrome_Null	human	GSM935613
chip_geo	WA01	CTCF	5855	20826	0.281139	2328.21	120.492	29.2699	2.5148	1.2547e-188	1.34391e-184	Null_Model_DNMT3A_growth_syndrome_Null	human	GSM1267210
chip_geo	K562	ATF1	6672	20826	0.320369	2854.25	130.436	29.2691	2.33757	1.28346e-188	1.37471e-184	Null_Model_DNMT3A_growth_syndrome_Null	human	GSM2422986
chip_geo	K562	HDAC1	7161	20826	0.343849	3128.5	137.775	29.2686	2.28895	1.30116e-188	1.39367e-184	Null_Model_DNMT3A_growth_syndrome_Null	human	GSM2423410
chip_geo	HCM	CTCF	4778	20826	0.229425	1709.65	104.835	29.2683	2.79473	1.31329e-188	1.40666e-184	Null_Model_DNMT3A_growth_syndrome_Null	human	GSM1022677
chip_geo	K562	SMARCA4	6604	20826	0.317104	2877.62	127.324	29.267	2.29495	1.36554e-188	1.46263e-184	Null_Model_DNMT3A_growth_syndrome_Null	human	GSM2423709
chip_geo	HEK293	ZNF639	5547	20826	0.26635	2210.82	113.992	29.2668	2.50902	1.37158e-188	1.4691e-184	Null_Model_DNMT3A_growth_syndrome_Null	human	GSM2422962
chip_geo	IN528	JMJD6	4540	20826	0.217997	1611.58	100.07	29.2637	2.81711	1.50194e-188	1.60873e-184	Null_Model_DNMT3A_growth_syndrome_Null	human	GSM1922079
chip_geo	GM19240	STAG1	6469	20826	0.310621	2732.36	127.69	29.2633	2.36755	1.51889e-188	1.62689e-184	Null_Model_DNMT3A_growth_syndrome_Null	human	GSM1234143
chip_geo	HEK293	ZNF843	5957	20826	0.286037	2407.94	121.281	29.2632	2.4739	1.52337e-188	1.63168e-184	Null_Model_DNMT3A_growth_syndrome_Null	human	GSM2827172
chip_geo	A-549	SMC1A	4998	20826	0.239988	1869.76	106.902	29.2628	2.67308	1.54098e-188	1.65055e-184	Null_Model_DNMT3A_growth_syndrome_Null	human	GSM2040038
chip_geo	HCT 116	CDK8	4810	20826	0.230961	1758.37	104.284	29.2628	2.73549	1.54307e-188	1.65278e-184	Null_Model_DNMT3A_growth_syndrome_Null	human	GSM937563
chip_geo	HEK293	ZNF341	5867	20826	0.281715	2339.36	120.552	29.2624	2.50795	1.56313e-188	1.67427e-184	Null_Model_DNMT3A_growth_syndrome_Null	human	GSM2423128
chip_geo	K562	HDAC2	7125	20826	0.34212	3132.46	136.448	29.2606	2.27457	1.64816e-188	1.76534e-184	Null_Model_DNMT3A_growth_syndrome_Null	human	GSM2422955
chip_geo	MDA-MB-231	POLR2A	4371	20826	0.209882	1526.04	97.2308	29.2598	2.86427	1.68375e-188	1.80347e-184	Null_Model_DNMT3A_growth_syndrome_Null	human	GSM2736147
chip_geo	K562	ATF1	6841	20826	0.328484	2935.42	133.48	29.2598	2.3305	1.68679e-188	1.80672e-184	Null_Model_DNMT3A_growth_syndrome_Null	human	GSM2422985
chip_geo	HCC2157	KDM5B	6248	20826	0.30001	2611.02	124.313	29.2567	2.39294	1.84374e-188	1.97483e-184	Null_Model_DNMT3A_growth_syndrome_Null	human	GSM1122671
chip_geo	thyroid gland tissue	POLR2A	6361	20826	0.305436	2699.57	125.151	29.256	2.3563	1.88095e-188	2.01468e-184	Null_Model_DNMT3A_growth_syndrome_Null	human	GSM2827286
chip_geo	HeLa	RIOX2	5023	20826	0.241189	1836.24	108.928	29.2556	2.73547	1.90763e-188	2.04326e-184	Null_Model_DNMT3A_growth_syndrome_Null	human	GSM937968
chip_geo	GM19238	STAG1	7230	20826	0.347162	3153.7	139.337	29.2549	2.29254	1.94419e-188	2.08242e-184	Null_Model_DNMT3A_growth_syndrome_Null	human	GSM1234097
chip_geo	hESCs	HDAC2	3942	20826	0.189283	1317.53	89.7155	29.2532	2.99196	2.04162e-188	2.18678e-184	Null_Model_DNMT3A_growth_syndrome_Null	human	GSM1706687
chip_geo	Hep-G2	CREB1	4945	20826	0.237444	1829.65	106.513	29.2485	2.7027	2.34852e-188	2.5155e-184	Null_Model_DNMT3A_growth_syndrome_Null	human	GSM2533926
chip_geo	K562	KDM1A	7547	20826	0.362384	3464.94	139.566	29.2483	2.17811	2.35893e-188	2.52665e-184	Null_Model_DNMT3A_growth_syndrome_Null	human	GSM2424137
chip_geo	HEK293	TRIM28	5954	20826	0.285893	2402.35	121.439	29.2463	2.47841	2.49988e-188	2.67762e-184	Null_Model_DNMT3A_growth_syndrome_Null	human	GSM700353
chip_geo	PC-9	BRD4	6723	20826	0.322818	2797.57	134.221	29.2459	2.40316	2.52821e-188	2.70797e-184	Null_Model_DNMT3A_growth_syndrome_Null	human	GSM2359455
chip_geo	P493-6	MAX	5917	20826	0.284116	2403.1	120.153	29.2452	2.46224	2.58483e-188	2.76861e-184	Null_Model_DNMT3A_growth_syndrome_Null	human	GSM894076
chip_geo	Jurkat	CTCF	5452	20826	0.261788	2145	113.08	29.2449	2.54173	2.60599e-188	2.79128e-184	Null_Model_DNMT3A_growth_syndrome_Null	human	GSM1689152
chip_geo	GM19193	CTCF	5465	20826	0.262412	2100.17	115.062	29.2435	2.60217	2.71235e-188	2.9052e-184	Null_Model_DNMT3A_growth_syndrome_Null	human	GSM1234061
chip_geo	Hep-G2	GATAD1	5489	20826	0.263565	2101.66	115.833	29.2434	2.61174	2.72555e-188	2.91934e-184	Null_Model_DNMT3A_growth_syndrome_Null	human	GSM2527475
chip_geo	A-549	SIN3A	6609	20826	0.317344	2784.86	130.777	29.2416	2.37319	2.87272e-188	3.07697e-184	Null_Model_DNMT3A_growth_syndrome_Null	human	GSM2423594
chip_geo	HSR-GBM1A	KLF9	5744	20826	0.275809	2352.87	115.972	29.241	2.44128	2.92436e-188	3.13228e-184	Null_Model_DNMT3A_growth_syndrome_Null	human	GSM1522563
chip_geo	2630	CTCF	6718	20826	0.322578	2814.68	133.492	29.24	2.38677	3.00758e-188	3.22141e-184	Null_Model_DNMT3A_growth_syndrome_Null	human	GSM1234199
chip_geo	HCT 116	TCF7L2	5061	20826	0.243014	1926.36	107.206	29.2393	2.62724	3.06861e-188	3.28679e-184	Null_Model_DNMT3A_growth_syndrome_Null	human	GSM782123
chip_geo	A-549	ELF1	4289	20826	0.205944	1465.48	96.5786	29.2354	2.92668	3.44099e-188	3.68564e-184	Null_Model_DNMT3A_growth_syndrome_Null	human	GSM1010790
chip_geo	K562	HLTF	5333	20826	0.256074	2113.79	110.116	29.2348	2.52296	3.50421e-188	3.75336e-184	Null_Model_DNMT3A_growth_syndrome_Null	human	GSM2422980
chip_geo	GM12878	IKZF2	7927	20826	0.38063	3724.11	143.763	29.2348	2.12856	3.50007e-188	3.74892e-184	Null_Model_DNMT3A_growth_syndrome_Null	human	GSM2828540
chip_geo	HEK293	ZBTB21	5916	20826	0.284068	2397.4	120.36	29.2339	2.46767	3.59901e-188	3.8549e-184	Null_Model_DNMT3A_growth_syndrome_Null	human	GSM2827215
chip_geo	K562	SKIL	6400	20826	0.307308	2683.67	127.128	29.2329	2.3848	3.70432e-188	3.96769e-184	Null_Model_DNMT3A_growth_syndrome_Null	human	GSM2827250
chip_geo	HEK293	ZBTB21	5461	20826	0.26222	2193.2	111.786	29.2326	2.48996	3.73687e-188	4.00256e-184	Null_Model_DNMT3A_growth_syndrome_Null	human	GSM2827214
chip_geo	NHEK/SV3	CTCF	6375	20826	0.306108	2748.94	124.045	29.2319	2.31908	3.81664e-188	4.088e-184	Null_Model_DNMT3A_growth_syndrome_Null	human	GSM624081
chip_geo	K562	TARDBP	6693	20826	0.321377	2818.92	132.538	29.23	2.37432	4.03646e-188	4.32345e-184	Null_Model_DNMT3A_growth_syndrome_Null	human	GSM2422915
chip_geo	GM12878	RB1	7010	20826	0.336598	3045.6	135.633	29.2289	2.30168	4.15982e-188	4.45559e-184	Null_Model_DNMT3A_growth_syndrome_Null	human	GSM2828962
chip_geo	WI-38	SUMO1	5912	20826	0.283876	2425.57	119.283	29.2282	2.43736	4.24736e-188	4.54935e-184	Null_Model_DNMT3A_growth_syndrome_Null	human	GSM1035425
chip_geo	UtE-iPS-1	BCOR	7046	20826	0.338327	3137.36	133.729	29.228	2.24584	4.27699e-188	4.58109e-184	Null_Model_DNMT3A_growth_syndrome_Null	human	GSM898061
chip_geo	stomach tissue	CTCF	4763	20826	0.228705	1740.23	103.421	29.2278	2.737	4.30173e-188	4.60759e-184	Null_Model_DNMT3A_growth_syndrome_Null	human	GSM2827524
chip_geo	TF-1	RAD21	4630	20826	0.222318	1691.98	100.532	29.2247	2.73643	4.71339e-188	5.04851e-184	Null_Model_DNMT3A_growth_syndrome_Null	human	GSM1888548
chip_geo	WA01	RXRA	3345	20826	0.160617	968.242	81.3306	29.2234	3.45472	4.88586e-188	5.23324e-184	Null_Model_DNMT3A_growth_syndrome_Null	human	GSM803506
chip_geo	WA01	REST	5283	20826	0.253673	2074	109.812	29.2228	2.54726	4.98244e-188	5.3367e-184	Null_Model_DNMT3A_growth_syndrome_Null	human	GSM1010804
chip_geo	Kasumi-1	HDAC2	6250	20826	0.300106	2594	125.109	29.2227	2.40941	4.99873e-188	5.35414e-184	Null_Model_DNMT3A_growth_syndrome_Null	human	GSM2026061
chip_geo	MCF-7	FOXA1	6370	20826	0.305868	2721.07	124.874	29.2209	2.34099	5.25768e-188	5.6315e-184	Null_Model_DNMT3A_growth_syndrome_Null	human	GSM1858624
chip_geo	human induced pluripotent stem cells (hiPSCs)	HDAC2	4783	20826	0.229665	1706.54	105.283	29.2207	2.80274	5.28759e-188	5.66354e-184	Null_Model_DNMT3A_growth_syndrome_Null	human	GSM1706717
chip_geo	DoHH2	CTCF	5516	20826	0.264861	2152.59	115.105	29.2204	2.5625	5.3356e-188	5.71496e-184	Null_Model_DNMT3A_growth_syndrome_Null	human	GSM2698608
chip_geo	NCI-H2171	BRD4	6434	20826	0.308941	2684.64	128.317	29.2196	2.3966	5.47305e-188	5.86218e-184	Null_Model_DNMT3A_growth_syndrome_Null	human	GSM1038270
chip_geo	MCF-7	ZNF217	6314	20826	0.303179	2649.27	125.423	29.2191	2.3833	5.55351e-188	5.94836e-184	Null_Model_DNMT3A_growth_syndrome_Null	human	GSM2827461
chip_geo	retina	CTCF	4205	20826	0.201911	1456.19	94.0774	29.2186	2.88767	5.62686e-188	6.02693e-184	Null_Model_DNMT3A_growth_syndrome_Null	human	GSM2316306
chip_geo	Hep-G2	ZNF48	7140	20826	0.342841	3143.83	136.775	29.2172	2.27112	5.8625e-188	6.27933e-184	Null_Model_DNMT3A_growth_syndrome_Null	human	GSM2534006
chip_geo	Hep-G2	ZBTB26	5990	20826	0.287621	2463.35	120.707	29.2165	2.43165	5.9889e-188	6.41471e-184	Null_Model_DNMT3A_growth_syndrome_Null	human	GSM2527572
chip_geo	HCT 116	RAD21	4897	20826	0.235139	1780.07	106.691	29.2145	2.75101	6.34134e-188	6.79221e-184	Null_Model_DNMT3A_growth_syndrome_Null	human	GSM2809609
chip_geo	Hep-G2	RAD21	6144	20826	0.295016	2522.75	123.954	29.2144	2.43544	6.35922e-188	6.81136e-184	Null_Model_DNMT3A_growth_syndrome_Null	human	GSM1861923
chip_geo	K562	HDAC2	6545	20826	0.314271	2771.79	129.157	29.2142	2.36129	6.39691e-188	6.85173e-184	Null_Model_DNMT3A_growth_syndrome_Null	human	GSM2422956
chip_geo	K562	NRF1	4973	20826	0.238788	1946.04	103.614	29.2137	2.55545	6.48631e-188	6.94749e-184	Null_Model_DNMT3A_growth_syndrome_Null	human	GSM2423573
chip_geo	renal cortex tissue	SIX1	3671	20826	0.17627	1162.02	85.8863	29.2128	3.15914	6.67771e-188	7.15249e-184	Null_Model_DNMT3A_growth_syndrome_Null	human	GSM1970527
chip_geo	HEK293	ZIC2	6932	20826	0.332853	3142.3	129.734	29.2113	2.20603	6.95961e-188	7.45444e-184	Null_Model_DNMT3A_growth_syndrome_Null	human	GSM2828565
chip_geo	K562	XRCC3	5707	20826	0.274032	2263.01	117.9	29.211	2.52186	7.02327e-188	7.52262e-184	Null_Model_DNMT3A_growth_syndrome_Null	human	GSM2828907
chip_geo	Hep-G2	GABPA	4679	20826	0.224671	1700.73	101.959	29.2106	2.75116	7.11904e-188	7.62521e-184	Null_Model_DNMT3A_growth_syndrome_Null	human	GSM1861928
chip_geo	K562	E2F5	5533	20826	0.265678	2165.05	115.301	29.21	2.5556	7.23719e-188	7.75175e-184	Null_Model_DNMT3A_growth_syndrome_Null	human	GSM2828466
chip_geo	BJ	CTCF	4847	20826	0.232738	1774.8	105.177	29.2097	2.73102	7.29991e-188	7.81894e-184	Null_Model_DNMT3A_growth_syndrome_Null	human	GSM749677
chip_geo	Hep-G2	KLF11	4595	20826	0.220638	1628.13	101.574	29.2088	2.82226	7.4877e-188	8.02008e-184	Null_Model_DNMT3A_growth_syndrome_Null	human	GSM2534217
chip_geo	HEK293	KLF3FD-AZF	7700	20826	0.36973	3540.68	142.405	29.2077	2.17472	7.74517e-188	8.29585e-184	Null_Model_DNMT3A_growth_syndrome_Null	human	GSM1708048
chip_geo	K562	RB1	6818	20826	0.327379	2884.02	134.693	29.2071	2.36406	7.88575e-188	8.44643e-184	Null_Model_DNMT3A_growth_syndrome_Null	human	GSM2827422
chip_geo	GM12878	ZNF143	6506	20826	0.312398	2809.33	126.569	29.2067	2.31586	7.97589e-188	8.54298e-184	Null_Model_DNMT3A_growth_syndrome_Null	human	GSM2424176
chip_geo	GM12878	IKZF1	7651	20826	0.367377	3572.14	139.662	29.2052	2.14185	8.33545e-188	8.9281e-184	Null_Model_DNMT3A_growth_syndrome_Null	human	GSM2827349
chip_geo	THP-1	RAD21	5324	20826	0.255642	2142.98	108.921	29.205	2.48439	8.38187e-188	8.97782e-184	Null_Model_DNMT3A_growth_syndrome_Null	human	GSM3111972
chip_geo	K562	ELF1	4941	20826	0.237252	1851.3	105.794	29.2048	2.66893	8.42874e-188	9.02802e-184	Null_Model_DNMT3A_growth_syndrome_Null	human	GSM2828831
chip_geo	Jurkat	USP7	5985	20826	0.287381	2368.45	123.835	29.2047	2.52697	8.44728e-188	9.04788e-184	Null_Model_DNMT3A_growth_syndrome_Null	human	GSM2564509
chip_geo	retina	CTCF	4567	20826	0.219293	1594.46	101.784	29.2045	2.8643	8.49695e-188	9.10108e-184	Null_Model_DNMT3A_growth_syndrome_Null	human	GSM2316303
chip_geo	K562	CSDE1	5926	20826	0.284548	2324.07	123.335	29.2044	2.54984	8.52265e-188	9.12861e-184	Null_Model_DNMT3A_growth_syndrome_Null	human	GSM2423437
chip_geo	MCF-7	CONTROL	5793	20826	0.278162	2267.17	120.731	29.2041	2.55517	8.5924e-188	9.20332e-184	Null_Model_DNMT3A_growth_syndrome_Null	human	GSM1010854
chip_geo	K562	ZEB2	6798	20826	0.326419	2939.9	132.112	29.2033	2.31232	8.80131e-188	9.42708e-184	Null_Model_DNMT3A_growth_syndrome_Null	human	GSM2423312
chip_geo	GM12878	MTA3	6974	20826	0.33487	3161.89	130.537	29.2032	2.20564	8.8182e-188	9.44517e-184	Null_Model_DNMT3A_growth_syndrome_Null	human	GSM1010729
chip_geo	GM12878	IKZF1	8084	20826	0.388169	3847	145.091	29.2025	2.10138	9.02202e-188	9.66348e-184	Null_Model_DNMT3A_growth_syndrome_Null	human	GSM2827350
chip_geo	A-549	CTCF	5087	20826	0.244262	1859.89	110.509	29.2022	2.73511	9.08749e-188	9.73361e-184	Null_Model_DNMT3A_growth_syndrome_Null	human	GSM2437737
chip_geo	K562	MTA1	6396	20826	0.307116	2729.8	125.547	29.2018	2.34303	9.21215e-188	9.86713e-184	Null_Model_DNMT3A_growth_syndrome_Null	human	GSM2828463
chip_geo	2630	SA1	7195	20826	0.345482	3195.44	136.985	29.1971	2.25164	1.05578e-187	1.13085e-183	Null_Model_DNMT3A_growth_syndrome_Null	human	GSM1234214
chip_geo	HepG2	THAP11	5493	20826	0.263757	2096.89	116.323	29.1955	2.61959	1.10682e-187	1.18551e-183	Null_Model_DNMT3A_growth_syndrome_Null	human	GSM2534158
chip_geo	K562	MNT	6273	20826	0.30121	2565.97	126.978	29.1944	2.44469	1.14331e-187	1.2246e-183	Null_Model_DNMT3A_growth_syndrome_Null	human	GSM2827334
chip_geo	Hep-G2	ELF3	5129	20826	0.246279	1985.25	107.685	29.194	2.58356	1.15499e-187	1.23711e-183	Null_Model_DNMT3A_growth_syndrome_Null	human	GSM2534422
chip_geo	HuCC-T1	POLR2A	5381	20826	0.258379	2140.6	110.998	29.1934	2.51379	1.17748e-187	1.2612e-183	Null_Model_DNMT3A_growth_syndrome_Null	human	GSM1670714
chip_geo	HCT 116	CTD	3908	20826	0.18765	1314	88.8561	29.1933	2.97413	1.1799e-187	1.26379e-183	Null_Model_DNMT3A_growth_syndrome_Null	human	GSM1545673
chip_geo	HEK293	ZBTB20	6232	20826	0.299241	2627.21	123.482	29.1929	2.3721	1.19426e-187	1.27918e-183	Null_Model_DNMT3A_growth_syndrome_Null	human	GSM2827429
chip_geo	GM18951	CTCF	5404	20826	0.259483	2081.54	113.81	29.1929	2.59615	1.19232e-187	1.2771e-183	Null_Model_DNMT3A_growth_syndrome_Null	human	GSM1234027
chip_geo	K562	SP1	5136	20826	0.246615	2029.39	106.428	29.1899	2.53082	1.30143e-187	1.39396e-183	Null_Model_DNMT3A_growth_syndrome_Null	human	GSM2424247
chip_geo	Brain Microvascular Endothelial Cells	CTCF	5480	20826	0.263133	2099.32	115.818	29.1896	2.61037	1.31311e-187	1.40647e-183	Null_Model_DNMT3A_growth_syndrome_Null	human	GSM749743
chip_geo	HEK293	ZNF639	5613	20826	0.269519	2243.19	115.445	29.1896	2.50224	1.31363e-187	1.40703e-183	Null_Model_DNMT3A_growth_syndrome_Null	human	GSM2422963
chip_geo	MDA-MB-231	POLR2A	3988	20826	0.191491	1343.31	90.6122	29.1869	2.96878	1.42186e-187	1.52296e-183	Null_Model_DNMT3A_growth_syndrome_Null	human	GSM2736156
chip_geo	K562	ZNF24	6775	20826	0.325315	2999.22	129.366	29.1867	2.25892	1.42926e-187	1.53088e-183	Null_Model_DNMT3A_growth_syndrome_Null	human	GSM2423405
chip_geo	K562	ZNF24	6073	20826	0.291607	2549.78	120.716	29.1861	2.38178	1.45641e-187	1.55996e-183	Null_Model_DNMT3A_growth_syndrome_Null	human	GSM2423008
chip_geo	K562	NRF1	5735	20826	0.275377	2272.74	118.633	29.1848	2.52339	1.5128e-187	1.62037e-183	Null_Model_DNMT3A_growth_syndrome_Null	human	GSM2423572
chip_geo	Hep-G2	GABPA	4679	20826	0.224671	1699.98	102.076	29.1843	2.75239	1.53468e-187	1.6438e-183	Null_Model_DNMT3A_growth_syndrome_Null	human	GSM2527662
chip_geo	Human Esophageal Epithelial Cells	CTCF	4388	20826	0.210698	1577.75	96.2945	29.1839	2.78117	1.55411e-187	1.6646e-183	Null_Model_DNMT3A_growth_syndrome_Null	human	GSM749712
chip_geo	K-562	CTCF	5213	20826	0.250312	2028.24	109.128	29.1837	2.57021	1.56328e-187	1.67443e-183	Null_Model_DNMT3A_growth_syndrome_Null	human	GSM733719
chip_geo	NB4	MYC	5824	20826	0.27965	2403.5	117.214	29.1816	2.42313	1.66209e-187	1.78026e-183	Null_Model_DNMT3A_growth_syndrome_Null	human	GSM935643
chip_geo	GM19238	STAG1	6810	20826	0.326995	2929.95	132.965	29.1809	2.32427	1.6947e-187	1.8152e-183	Null_Model_DNMT3A_growth_syndrome_Null	human	GSM1234098
chip_geo	Hep-G2	ATF1	5061	20826	0.243014	1900.94	108.294	29.1803	2.66236	1.72416e-187	1.84674e-183	Null_Model_DNMT3A_growth_syndrome_Null	human	GSM1861935
chip_geo	HUES 64	POU5F1	3349	20826	0.160809	1047.66	78.8684	29.1795	3.19665	1.76567e-187	1.89121e-183	Null_Model_DNMT3A_growth_syndrome_Null	human	GSM1124067
chip_geo	K562	HDAC1	6656	20826	0.3196	2938.77	127.396	29.1785	2.26489	1.81804e-187	1.9473e-183	Null_Model_DNMT3A_growth_syndrome_Null	human	GSM2828501
chip_geo	liver tissue	MAX	5075	20826	0.243686	1964.31	106.61	29.1782	2.5836	1.83587e-187	1.9664e-183	Null_Model_DNMT3A_growth_syndrome_Null	human	GSM2534519
chip_geo	HCT116	POLR2A	4337	20826	0.208249	1441.13	99.2493	29.1777	3.00943	1.86085e-187	1.99316e-183	Null_Model_DNMT3A_growth_syndrome_Null	human	GSM2712772
chip_geo	SF8628	BRD2	4494	20826	0.215788	1573.79	100.09	29.1758	2.85552	1.96936e-187	2.10938e-183	Null_Model_DNMT3A_growth_syndrome_Null	human	GSM2265636
chip_geo	K562	ZNF184	5461	20826	0.26222	2177.33	112.559	29.1729	2.50811	2.14054e-187	2.29273e-183	Null_Model_DNMT3A_growth_syndrome_Null	human	GSM2827488
chip_geo	WA09	SOX2	4698	20826	0.225583	1728.56	101.793	29.1714	2.71787	2.23332e-187	2.39211e-183	Null_Model_DNMT3A_growth_syndrome_Null	human	GSM1701828
chip_geo	Hep-G2	ELF1	5084	20826	0.244118	1958.85	107.139	29.1691	2.5954	2.3898e-187	2.55971e-183	Null_Model_DNMT3A_growth_syndrome_Null	human	GSM803415
chip_geo	BJAB	TRIM28	6653	20826	0.319456	2861.53	129.985	29.1684	2.32498	2.43808e-187	2.61143e-183	Null_Model_DNMT3A_growth_syndrome_Null	human	GSM2295949
chip_geo	Hep-G2	GABPA	5391	20826	0.258859	2017.52	115.675	29.1634	2.6721	2.82867e-187	3.02979e-183	Null_Model_DNMT3A_growth_syndrome_Null	human	GSM2527661
chip_geo	LoVo	JUN	5197	20826	0.249544	2070.7	107.202	29.1627	2.50978	2.8832e-187	3.0882e-183	Null_Model_DNMT3A_growth_syndrome_Null	human	GSM1239467
chip_geo	A-549	SETX	4241	20826	0.20364	1451.5	95.6551	29.1621	2.92181	2.93437e-187	3.143e-183	Null_Model_DNMT3A_growth_syndrome_Null	human	GSM1278358
chip_geo	K562	HDGF	6215	20826	0.298425	2585.72	124.456	29.1611	2.40358	3.02315e-187	3.23809e-183	Null_Model_DNMT3A_growth_syndrome_Null	human	GSM2423675
chip_geo	K562	SMARCA4	7043	20826	0.338183	3149.76	133.509	29.1609	2.23605	3.03958e-187	3.25569e-183	Null_Model_DNMT3A_growth_syndrome_Null	human	GSM2423710
chip_geo	LoVo	NIPBL	4944	20826	0.237396	1843.93	106.311	29.1603	2.68124	3.08949e-187	3.30915e-183	Null_Model_DNMT3A_growth_syndrome_Null	human	GSM1208661
chip_geo	K562	MNT	6114	20826	0.293575	2557.32	121.97	29.1603	2.39079	3.09413e-187	3.31413e-183	Null_Model_DNMT3A_growth_syndrome_Null	human	GSM2827333
chip_geo	HUES 64	CTCF	5019	20826	0.240997	1841.72	108.967	29.1583	2.72517	3.2795e-187	3.51267e-183	Null_Model_DNMT3A_growth_syndrome_Null	human	GSM1505624
chip_geo	Human Retinal Pigment Epithelial Cells	CTCF	4353	20826	0.209018	1544.97	96.3047	29.1578	2.81753	3.32913e-187	3.56583e-183	Null_Model_DNMT3A_growth_syndrome_Null	human	GSM749673
chip_geo	HCT 116	POLR2A	4799	20826	0.230433	1769.92	103.887	29.1576	2.71142	3.34999e-187	3.58818e-183	Null_Model_DNMT3A_growth_syndrome_Null	human	GSM2667962
chip_geo	MCF-7	SIN3A	6423	20826	0.308413	2744.92	126.146	29.1574	2.33996	3.36165e-187	3.60066e-183	Null_Model_DNMT3A_growth_syndrome_Null	human	GSM1010862
chip_geo	ECC-1	ZBTB7A	4756	20826	0.228368	1799.17	101.41	29.1571	2.64344	3.39368e-187	3.63498e-183	Null_Model_DNMT3A_growth_syndrome_Null	human	GSM1010752
chip_geo	HEK293	ZNF558	5569	20826	0.267406	2163.08	116.821	29.155	2.57457	3.60846e-187	3.86502e-183	Null_Model_DNMT3A_growth_syndrome_Null	human	GSM2423492
chip_geo	hESCs	HDAC2	4594	20826	0.22059	1650.99	100.949	29.1534	2.78258	3.78336e-187	4.05235e-183	Null_Model_DNMT3A_growth_syndrome_Null	human	GSM1706694
chip_geo	HEK293	ZFP69B	6050	20826	0.290502	2494.78	121.949	29.1532	2.42507	3.79977e-187	4.06994e-183	Null_Model_DNMT3A_growth_syndrome_Null	human	GSM2423393
chip_geo	Hep-G2	HDAC2	6105	20826	0.293143	2576.37	121.041	29.1524	2.36962	3.9e-187	4.17729e-183	Null_Model_DNMT3A_growth_syndrome_Null	human	GSM803493
chip_geo	delta-47	CTCF	4487	20826	0.215452	1572.12	99.9889	29.1521	2.85412	3.9314e-187	4.21092e-183	Null_Model_DNMT3A_growth_syndrome_Null	human	GSM1817658
chip_geo	SK-N-SH	YY1	6547	20826	0.314367	2849.56	126.836	29.1513	2.29755	4.02534e-187	4.31154e-183	Null_Model_DNMT3A_growth_syndrome_Null	human	GSM803498
chip_geo	K562	TARDBP	6366	20826	0.305676	2689.76	126.114	29.15	2.36675	4.17117e-187	4.46774e-183	Null_Model_DNMT3A_growth_syndrome_Null	human	GSM2422916
chip_geo	THP-1	CTCF	7031	20826	0.337607	3159.17	132.829	29.149	2.22558	4.29976e-187	4.60547e-183	Null_Model_DNMT3A_growth_syndrome_Null	human	GSM2544244
chip_geo	TF-1	RAD21	5346	20826	0.256698	2059.54	112.747	29.149	2.59573	4.30052e-187	4.60628e-183	Null_Model_DNMT3A_growth_syndrome_Null	human	GSM1888543
chip_geo	GM12878	LARP7	7441	20826	0.357294	3464.73	136.413	29.1486	2.14764	4.34659e-187	4.65563e-183	Null_Model_DNMT3A_growth_syndrome_Null	human	GSM2827347
chip_geo	HEK293	KLF16	5689	20826	0.273168	2296.44	116.389	29.1485	2.47732	4.36879e-187	4.67941e-183	Null_Model_DNMT3A_growth_syndrome_Null	human	GSM2827433
chip_geo	fibroblast of arm	POU5F1	3169	20826	0.152166	915.657	77.3081	29.1476	3.4609	4.4828e-187	4.80153e-183	Null_Model_DNMT3A_growth_syndrome_Null	human	GSM2527650
chip_geo	K562	SMARCE1	6401	20826	0.307356	2761.1	124.894	29.144	2.31828	4.97844e-187	5.33241e-183	Null_Model_DNMT3A_growth_syndrome_Null	human	GSM2423104
chip_geo	suprapubic skin	EP300	6007	20826	0.288438	2464.14	121.572	29.1422	2.43777	5.25153e-187	5.62492e-183	Null_Model_DNMT3A_growth_syndrome_Null	human	GSM2828561
chip_geo	Small Airway Epithelial Cells	CTCF	4705	20826	0.22592	1752.79	101.307	29.1412	2.68429	5.40699e-187	5.79143e-183	Null_Model_DNMT3A_growth_syndrome_Null	human	GSM749779
chip_geo	ovary tissue	POLR2A	5559	20826	0.266926	2216.59	114.708	29.1384	2.50791	5.86355e-187	6.28045e-183	Null_Model_DNMT3A_growth_syndrome_Null	human	GSM2828850
chip_geo	MCF-7	ELF1	6036	20826	0.28983	2481.53	121.988	29.138	2.43237	5.92942e-187	6.351e-183	Null_Model_DNMT3A_growth_syndrome_Null	human	GSM2827208
chip_geo	HUVEC	CTCF	4365	20826	0.209594	1575.78	95.7302	29.1362	2.77005	6.24676e-187	6.69091e-183	Null_Model_DNMT3A_growth_syndrome_Null	human	GSM749674
chip_geo	A-549	YY1	5415	20826	0.260012	2039.79	115.843	29.136	2.65468	6.28681e-187	6.7338e-183	Null_Model_DNMT3A_growth_syndrome_Null	human	GSM1010794
chip_geo	NHEK	CTCF	4992	20826	0.2397	1927	105.197	29.1357	2.59056	6.34109e-187	6.79194e-183	Null_Model_DNMT3A_growth_syndrome_Null	human	GSM733636
chip_geo	K562	ZNF24	6379	20826	0.3063	2766.04	124.009	29.1346	2.30618	6.54266e-187	7.00784e-183	Null_Model_DNMT3A_growth_syndrome_Null	human	GSM2827517
chip_geo	human embryonic stem cells (hESCs)	HDAC2	4139	20826	0.198742	1361.5	95.3353	29.134	3.04002	6.66203e-187	7.1357e-183	Null_Model_DNMT3A_growth_syndrome_Null	human	GSM1706709
chip_geo	LoVo	RELA	4624	20826	0.22203	1626.08	102.902	29.1338	2.84365	6.69601e-187	7.1721e-183	Null_Model_DNMT3A_growth_syndrome_Null	human	GSM1239484
chip_geo	OVCAR-8	CTCF	6418	20826	0.308172	2739.76	126.261	29.132	2.34254	7.06164e-187	7.56372e-183	Null_Model_DNMT3A_growth_syndrome_Null	human	GSM1817662
chip_geo	MCF-7	SIN3A	6457	20826	0.310045	2756.77	127.018	29.1314	2.34223	7.18414e-187	7.69493e-183	Null_Model_DNMT3A_growth_syndrome_Null	human	GSM2423528
chip_geo	Hep-G2	NR2F6	5482	20826	0.263229	2215.41	112.137	29.1304	2.47448	7.40889e-187	7.93567e-183	Null_Model_DNMT3A_growth_syndrome_Null	human	GSM2534449
chip_geo	A-375	HEXIM1	5197	20826	0.249544	2022.53	108.978	29.1295	2.56956	7.60688e-187	8.14773e-183	Null_Model_DNMT3A_growth_syndrome_Null	human	GSM1382443
chip_geo	HEK293	INSM2	6124	20826	0.294056	2571.89	121.943	29.1292	2.38112	7.67296e-187	8.21851e-183	Null_Model_DNMT3A_growth_syndrome_Null	human	GSM2423396
chip_geo	K562	DNMT1	5523	20826	0.265197	2207.88	113.81	29.1284	2.50149	7.84249e-187	8.40009e-183	Null_Model_DNMT3A_growth_syndrome_Null	human	GSM2424238
chip_geo	K562	MIER1	5650	20826	0.271295	2232.87	117.313	29.1284	2.53037	7.84425e-187	8.40198e-183	Null_Model_DNMT3A_growth_syndrome_Null	human	GSM2423469
chip_geo	HCT 116	SMC1A	5481	20826	0.263181	2165.23	113.836	29.1276	2.53137	8.0234e-187	8.59386e-183	Null_Model_DNMT3A_growth_syndrome_Null	human	GSM2809611
chip_geo	HEK293	ZEB1	5864	20826	0.281571	2361.46	120.26	29.1248	2.48321	8.72428e-187	9.34458e-183	Null_Model_DNMT3A_growth_syndrome_Null	human	GSM2424139
chip_geo	WA01	CTCF	5243	20826	0.251753	2087.32	108.352	29.1244	2.51183	8.81725e-187	9.44416e-183	Null_Model_DNMT3A_growth_syndrome_Null	human	GSM518375
chip_geo	GM12878	IKZF2	7100	20826	0.34092	3258.11	131.913	29.1243	2.17918	8.82933e-187	9.45709e-183	Null_Model_DNMT3A_growth_syndrome_Null	human	GSM2827474
chip_geo	HEK293	ZSCAN5C	6466	20826	0.310477	2741.79	127.874	29.1241	2.35832	8.88224e-187	9.51376e-183	Null_Model_DNMT3A_growth_syndrome_Null	human	GSM2828682
chip_geo	LNCaP-abl	CREB1	5024	20826	0.241237	1982.02	104.451	29.1235	2.53478	9.05063e-187	9.69413e-183	Null_Model_DNMT3A_growth_syndrome_Null	human	GSM1873046
chip_geo	Hematopoietic progenitor cells	ANGPTL2	6361	20826	0.305436	2731.94	124.618	29.1216	2.32838	9.5655e-187	1.02456e-182	Null_Model_DNMT3A_growth_syndrome_Null	human	GSM1537956
chip_geo	HAc (astrocytes-cerebellar)	CTCF	4717	20826	0.226496	1713.18	103.153	29.1201	2.75335	9.99185e-187	1.07023e-182	Null_Model_DNMT3A_growth_syndrome_Null	human	GSM1022662
chip_geo	HPAF	CTCF	4783	20826	0.229665	1773.19	103.361	29.1195	2.6974	1.01819e-186	1.09059e-182	Null_Model_DNMT3A_growth_syndrome_Null	human	GSM749681
chip_geo	HEK293	TRIM28	5506	20826	0.264381	2159.38	114.927	29.1194	2.5498	1.01898e-186	1.09143e-182	Null_Model_DNMT3A_growth_syndrome_Null	human	GSM700356
chip_geo	Hep-G2	MXI1	5507	20826	0.264429	2153.18	115.18	29.1181	2.55761	1.06025e-186	1.13564e-182	Null_Model_DNMT3A_growth_syndrome_Null	human	GSM935437
chip_geo	CFPAC-1	KLF4	5445	20826	0.261452	2188.57	111.836	29.118	2.48793	1.06095e-186	1.13638e-182	Null_Model_DNMT3A_growth_syndrome_Null	human	GSM1919982
chip_geo	HEK293	ZNF518A	5293	20826	0.254153	1999.68	113.103	29.118	2.64693	1.06127e-186	1.13673e-182	Null_Model_DNMT3A_growth_syndrome_Null	human	GSM2423107
chip_geo	BCBL-1	CTCF	5541	20826	0.266062	2283.7	111.868	29.1174	2.42632	1.08003e-186	1.15682e-182	Null_Model_DNMT3A_growth_syndrome_Null	human	GSM941710
chip_geo	K562	NKRF	6293	20826	0.30217	2581.85	127.457	29.1168	2.4374	1.09875e-186	1.17687e-182	Null_Model_DNMT3A_growth_syndrome_Null	human	GSM2423322
chip_geo	K562	HDAC1	5185	20826	0.248968	2009.79	109.06	29.1143	2.57988	1.18366e-186	1.26782e-182	Null_Model_DNMT3A_growth_syndrome_Null	human	GSM2423686
chip_geo	Hep-G2	RAD21	5875	20826	0.282099	2440.63	117.962	29.1141	2.40716	1.18867e-186	1.27318e-182	Null_Model_DNMT3A_growth_syndrome_Null	human	GSM1861919
chip_geo	THP-1	CTCF	7229	20826	0.347114	3215.74	137.848	29.1137	2.24801	1.20457e-186	1.29022e-182	Null_Model_DNMT3A_growth_syndrome_Null	human	GSM2544245
chip_geo	MM.1S	MED1	5149	20826	0.247239	2058.2	106.165	29.1133	2.5017	1.21931e-186	1.306e-182	Null_Model_DNMT3A_growth_syndrome_Null	human	GSM1033761
chip_geo	K562	FOXK2	5943	20826	0.285364	2460.58	119.621	29.1122	2.41528	1.25926e-186	1.34879e-182	Null_Model_DNMT3A_growth_syndrome_Null	human	GSM2423288
chip_geo	K562	NFIC	7290	20826	0.350043	3279.56	137.758	29.1121	2.22286	1.26125e-186	1.35092e-182	Null_Model_DNMT3A_growth_syndrome_Null	human	GSM2828980
chip_geo	T-REx-293	ZNF263	7199	20826	0.345674	3238.84	136.034	29.1116	2.22271	1.28052e-186	1.37157e-182	Null_Model_DNMT3A_growth_syndrome_Null	human	GSM935577
chip_geo	THP-1	RAD21	5638	20826	0.270719	2292.34	114.928	29.1111	2.4595	1.3004e-186	1.39286e-182	Null_Model_DNMT3A_growth_syndrome_Null	human	GSM3111971
chip_geo	Hep-G2	THAP11	5448	20826	0.261596	2108.52	114.722	29.1093	2.58381	1.3702e-186	1.46762e-182	Null_Model_DNMT3A_growth_syndrome_Null	human	GSM2534159
chip_geo	MCF-7	ZMYND8	4811	20826	0.231009	1798.32	103.497	29.109	2.67528	1.38279e-186	1.4811e-182	Null_Model_DNMT3A_growth_syndrome_Null	human	GSM2029574
chip_geo	HUES 64	SMAD1	3621	20826	0.173869	1152.69	84.7959	29.1089	3.14136	1.38595e-186	1.48449e-182	Null_Model_DNMT3A_growth_syndrome_Null	human	GSM1505746
chip_geo	epidermal keratinocyte	SMC1A	5217	20826	0.250504	2045.92	108.939	29.1089	2.54996	1.38518e-186	1.48367e-182	Null_Model_DNMT3A_growth_syndrome_Null	human	GSM2247251
chip_geo	Hep-G2	MIER2	4804	20826	0.230673	1829.01	102.219	29.1041	2.62656	1.59425e-186	1.7076e-182	Null_Model_DNMT3A_growth_syndrome_Null	human	GSM2527485
chip_geo	A-549	ATF3	5072	20826	0.243542	1880.21	109.668	29.104	2.69757	1.59543e-186	1.70887e-182	Null_Model_DNMT3A_growth_syndrome_Null	human	GSM1010789
chip_geo	A-549	SIX5	3718	20826	0.178527	1222.64	85.7406	29.1036	3.04096	1.61596e-186	1.73085e-182	Null_Model_DNMT3A_growth_syndrome_Null	human	GSM1010879
chip_geo	K562	NFIC	6845	20826	0.328676	3101.68	128.622	29.1033	2.20687	1.63066e-186	1.7466e-182	Null_Model_DNMT3A_growth_syndrome_Null	human	GSM2828981
[truncated: 9,981 more rows]

## Sheet: hyper.LOF
Track	Cell	Molecule	Overlap	Total	Ratio	Mean	STD	Z-score	Enrichment	P-val	Corrected P-val	Null_Model	Species	ExpID
[truncated: 10,709 more rows]

## Sheet: hypo.GOF
Track	Cell	Molecule	Overlap	Total	Ratio	Mean	STD	Z-score	Enrichment	P-val	Corrected P-val	Null_Model	Species	ExpID
[truncated: 10,709 more rows]

[truncated: 3 more sheets: hyper.GOF, hypo.NSD1, hyper.NSD1]
