# Supplementary material for: Convergent DNA methylation abnormalities at enhancers and bivalent promoters in human growth disorders
Source: Epigenetics Chromatin. 2025 Dec 27;19:8. doi: 10.1186/s13072-025-00650-1 (PMC12853687; doi:10.1186/s13072-025-00650-1)
Supplement: Supplementary file 5 — Supplemental Table 4. [file 13072_2025_650_MOESM5_ESM.xlsx]

## Sheet: control
Track	Cell	Molecule	Overlap	Total	Ratio	Mean	STD	Z-score	Enrichment	P-val	Corrected P-val	Null_Model	Species	ExpID
chip_geo	A-549	CONTROL	220	6132	0.0358774	164.16	13.0926	4.26501	1.34016	9.99449e-06	0.107051	Null_Model_DNMT3A_growth_syndrome_Null_model	human	GSM803435
chip_geo	HEK293T/17	ZNF611	70	6132	0.0114155	43.4126	6.75889	3.93369	1.61244	4.1825e-05	0.447988	Null_Model_DNMT3A_growth_syndrome_Null_model	human	GSM2466611
chip_geo	OVCAR-3	GRHL2	229	6132	0.0373451	178.644	13.111	3.84073	1.28188	6.13351e-05	0.65696	Null_Model_DNMT3A_growth_syndrome_Null_model	human	GSM1825676
chip_geo	U87 MG ATCC	POLR2A	305	6132	0.0497391	248.525	15.2625	3.70022	1.22724	0.000107708	1	Null_Model_DNMT3A_growth_syndrome_Null_model	human	GSM2304868
chip_geo	K562	AGO1	213	6132	0.0347358	168.856	12.2726	3.59694	1.26143	0.000160993	1	Null_Model_DNMT3A_growth_syndrome_Null_model	human	GSM2827304
chip_geo	GM12878	REST	179	6132	0.0291911	137.709	11.5938	3.56144	1.29984	0.00018441	1	Null_Model_DNMT3A_growth_syndrome_Null_model	human	GSM1333994
chip_geo	LoVo	HINFP	368	6132	0.060013	307.171	17.1385	3.54926	1.19803	0.000193157	1	Null_Model_DNMT3A_growth_syndrome_Null_model	human	GSM1208631
chip_geo	U2OS	POLR2A	304	6132	0.049576	247.91	15.9475	3.51715	1.22625	0.000218102	1	Null_Model_DNMT3A_growth_syndrome_Null_model	human	GSM1231602
chip_geo	GM12878	RBBP5	77	6132	0.0125571	51.7453	7.21845	3.49864	1.48806	0.000233821	1	Null_Model_DNMT3A_growth_syndrome_Null_model	human	GSM2698583
chip_geo	dermal fibroblasts immortolized	POLR2A	73	6132	0.0119048	48.6843	7.02697	3.46034	1.49946	0.000269748	1	Null_Model_DNMT3A_growth_syndrome_Null_model	human	GSM2333816
chip_geo	WA01	USF1	733	6132	0.119537	650.202	24.0515	3.44254	1.12734	0.000288137	1	Null_Model_DNMT3A_growth_syndrome_Null_model	human	GSM803426
chip_geo	T3M-1 Cl-10	OFC1	190	6132	0.030985	149.276	11.896	3.42337	1.27281	0.000309249	1	Null_Model_DNMT3A_growth_syndrome_Null_model	human	GSM1290024
chip_geo	HEK293T	KLF5	257	6132	0.0419113	208.771	14.1465	3.40923	1.23101	0.000325736	1	Null_Model_DNMT3A_growth_syndrome_Null_model	human	GSM2549697
chip_geo	Jurkat	CHAF1B	121	6132	0.0197326	88.6693	9.52132	3.39561	1.36462	0.000342382	1	Null_Model_DNMT3A_growth_syndrome_Null_model	human	GSM3392793
chip_geo	A-549	FOSL2	245	6132	0.0399543	199.736	13.373	3.38472	1.22662	0.000356257	1	Null_Model_DNMT3A_growth_syndrome_Null_model	human	GSM2421871
chip_geo	human induced pluripotent stem cells (hiPSCs)	HDAC2	795	6132	0.129648	709.701	25.2289	3.38099	1.12019	0.000361132	1	Null_Model_DNMT3A_growth_syndrome_Null_model	human	GSM1706722
chip_geo	A-549	FOSL2	155	6132	0.0252772	118.377	10.8402	3.37846	1.30938	0.000364462	1	Null_Model_DNMT3A_growth_syndrome_Null_model	human	GSM2421439
chip_geo	DiVA (AsiSI-ER-U2OS) cells	POLR2A-S2P	158	6132	0.0257665	122.396	10.5579	3.3723	1.2909	0.000372719	1	Null_Model_DNMT3A_growth_syndrome_Null_model	human	GSM2572690
chip_geo	HUES 64	SP1	398	6132	0.0649054	336.811	18.1564	3.37009	1.18167	0.000375713	1	Null_Model_DNMT3A_growth_syndrome_Null_model	human	GSM1505770
chip_geo	WA01	RXRA	352	6132	0.0574038	296.974	16.3693	3.36154	1.18529	0.000387547	1	Null_Model_DNMT3A_growth_syndrome_Null_model	human	GSM803506
chip_geo	HCT 116	PAF1	311	6132	0.0507175	259.291	15.4335	3.35045	1.19943	0.000403406	1	Null_Model_DNMT3A_growth_syndrome_Null_model	human	GSM2571033
chip_geo	HEK293	POLR2A	163	6132	0.0265819	124.923	11.3752	3.34736	1.3048	0.00040792	1	Null_Model_DNMT3A_growth_syndrome_Null_model	human	GSM1872288
chip_geo	GM12878	MYC	110	6132	0.0179387	80.2617	8.89817	3.34207	1.37052	0.000415788	1	Null_Model_DNMT3A_growth_syndrome_Null_model	human	GSM748527
chip_geo	Primary_Cell_type:Bone marrow derived mesenchymal stem cells	CHD1	320	6132	0.0521853	267.731	15.7154	3.32595	1.19523	0.000440589	1	Null_Model_DNMT3A_growth_syndrome_Null_model	human	GSM2359988
chip_geo	IMR-90	BRF1	123	6132	0.0200587	91.5465	9.47766	3.3187	1.34358	0.000452183	1	Null_Model_DNMT3A_growth_syndrome_Null_model	human	GSM454597
chip_geo	THP-1	VDR	40	6132	0.00652316	24.0929	4.80836	3.30821	1.66024	0.000469466	1	Null_Model_DNMT3A_growth_syndrome_Null_model	human	GSM2371450
chip_geo	hTERT-RPE1	E2F1	91	6132	0.0148402	64.7013	7.9713	3.29917	1.40646	0.000484853	1	Null_Model_DNMT3A_growth_syndrome_Null_model	human	GSM1693900
chip_geo	HUES 64	STAT3	415	6132	0.0676778	355.394	18.1565	3.28292	1.16772	0.000513687	1	Null_Model_DNMT3A_growth_syndrome_Null_model	human	GSM1505780
chip_geo	iPSC	KLF4	170	6132	0.0277234	131.433	11.7523	3.2817	1.29344	0.000515912	1	Null_Model_DNMT3A_growth_syndrome_Null_model	human	GSM1364027
chip_geo	WA01	SP5	75	6132	0.0122309	51.7832	7.09873	3.27055	1.44835	0.000536684	1	Null_Model_DNMT3A_growth_syndrome_Null_model	human	GSM2756639
chip_geo	GP5d	SMC3	289	6132	0.0471298	239.567	15.186	3.25513	1.20634	0.000566696	1	Null_Model_DNMT3A_growth_syndrome_Null_model	human	GSM1240840
chip_geo	Mesenchymal stem cells	E2F4	160	6132	0.0260926	123.919	11.0896	3.25359	1.29117	0.000569779	1	Null_Model_DNMT3A_growth_syndrome_Null_model	human	GSM599837
chip_geo	.	ZNF92	232	6132	0.0378343	187.378	13.7302	3.24994	1.23814	0.000577154	1	Null_Model_DNMT3A_growth_syndrome_Null_model	human	GSM1463921
chip_geo	HUES 64	BRD1	240	6132	0.0391389	196.206	13.4851	3.2476	1.22321	0.000581909	1	Null_Model_DNMT3A_growth_syndrome_Null_model	human	GSM2797436
chip_geo	GM12878	REST	79	6132	0.0128832	55.2428	7.33921	3.23703	1.43005	0.000603904	1	Null_Model_DNMT3A_growth_syndrome_Null_model	human	GSM1333993
chip_geo	LNCaP	POLR2A	58	6132	0.00945858	38.3746	6.0759	3.23004	1.51142	0.000618869	1	Null_Model_DNMT3A_growth_syndrome_Null_model	human	GSM353617
chip_geo	Farage	EZH2	512	6132	0.0834964	446.736	20.3158	3.21247	1.14609	0.000658001	1	Null_Model_DNMT3A_growth_syndrome_Null_model	human	GSM1129359
chip_geo	LNCaP	E2F1	215	6132	0.035062	174.618	12.5849	3.20873	1.23126	0.000666612	1	Null_Model_DNMT3A_growth_syndrome_Null_model	human	GSM1207906
chip_geo	HEK293T/17	BRD4	149	6132	0.0242988	114.792	10.6737	3.20485	1.298	0.000675654	1	Null_Model_DNMT3A_growth_syndrome_Null_model	human	GSM1820926
chip_geo	A-549	SETX	179	6132	0.0291911	140.773	11.9463	3.19989	1.27155	0.0006874	1	Null_Model_DNMT3A_growth_syndrome_Null_model	human	GSM1278359
chip_geo	MCF-7	ESR1	53	6132	0.00864318	33.8212	6.00824	3.19208	1.56707	0.00070625	1	Null_Model_DNMT3A_growth_syndrome_Null_model	human	GSM1831736
chip_geo	HEK293	POLR2A	256	6132	0.0417482	209.01	14.8117	3.17248	1.22482	0.000755709	1	Null_Model_DNMT3A_growth_syndrome_Null_model	human	GSM1192071
chip_geo	F0	RUNX1	137	6132	0.0223418	104.381	10.3042	3.16565	1.3125	0.000773691	1	Null_Model_DNMT3A_growth_syndrome_Null_model	human	GSM1816091
chip_geo	HCT 116	POLR2A	365	6132	0.0595238	311.525	16.9864	3.14808	1.17165	0.000821734	1	Null_Model_DNMT3A_growth_syndrome_Null_model	human	GSM1545664
chip_geo	H69	TEAD	284	6132	0.0463144	237.265	14.8773	3.14139	1.19698	0.000840742	1	Null_Model_DNMT3A_growth_syndrome_Null_model	human	GSM1524339
chip_geo	HCT 116	LEO1	39	6132	0.00636008	23.4595	4.95849	3.13411	1.66244	0.000861875	1	Null_Model_DNMT3A_growth_syndrome_Null_model	human	GSM1727090
chip_geo	HUES64	POLR2A	216	6132	0.035225	174.148	13.3929	3.12495	1.24033	0.000889184	1	Null_Model_DNMT3A_growth_syndrome_Null_model	human	GSM1505721
chip_geo	H3396	POLR2A	335	6132	0.0546314	284.154	16.286	3.12207	1.17894	0.000897908	1	Null_Model_DNMT3A_growth_syndrome_Null_model	human	GSM801062
chip_geo	LNCaP	CHD1	237	6132	0.0386497	192.066	14.3962	3.12124	1.23395	0.000900466	1	Null_Model_DNMT3A_growth_syndrome_Null_model	human	GSM1573654
chip_geo	WA01	SP5	57	6132	0.0092955	38.1249	6.07136	3.10888	1.49509	0.000938989	1	Null_Model_DNMT3A_growth_syndrome_Null_model	human	GSM2756638
chip_geo	Primary AML	CBFB	240	6132	0.0391389	197.827	13.5713	3.10751	1.21318	0.000943353	1	Null_Model_DNMT3A_growth_syndrome_Null_model	human	GSM1122320
chip_geo	WA01	USF2	436	6132	0.0711024	374.859	19.7497	3.09579	1.1631	0.000981438	1	Null_Model_DNMT3A_growth_syndrome_Null_model	human	GSM935380
chip_geo	MCF-10A	GR	344	6132	0.0560992	295.238	15.7779	3.09054	1.16516	0.000998948	1	Null_Model_DNMT3A_growth_syndrome_Null_model	human	GSM2735380
chip_geo	WA09	EZH2	125	6132	0.0203849	94.2498	9.95005	3.09046	1.32626	0.000999231	1	Null_Model_DNMT3A_growth_syndrome_Null_model	human	GSM2698626
chip_geo	GM12878	REST	110	6132	0.0179387	82.6943	8.84706	3.08641	1.3302	0.00101293	1	Null_Model_DNMT3A_growth_syndrome_Null_model	human	GSM1334000
chip_geo	LNCaP	HOXB13	152	6132	0.024788	118.559	10.8461	3.08318	1.28206	0.00102402	1	Null_Model_DNMT3A_growth_syndrome_Null_model	human	GSM2480816
chip_geo	Hep-G2	USF2	314	6132	0.0512068	265.724	15.688	3.07725	1.18168	0.00104461	1	Null_Model_DNMT3A_growth_syndrome_Null_model	human	GSM935646
chip_geo	GM12878	REST	81	6132	0.0132094	58.049	7.48536	3.06613	1.39537	0.00108426	1	Null_Model_DNMT3A_growth_syndrome_Null_model	human	GSM1290148
chip_geo	BG03	POLR2A	522	6132	0.0851272	460	20.2595	3.0603	1.13478	0.00110559	1	Null_Model_DNMT3A_growth_syndrome_Null_model	human	GSM897115
chip_geo	HUVEC	PPARD	142	6132	0.0231572	110.343	10.3787	3.05022	1.2869	0.00114336	1	Null_Model_DNMT3A_growth_syndrome_Null_model	human	GSM1214681
chip_geo	HEK293	ZNF416	463	6132	0.0755055	402.087	19.9827	3.04829	1.15149	0.00115075	1	Null_Model_DNMT3A_growth_syndrome_Null_model	human	GSM2827156
chip_geo	Endothelial cells	EP300	533	6132	0.0869211	470.014	20.7711	3.03239	1.13401	0.00121313	1	Null_Model_DNMT3A_growth_syndrome_Null_model	human	GSM2550202
chip_geo	HUES 64	TRIM28	580	6132	0.0945858	515.437	21.2915	3.03236	1.12526	0.00121326	1	Null_Model_DNMT3A_growth_syndrome_Null_model	human	GSM1505798
chip_geo	RL95-2	EPCAM	114	6132	0.018591	85.5904	9.36996	3.03199	1.33192	0.00121475	1	Null_Model_DNMT3A_growth_syndrome_Null_model	human	GSM1875142
chip_geo	HeLa Kyoto	ZMYND8	67	6132	0.0109263	46.4945	6.76507	3.03108	1.44103	0.00121839	1	Null_Model_DNMT3A_growth_syndrome_Null_model	human	GSM2104432
chip_geo	THP-1	VDR	124	6132	0.0202218	95.4925	9.41096	3.02918	1.29853	0.00122609	1	Null_Model_DNMT3A_growth_syndrome_Null_model	human	GSM2371448
chip_geo	NCI-H1299	USP7	34	6132	0.00554468	20.025	4.6161	3.02745	1.69788	0.00123312	1	Null_Model_DNMT3A_growth_syndrome_Null_model	human	GSM2037451
chip_geo	iPSC	POU5F1	314	6132	0.0512068	267.595	15.3382	3.02542	1.17341	0.00124143	1	Null_Model_DNMT3A_growth_syndrome_Null_model	human	GSM2183774
chip_geo	CC-LP-1	TEAD	131	6132	0.0213633	99.8232	10.3063	3.02503	1.31232	0.00124305	1	Null_Model_DNMT3A_growth_syndrome_Null_model	human	GSM1524325
chip_geo	human embryonic stem cells (hESCs)	HDAC2	422	6132	0.0688193	366.245	18.4719	3.01838	1.15223	0.00127064	1	Null_Model_DNMT3A_growth_syndrome_Null_model	human	GSM1706713
chip_geo	iPSC	POLR2A	368	6132	0.060013	314.459	17.766	3.0137	1.17027	0.00129039	1	Null_Model_DNMT3A_growth_syndrome_Null_model	human	GSM2183738
chip_geo	Induced pluripotent stem cells	CTDP1	421	6132	0.0686562	366.29	18.2129	3.00394	1.14936	0.00133255	1	Null_Model_DNMT3A_growth_syndrome_Null_model	human	GSM2550252
chip_geo	GM12878	CHD1	133	6132	0.0216895	103.406	9.8611	3.00113	1.2862	0.00134492	1	Null_Model_DNMT3A_growth_syndrome_Null_model	human	GSM2698642
chip_geo	K562	ATF1	139	6132	0.022668	108.53	10.1859	2.99133	1.28075	0.00138881	1	Null_Model_DNMT3A_growth_syndrome_Null_model	human	GSM2527544
chip_geo	DU145	KDM5D	232	6132	0.0378343	191.71	13.5899	2.96468	1.21016	0.00151501	1	Null_Model_DNMT3A_growth_syndrome_Null_model	human	GSM2187242
chip_geo	Primary Patient Derived Tumor Model	RBPJ	143	6132	0.0233203	110.725	10.8918	2.96321	1.29148	0.00152224	1	Null_Model_DNMT3A_growth_syndrome_Null_model	human	GSM2101764
chip_geo	HCT 116	POLR2A-S5P	157	6132	0.0256034	125.42	10.6699	2.95975	1.2518	0.00153942	1	Null_Model_DNMT3A_growth_syndrome_Null_model	human	GSM2670981
chip_geo	K562	CTCFL	629	6132	0.102577	561.476	22.8235	2.95855	1.12026	0.00154547	1	Null_Model_DNMT3A_growth_syndrome_Null_model	human	GSM1817655
chip_geo	CD4+ primary cells	CTCF	253	6132	0.041259	211.354	14.0963	2.95442	1.19705	0.00156627	1	Null_Model_DNMT3A_growth_syndrome_Null_model	human	GSM325895
chip_geo	Jurkat	REST	78	6132	0.0127202	55.1079	7.75554	2.95171	1.41541	0.00158009	1	Null_Model_DNMT3A_growth_syndrome_Null_model	human	GSM1290168
chip_geo	HEK293T/17	BMI1	118	6132	0.0192433	90.3736	9.35993	2.95156	1.30569	0.00158088	1	Null_Model_DNMT3A_growth_syndrome_Null_model	human	GSM1424587
chip_geo	sigmoid colon tissue	POLR2A	406	6132	0.06621	352.066	18.2737	2.95146	1.15319	0.00158138	1	Null_Model_DNMT3A_growth_syndrome_Null_model	human	GSM2827221
chip_geo	HuRef	CENPT	70	6132	0.0114155	49.2088	7.04765	2.95009	1.42251	0.0015884	1	Null_Model_DNMT3A_growth_syndrome_Null_model	human	GSM1709883
chip_geo	HepG2	MBD1	363	6132	0.0591977	311.171	17.6714	2.93294	1.16656	0.00167882	1	Null_Model_DNMT3A_growth_syndrome_Null_model	human	GSM2533982
chip_geo	IMEC	antibody: total_RNAPII	114	6132	0.018591	87.1219	9.18853	2.92518	1.30851	0.00172128	1	Null_Model_DNMT3A_growth_syndrome_Null_model	human	GSM1715557
chip_geo	WA01	TCF12	716	6132	0.116765	646.789	23.663	2.92485	1.10701	0.00172311	1	Null_Model_DNMT3A_growth_syndrome_Null_model	human	GSM803427
chip_geo	WA01	CONTROL	123	6132	0.0200587	94.6294	9.71615	2.91995	1.29981	0.00175046	1	Null_Model_DNMT3A_growth_syndrome_Null_model	human	GSM1010815
chip_geo	GM12866	CTCF	515	6132	0.0839856	456.658	19.9845	2.91935	1.12776	0.00175381	1	Null_Model_DNMT3A_growth_syndrome_Null_model	human	GSM849305
chip_geo	HeLa	PHF8	92	6132	0.0150033	67.9321	8.24714	2.91834	1.35429	0.00175953	1	Null_Model_DNMT3A_growth_syndrome_Null_model	human	GSM531964
chip_geo	HUES 64	LEF1	426	6132	0.0694716	372.111	18.4882	2.91478	1.14482	0.0017797	1	Null_Model_DNMT3A_growth_syndrome_Null_model	human	GSM1505691
chip_geo	HUES 64	SP1	108	6132	0.0176125	81.1808	9.20382	2.91392	1.33036	0.00178461	1	Null_Model_DNMT3A_growth_syndrome_Null_model	human	GSM1505769
chip_geo	HCT116	POLR2A	239	6132	0.0389759	200.132	13.3652	2.90816	1.19421	0.00181782	1	Null_Model_DNMT3A_growth_syndrome_Null_model	human	GSM1727103
chip_geo	HONE-1	BZLF1	345	6132	0.0562622	296.709	16.6197	2.90563	1.16275	0.00183257	1	Null_Model_DNMT3A_growth_syndrome_Null_model	human	GSM2200164
chip_geo	DU145	Control	587	6132	0.0957273	525.223	21.2763	2.90357	1.11762	0.00184468	1	Null_Model_DNMT3A_growth_syndrome_Null_model	human	GSM2187248
chip_geo	U87 MG ATCC	POLR2A	155	6132	0.0252772	123.783	10.7648	2.89991	1.25219	0.00186637	1	Null_Model_DNMT3A_growth_syndrome_Null_model	human	GSM2304870
chip_geo	GM15510	RELA	76	6132	0.012394	54.3886	7.4572	2.89806	1.39735	0.00187741	1	Null_Model_DNMT3A_growth_syndrome_Null_model	human	GSM486287
chip_geo	WA01	LEF1	278	6132	0.0453359	235.175	14.7836	2.89681	1.1821	0.00188492	1	Null_Model_DNMT3A_growth_syndrome_Null_model	human	GSM1579344
chip_geo	THP-1	ARNTL	292	6132	0.047619	247.538	15.3546	2.89566	1.17961	0.00189184	1	Null_Model_DNMT3A_growth_syndrome_Null_model	human	GSM1816455
chip_geo	WA01	SMAD3	58	6132	0.00945858	39.9131	6.28661	2.87705	1.45316	0.00200703	1	Null_Model_DNMT3A_growth_syndrome_Null_model	human	GSM1949005
chip_geo	HEK293	EP300	472	6132	0.0769733	415.765	19.5514	2.87626	1.13526	0.0020121	1	Null_Model_DNMT3A_growth_syndrome_Null_model	human	GSM1239072
chip_geo	SKNO-1	KDM1A	237	6132	0.0386497	196.7	14.0501	2.86829	1.20488	0.00206346	1	Null_Model_DNMT3A_growth_syndrome_Null_model	human	GSM1844441
chip_geo	HEK293T/17	ZNF610	96	6132	0.0156556	71.8701	8.41731	2.8667	1.33574	0.00207391	1	Null_Model_DNMT3A_growth_syndrome_Null_model	human	GSM2466610
chip_geo	.	EP300	239	6132	0.0389759	198.376	14.184	2.86409	1.20479	0.00209103	1	Null_Model_DNMT3A_growth_syndrome_Null_model	human	GSM807735
chip_geo	WA01	POLR2A	435	6132	0.0709393	380.577	19.0025	2.86396	1.143	0.00209188	1	Null_Model_DNMT3A_growth_syndrome_Null_model	human	GSM1503827
chip_geo	WA01	FOSL1	174	6132	0.0283757	140.452	11.7196	2.86261	1.23886	0.00210087	1	Null_Model_DNMT3A_growth_syndrome_Null_model	human	GSM803382
chip_geo	LS174T	MYC	47	6132	0.00766471	30.8212	5.66418	2.85634	1.52493	0.0021428	1	Null_Model_DNMT3A_growth_syndrome_Null_model	human	GSM1430925
chip_geo	HeLa	YY1	199	6132	0.0324527	163.617	12.3892	2.85592	1.21625	0.0021456	1	Null_Model_DNMT3A_growth_syndrome_Null_model	human	GSM779433
chip_geo	Hep-G2	ZNF7	297	6132	0.0484344	253.677	15.2121	2.8479	1.17078	0.00220041	1	Null_Model_DNMT3A_growth_syndrome_Null_model	human	GSM2534141
chip_geo	NCI-H929	SPIB	262	6132	0.0427267	220.37	14.6197	2.84756	1.18891	0.00220282	1	Null_Model_DNMT3A_growth_syndrome_Null_model	human	GSM1370285
chip_geo	LoVo	FOXG1	327	6132	0.0533268	280.183	16.4588	2.8445	1.1671	0.00222406	1	Null_Model_DNMT3A_growth_syndrome_Null_model	human	GSM1208746
chip_geo	WA01	POLR2A	460	6132	0.0750163	404.432	19.5398	2.84385	1.1374	0.00222859	1	Null_Model_DNMT3A_growth_syndrome_Null_model	human	GSM822300
chip_geo	VCaP	HDAC2	372	6132	0.0606654	322.959	17.2595	2.84139	1.15185	0.00224584	1	Null_Model_DNMT3A_growth_syndrome_Null_model	human	GSM717400
chip_geo	C1	GTF2I	253	6132	0.041259	212.907	14.1135	2.84075	1.18831	0.00225036	1	Null_Model_DNMT3A_growth_syndrome_Null_model	human	GSM1539069
chip_geo	Hs 68	PHF8	201	6132	0.0327789	166.196	12.2989	2.82986	1.20942	0.00232845	1	Null_Model_DNMT3A_growth_syndrome_Null_model	human	GSM520384
chip_geo	GM12892	RELA	173	6132	0.0282127	139.547	11.8251	2.82895	1.23972	0.00233502	1	Null_Model_DNMT3A_growth_syndrome_Null_model	human	GSM486293
chip_geo	786-O	HIF-2a	181	6132	0.0295173	147.322	11.9306	2.82286	1.2286	0.00237987	1	Null_Model_DNMT3A_growth_syndrome_Null_model	human	GSM1642762
chip_geo	phESC	POU5F1	533	6132	0.0869211	475.328	20.4548	2.8195	1.12133	0.00240491	1	Null_Model_DNMT3A_growth_syndrome_Null_model	human	GSM1705267
chip_geo	MCF-7	LMTK3	444	6132	0.072407	390.624	18.9701	2.81367	1.13664	0.00244897	1	Null_Model_DNMT3A_growth_syndrome_Null_model	human	GSM1726361
chip_geo	hESCs	HDAC2	414	6132	0.0675147	361.444	18.7093	2.8091	1.14541	0.00248398	1	Null_Model_DNMT3A_growth_syndrome_Null_model	human	GSM1706675
chip_geo	GM12878	BCL3	672	6132	0.109589	605.975	23.5268	2.80637	1.10896	0.00250517	1	Null_Model_DNMT3A_growth_syndrome_Null_model	human	GSM803342
chip_geo	HCT 116	TCF7L2	209	6132	0.0340835	173.654	12.6285	2.79889	1.20354	0.00256397	1	Null_Model_DNMT3A_growth_syndrome_Null_model	human	GSM2065888
chip_geo	CD4+ cells	STAT1	109	6132	0.0177756	83.5684	9.09965	2.79479	1.30432	0.0025967	1	Null_Model_DNMT3A_growth_syndrome_Null_model	human	GSM671396
chip_geo	HUES 64	POU5F1	375	6132	0.0611546	326.662	17.3258	2.78993	1.14797	0.00263597	1	Null_Model_DNMT3A_growth_syndrome_Null_model	human	GSM1505728
chip_geo	fibroblast of arm	ETS1	414	6132	0.0675147	363.435	18.1347	2.78832	1.13913	0.00264909	1	Null_Model_DNMT3A_growth_syndrome_Null_model	human	GSM2534129
chip_geo	HCT116	POLR2A	232	6132	0.0378343	193.28	13.9013	2.78537	1.20033	0.0026733	1	Null_Model_DNMT3A_growth_syndrome_Null_model	human	GSM1727104
chip_geo	IMEC	antibody: total_RNAPII	284	6132	0.0463144	241.743	15.1805	2.78362	1.1748	0.00268777	1	Null_Model_DNMT3A_growth_syndrome_Null_model	human	GSM1715551
chip_geo	HeLa	CONTROL	491	6132	0.0800718	435.26	20.0358	2.78203	1.12806	0.00270101	1	Null_Model_DNMT3A_growth_syndrome_Null_model	human	GSM2813848
chip_geo	MCF-7	POLR2A	84	6132	0.0136986	62.3227	7.79466	2.78105	1.34782	0.0027092	1	Null_Model_DNMT3A_growth_syndrome_Null_model	human	GSM1383863
chip_geo	HeLa S3	CHD1	72	6132	0.0117417	51.6523	7.32045	2.77956	1.39393	0.00272161	1	Null_Model_DNMT3A_growth_syndrome_Null_model	human	GSM2423424
chip_geo	WI-38	POLR2A	317	6132	0.051696	272.698	15.9471	2.77804	1.16246	0.00273443	1	Null_Model_DNMT3A_growth_syndrome_Null_model	human	GSM1035437
chip_geo	HEK293T/17	ZNF671	74	6132	0.0120678	53.6733	7.31998	2.77687	1.37871	0.00274423	1	Null_Model_DNMT3A_growth_syndrome_Null_model	human	GSM2466626
chip_geo	HCT 116	SP1	554	6132	0.0903457	493.849	21.6629	2.77668	1.1218	0.00274587	1	Null_Model_DNMT3A_growth_syndrome_Null_model	human	GSM2065875
chip_geo	308	ZFHX4	257	6132	0.0419113	217.202	14.3493	2.77354	1.18323	0.00277253	1	Null_Model_DNMT3A_growth_syndrome_Null_model	human	GSM1265800
chip_geo	LCL	TP53	400	6132	0.0652316	349.67	18.1601	2.77144	1.14393	0.00279043	1	Null_Model_DNMT3A_growth_syndrome_Null_model	human	GSM1142696
chip_geo	WA09	SMAD2	586	6132	0.0955643	525.222	21.9423	2.76991	1.11572	0.00280359	1	Null_Model_DNMT3A_growth_syndrome_Null_model	human	GSM727558
chip_geo	IMEC	POLR2A	344	6132	0.0560992	296.761	17.0581	2.76928	1.15918	0.00280901	1	Null_Model_DNMT3A_growth_syndrome_Null_model	human	GSM1715559
chip_geo	Immortalized human mammary epithelial cells	SOX4	357	6132	0.0582192	310.054	16.9697	2.76646	1.15141	0.00283341	1	Null_Model_DNMT3A_growth_syndrome_Null_model	human	GSM2807297
chip_geo	THP-1	VDR	92	6132	0.0150033	69.3277	8.19564	2.76639	1.32703	0.00283405	1	Null_Model_DNMT3A_growth_syndrome_Null_model	human	GSM2371453
chip_geo	HCT116	POLR2A	203	6132	0.033105	169.011	12.3043	2.76236	1.20111	0.00286927	1	Null_Model_DNMT3A_growth_syndrome_Null_model	human	GSM1727095
chip_geo	HCT 116	POLR2A	349	6132	0.0569145	303.747	16.3909	2.76085	1.14898	0.00288257	1	Null_Model_DNMT3A_growth_syndrome_Null_model	human	GSM1727098
chip_geo	Jurkat	CONTROL	246	6132	0.0401174	206.135	14.4401	2.76072	1.19339	0.00288368	1	Null_Model_DNMT3A_growth_syndrome_Null_model	human	GSM1511466
chip_geo	HEK293T/17	BRD4	240	6132	0.0391389	202.595	13.5685	2.75672	1.18463	0.00291925	1	Null_Model_DNMT3A_growth_syndrome_Null_model	human	GSM1820957
chip_geo	WA01	EP300	137	6132	0.0223418	108.587	10.3334	2.74959	1.26166	0.00298345	1	Null_Model_DNMT3A_growth_syndrome_Null_model	human	GSM831036
chip_geo	GM12878	REST	43	6132	0.00701239	28.0959	5.42059	2.74953	1.53047	0.002984	1	Null_Model_DNMT3A_growth_syndrome_Null_model	human	GSM1333995
chip_geo	Progeria fibroblast	POLR2A	231	6132	0.0376712	192.907	13.8631	2.74779	1.19747	0.00299996	1	Null_Model_DNMT3A_growth_syndrome_Null_model	human	GSM808769
chip_geo	U87FO	POLR2A	130	6132	0.0212003	102.682	9.94258	2.74754	1.26604	0.00300218	1	Null_Model_DNMT3A_growth_syndrome_Null_model	human	GSM2304871
chip_geo	HEK293T/17	BRD4	337	6132	0.0549576	290.433	16.9726	2.74368	1.16034	0.00303773	1	Null_Model_DNMT3A_growth_syndrome_Null_model	human	GSM1820973
chip_geo	HCT 116	POLR2A	149	6132	0.0242988	117.962	11.3524	2.73405	1.26312	0.00312804	1	Null_Model_DNMT3A_growth_syndrome_Null_model	human	GSM2305574
chip_geo	LoVo	ESRRA	99	6132	0.0161448	75.3147	8.67893	2.72906	1.31448	0.00317577	1	Null_Model_DNMT3A_growth_syndrome_Null_model	human	GSM1208615
chip_geo	P493-6	MED1	156	6132	0.0254403	125.761	11.1023	2.72364	1.24045	0.00322835	1	Null_Model_DNMT3A_growth_syndrome_Null_model	human	GSM894079
chip_geo	WA01	MYC	461	6132	0.0751794	408.482	19.3116	2.71953	1.12857	0.00326874	1	Null_Model_DNMT3A_growth_syndrome_Null_model	human	GSM935509
chip_geo	CD133+ expanded umbilical cord blood	IKZF1	31	6132	0.00505545	19.045	4.3992	2.71755	1.62773	0.00328837	1	Null_Model_DNMT3A_growth_syndrome_Null_model	human	GSM638312
chip_geo	UND	POLR2A	274	6132	0.0446836	234.24	14.6427	2.71536	1.16974	0.00331015	1	Null_Model_DNMT3A_growth_syndrome_Null_model	human	GSM2188501
chip_geo	GM12878	REST	181	6132	0.0295173	148.071	12.1331	2.71399	1.22239	0.00332393	1	Null_Model_DNMT3A_growth_syndrome_Null_model	human	GSM1333996
chip_geo	HUES 64	MYC	361	6132	0.0588715	312.811	17.7785	2.71051	1.15405	0.003359	1	Null_Model_DNMT3A_growth_syndrome_Null_model	human	GSM1505806
chip_geo	GM12878	REST	122	6132	0.0198956	95.4875	9.78254	2.71018	1.27765	0.00336229	1	Null_Model_DNMT3A_growth_syndrome_Null_model	human	GSM1333992
chip_geo	Hep-G2	RAD51	259	6132	0.0422374	221.143	13.9687	2.71014	1.17119	0.00336273	1	Null_Model_DNMT3A_growth_syndrome_Null_model	human	GSM2422971
chip_geo	Immortalized human mammary epithelial cells	SMAD3	873	6132	0.142368	802.55	26.053	2.70408	1.08778	0.00342465	1	Null_Model_DNMT3A_growth_syndrome_Null_model	human	GSM2807299
chip_geo	Hep-G2	SMARCA4	239	6132	0.0389759	202.147	13.6529	2.69929	1.18231	0.00347435	1	Null_Model_DNMT3A_growth_syndrome_Null_model	human	GSM2740929
chip_geo	A-549	BRD4	199	6132	0.0324527	166.052	12.2157	2.69719	1.19842	0.00349638	1	Null_Model_DNMT3A_growth_syndrome_Null_model	human	GSM2359440
chip_geo	HCT 116	SMARCA4	178	6132	0.029028	145.69	11.9847	2.69592	1.22177	0.00350971	1	Null_Model_DNMT3A_growth_syndrome_Null_model	human	GSM1835989
chip_geo	LCL	RELA	199	6132	0.0324527	164.462	12.8195	2.6942	1.21001	0.00352786	1	Null_Model_DNMT3A_growth_syndrome_Null_model	human	GSM486269
chip_geo	CS1AN	POLR2A	93	6132	0.0151663	70.5824	8.32319	2.69339	1.31761	0.00353648	1	Null_Model_DNMT3A_growth_syndrome_Null_model	human	GSM2333818
chip_geo	human induced pluripotent stem cells (hiPSCs)	HDAC2	415	6132	0.0676778	365.915	18.277	2.68561	1.13414	0.00361982	1	Null_Model_DNMT3A_growth_syndrome_Null_model	human	GSM1706704
chip_geo	Jurkat	CONTROL	290	6132	0.0472929	247.934	15.683	2.68226	1.16967	0.00365636	1	Null_Model_DNMT3A_growth_syndrome_Null_model	human	GSM1296386
chip_geo	LoVo	ETV7	265	6132	0.0432159	225.691	14.6746	2.67869	1.17417	0.00369553	1	Null_Model_DNMT3A_growth_syndrome_Null_model	human	GSM1208739
chip_geo	Caki-1	KDM5C	283	6132	0.0461513	241.203	15.6145	2.67681	1.17329	0.0037163	1	Null_Model_DNMT3A_growth_syndrome_Null_model	human	GSM1889903
chip_geo	GM18505	RELA	111	6132	0.0181018	86.5624	9.13336	2.67564	1.28231	0.00372938	1	Null_Model_DNMT3A_growth_syndrome_Null_model	human	GSM486275
chip_geo	LNCaP	ARID1A	85	6132	0.0138617	64.1159	7.80811	2.67467	1.32572	0.00374014	1	Null_Model_DNMT3A_growth_syndrome_Null_model	human	GSM2480807
chip_geo	GM12878	REST	90	6132	0.0146771	67.4695	8.42931	2.67287	1.33394	0.00376025	1	Null_Model_DNMT3A_growth_syndrome_Null_model	human	GSM1290147
chip_geo	Kasumi-1	RUNX1T1	391	6132	0.0637639	342.718	18.064	2.67282	1.14088	0.00376082	1	Null_Model_DNMT3A_growth_syndrome_Null_model	human	GSM2743159
chip_geo	U266B1	E2F1	273	6132	0.0445205	232.465	15.1662	2.67275	1.17437	0.00376157	1	Null_Model_DNMT3A_growth_syndrome_Null_model	human	GSM2132555
chip_geo	LoVo	RARG	155	6132	0.0252772	125.606	11.0017	2.67174	1.23401	0.00377297	1	Null_Model_DNMT3A_growth_syndrome_Null_model	human	GSM1208788
chip_geo	HEK293	POLR2A	249	6132	0.0406067	210.785	14.3125	2.67002	1.1813	0.00379232	1	Null_Model_DNMT3A_growth_syndrome_Null_model	human	GSM1531549
chip_geo	Hep-G2	GABPA	785	6132	0.128017	718.988	24.7436	2.66785	1.09181	0.00381697	1	Null_Model_DNMT3A_growth_syndrome_Null_model	human	GSM803343
chip_geo	LX2	VDR	79	6132	0.0128832	59.045	7.48458	2.66615	1.33796	0.00383623	1	Null_Model_DNMT3A_growth_syndrome_Null_model	human	GSM934618
chip_geo	HCT116	POLR2A	119	6132	0.0194064	93.6853	9.50746	2.66261	1.27021	0.00387684	1	Null_Model_DNMT3A_growth_syndrome_Null_model	human	GSM1727100
chip_geo	HUVEC	POLR2A	825	6132	0.13454	758.003	25.2082	2.65774	1.08839	0.00393329	1	Null_Model_DNMT3A_growth_syndrome_Null_model	human	GSM1010824
chip_geo	HCT 116	EP300	401	6132	0.0653947	354.172	17.6223	2.65732	1.13222	0.00393823	1	Null_Model_DNMT3A_growth_syndrome_Null_model	human	GSM1240110
chip_geo	HCT 116	KMT2B	374	6132	0.0609915	327.817	17.3862	2.65629	1.14088	0.00395024	1	Null_Model_DNMT3A_growth_syndrome_Null_model	human	GSM1240109
chip_geo	SaOS-2	TP73	370	6132	0.0603392	324.254	17.2463	2.65252	1.14108	0.00399464	1	Null_Model_DNMT3A_growth_syndrome_Null_model	human	GSM501687
chip_geo	WA01	RBBP5	703	6132	0.114644	639.626	23.8997	2.65165	1.09908	0.004005	1	Null_Model_DNMT3A_growth_syndrome_Null_model	human	GSM831039
chip_geo	HEK293	TET3	308	6132	0.0502283	264.766	16.3067	2.65128	1.16329	0.00400932	1	Null_Model_DNMT3A_growth_syndrome_Null_model	human	GSM1018960
chip_geo	DiVA (AsiSI-ER-U2OS) cells	POLR2A	349	6132	0.0569145	302.558	17.5366	2.64827	1.1535	0.00404523	1	Null_Model_DNMT3A_growth_syndrome_Null_model	human	GSM2572688
chip_geo	WA01	REST	71	6132	0.0115786	51.6753	7.3053	2.64529	1.37396	0.00408101	1	Null_Model_DNMT3A_growth_syndrome_Null_model	human	GSM2700574
chip_geo	A-549	RELA	679	6132	0.110731	614.795	24.3153	2.64051	1.10443	0.0041391	1	Null_Model_DNMT3A_growth_syndrome_Null_model	human	GSM847876
chip_geo	liver tissue	REST	376	6132	0.0613177	328.599	17.9677	2.6381	1.14425	0.0041686	1	Null_Model_DNMT3A_growth_syndrome_Null_model	human	GSM2828988
chip_geo	22Rv1	AR	79	6132	0.0128832	58.8881	7.62794	2.63661	1.34153	0.00418698	1	Null_Model_DNMT3A_growth_syndrome_Null_model	human	GSM1412319
chip_geo	HUVEC	.	499	6132	0.0813764	446.255	20.0727	2.62772	1.1182	0.00429802	1	Null_Model_DNMT3A_growth_syndrome_Null_model	human	GSM748520
chip_geo	SW480	TAZ	345	6132	0.0562622	302.543	16.1824	2.62362	1.14033	0.00435	1	Null_Model_DNMT3A_growth_syndrome_Null_model	human	GSM2402808
chip_geo	LNCaP	E2F1	216	6132	0.035225	182.404	12.8145	2.62175	1.18419	0.00437394	1	Null_Model_DNMT3A_growth_syndrome_Null_model	human	GSM1207905
chip_geo	HCT 116	ICE1	617	6132	0.10062	555.769	23.3758	2.61941	1.11017	0.00440405	1	Null_Model_DNMT3A_growth_syndrome_Null_model	human	GSM1162754
chip_geo	HEK293T/17	ZNF707	52	6132	0.0084801	36.1199	6.07138	2.61557	1.43965	0.00445391	1	Null_Model_DNMT3A_growth_syndrome_Null_model	human	GSM2466639
chip_geo	HEK293T	KLF5	178	6132	0.029028	146.313	12.1168	2.61515	1.21657	0.00445938	1	Null_Model_DNMT3A_growth_syndrome_Null_model	human	GSM2549694
chip_geo	TSU-1621MT	CTD	713	6132	0.116275	651.598	23.4985	2.613	1.09423	0.00448759	1	Null_Model_DNMT3A_growth_syndrome_Null_model	human	GSM1480737
chip_geo	COLO 320	CDX2	52	6132	0.0084801	36.7672	5.83787	2.6093	1.4143	0.00453637	1	Null_Model_DNMT3A_growth_syndrome_Null_model	human	GSM743039
chip_geo	ICN1	IKZF1	164	6132	0.0267449	134.537	11.2944	2.6086	1.21899	0.00454563	1	Null_Model_DNMT3A_growth_syndrome_Null_model	human	GSM1420196
chip_geo	A-375	SP1	320	6132	0.0521853	277.057	16.4931	2.6037	1.155	0.00461116	1	Null_Model_DNMT3A_growth_syndrome_Null_model	human	GSM1661546
chip_geo	LoVo	FOXP1	448	6132	0.0730594	398.384	19.0617	2.60293	1.12454	0.00462148	1	Null_Model_DNMT3A_growth_syndrome_Null_model	human	GSM1239500
chip_geo	IMEC	antibody: total_RNAPII	76	6132	0.012394	56.1119	7.64209	2.60245	1.35444	0.00462807	1	Null_Model_DNMT3A_growth_syndrome_Null_model	human	GSM1715555
chip_geo	T-47D	ESR1	219	6132	0.0357143	184.196	13.3928	2.59872	1.18895	0.0046786	1	Null_Model_DNMT3A_growth_syndrome_Null_model	human	GSM2112807
chip_geo	M1 macrophage	SPI1	301	6132	0.0490868	259.705	15.9011	2.59698	1.15901	0.00470242	1	Null_Model_DNMT3A_growth_syndrome_Null_model	human	GSM1146443
chip_geo	GM12878	POLR2A	249	6132	0.0406067	211.228	14.5507	2.59591	1.17882	0.00471705	1	Null_Model_DNMT3A_growth_syndrome_Null_model	human	GSM486499
chip_geo	HEK293	ZNF433	296	6132	0.0482714	255.498	15.605	2.59548	1.15852	0.00472293	1	Null_Model_DNMT3A_growth_syndrome_Null_model	human	GSM2827596
chip_geo	ICN1	IKZF1	272	6132	0.0443575	232.574	15.2025	2.59337	1.16952	0.00475204	1	Null_Model_DNMT3A_growth_syndrome_Null_model	human	GSM1420197
chip_geo	HEK293	ZNF560	297	6132	0.0484344	256.231	15.7321	2.59147	1.15911	0.00477828	1	Null_Model_DNMT3A_growth_syndrome_Null_model	human	GSM2827456
chip_geo	HEK	CTDP1	154	6132	0.0251142	125.118	11.1535	2.58952	1.23084	0.00480554	1	Null_Model_DNMT3A_growth_syndrome_Null_model	human	GSM301566
chip_geo	A-549	FOSL2	300	6132	0.0489237	259.66	15.5819	2.58889	1.15536	0.00481436	1	Null_Model_DNMT3A_growth_syndrome_Null_model	human	GSM2421454
chip_geo	TC-797	EP300	215	6132	0.035062	182.552	12.5505	2.58536	1.17774	0.00486393	1	Null_Model_DNMT3A_growth_syndrome_Null_model	human	GSM1820943
chip_geo	liver tissue	REST	390	6132	0.0636008	343.273	18.0783	2.58471	1.13612	0.00487305	1	Null_Model_DNMT3A_growth_syndrome_Null_model	human	GSM2828987
chip_geo	UC-MSC	E2F1	206	6132	0.0335943	172.573	12.9563	2.57995	1.19369	0.00494067	1	Null_Model_DNMT3A_growth_syndrome_Null_model	human	GSM2046832
chip_geo	U2OS	E2F1	63	6132	0.010274	45.7692	6.6795	2.57965	1.37647	0.00494502	1	Null_Model_DNMT3A_growth_syndrome_Null_model	human	GSM1693906
chip_geo	BJAB	CONTROL	412	6132	0.0671885	365.437	18.0569	2.57871	1.12742	0.00495848	1	Null_Model_DNMT3A_growth_syndrome_Null_model	human	GSM2295952
chip_geo	GM12878	REST	57	6132	0.0092955	40.8442	6.28169	2.57189	1.39555	0.00505721	1	Null_Model_DNMT3A_growth_syndrome_Null_model	human	GSM1290155
chip_geo	U2OS	MYC	368	6132	0.060013	323.853	17.1654	2.57186	1.13632	0.00505772	1	Null_Model_DNMT3A_growth_syndrome_Null_model	human	GSM2049319
chip_geo	A-549	CHD1	228	6132	0.037182	192.261	13.9018	2.57083	1.18589	0.00507274	1	Null_Model_DNMT3A_growth_syndrome_Null_model	human	GSM2698599
chip_geo	MCF-10A	AGO1	238	6132	0.0388128	201.775	14.1052	2.56819	1.17953	0.00511159	1	Null_Model_DNMT3A_growth_syndrome_Null_model	human	GSM1369951
chip_geo	Hep-G2	GMEB2	121	6132	0.0197326	96.7622	9.45343	2.56391	1.25049	0.00517501	1	Null_Model_DNMT3A_growth_syndrome_Null_model	human	GSM2534381
chip_geo	A-549	REST	174	6132	0.0283757	143.6	11.86	2.5632	1.2117	0.00518563	1	Null_Model_DNMT3A_growth_syndrome_Null_model	human	GSM2701743
chip_geo	MCF-7	AGO1	238	6132	0.0388128	201.294	14.3397	2.55978	1.18235	0.00523699	1	Null_Model_DNMT3A_growth_syndrome_Null_model	human	GSM1369944
chip_geo	U-87MG Uppsala	GUCY1B3	129	6132	0.0210372	103.231	10.0753	2.55766	1.24963	0.0052689	1	Null_Model_DNMT3A_growth_syndrome_Null_model	human	GSM2202656
chip_geo	NHEK/SV3	MYC	316	6132	0.0515329	273.246	16.7289	2.55571	1.15647	0.00529851	1	Null_Model_DNMT3A_growth_syndrome_Null_model	human	GSM748557
chip_geo	U2OS	CLOCK	330	6132	0.053816	286.934	16.8652	2.55354	1.15009	0.00533177	1	Null_Model_DNMT3A_growth_syndrome_Null_model	human	GSM1920693
chip_geo	A-549	SMAD3	256	6132	0.0417482	218.837	14.558	2.55275	1.16982	0.00534383	1	Null_Model_DNMT3A_growth_syndrome_Null_model	human	GSM1246721
chip_geo	LNCaP	WDR5	40	6132	0.00652316	26.6324	5.24068	2.55074	1.50193	0.00537465	1	Null_Model_DNMT3A_growth_syndrome_Null_model	human	GSM1333368
chip_geo	WA01	POLR2A	559	6132	0.0911611	503.589	21.7466	2.54801	1.11003	0.00541693	1	Null_Model_DNMT3A_growth_syndrome_Null_model	human	GSM1579359
chip_geo	HUES 64	FOXA2	581	6132	0.0947489	525.209	21.9106	2.54631	1.10623	0.00544336	1	Null_Model_DNMT3A_growth_syndrome_Null_model	human	GSM1505640
chip_geo	HEK293	NCAPH2	538	6132	0.0877365	484.006	21.2223	2.54421	1.11156	0.00547625	1	Null_Model_DNMT3A_growth_syndrome_Null_model	human	GSM2571785
chip_geo	HCT 116	ELL2	129	6132	0.0210372	104.374	9.6834	2.54315	1.23594	0.00549285	1	Null_Model_DNMT3A_growth_syndrome_Null_model	human	GSM1727075
chip_geo	K562	FUS	86	6132	0.0140248	64.8901	8.30746	2.54108	1.32532	0.0055256	1	Null_Model_DNMT3A_growth_syndrome_Null_model	human	GSM2824385
chip_geo	LNCaP	FOXP1	198	6132	0.0322896	165.65	12.7387	2.53947	1.19529	0.00555104	1	Null_Model_DNMT3A_growth_syndrome_Null_model	human	GSM1527836
chip_geo	LoVo	LYL1	239	6132	0.0389759	203.847	13.8466	2.53873	1.17245	0.00556284	1	Null_Model_DNMT3A_growth_syndrome_Null_model	human	GSM1208767
chip_geo	HCT 116	MYC	271	6132	0.0441944	233.325	14.8476	2.53747	1.16147	0.00558289	1	Null_Model_DNMT3A_growth_syndrome_Null_model	human	GSM2065885
chip_geo	SK-MEL-5	POLR2A	164	6132	0.0267449	135.962	11.0529	2.53671	1.20622	0.00559503	1	Null_Model_DNMT3A_growth_syndrome_Null_model	human	GSM1968286
chip_geo	WI-38	POLR2A	306	6132	0.0499022	264.981	16.1758	2.53582	1.1548	0.00560917	1	Null_Model_DNMT3A_growth_syndrome_Null_model	human	GSM1035428
chip_geo	HEK293	ZNF264	442	6132	0.0720809	393.255	19.2287	2.53502	1.12395	0.00562201	1	Null_Model_DNMT3A_growth_syndrome_Null_model	human	GSM2423601
chip_geo	GM19193	POLR2A	306	6132	0.0499022	266.444	15.6123	2.53367	1.14846	0.00564382	1	Null_Model_DNMT3A_growth_syndrome_Null_model	human	GSM486452
chip_geo	HMEC	EZH2	531	6132	0.0865949	477.418	21.157	2.53261	1.11223	0.00566089	1	Null_Model_DNMT3A_growth_syndrome_Null_model	human	GSM1003501
chip_geo	WA09	SMAD3	293	6132	0.0477821	253.716	15.5178	2.53152	1.15483	0.00567848	1	Null_Model_DNMT3A_growth_syndrome_Null_model	human	GSM727559
chip_geo	SET-2	STAT1	348	6132	0.0567515	307.613	15.9631	2.52999	1.13129	0.00570322	1	Null_Model_DNMT3A_growth_syndrome_Null_model	human	GSM2686881
chip_geo	Primary Human Umbilical Vein Endothelial Cells	GPN1	304	6132	0.049576	264.121	15.7796	2.52727	1.15099	0.00574773	1	Null_Model_DNMT3A_growth_syndrome_Null_model	human	GSM2442781
chip_geo	A-549	FOSL2	308	6132	0.0502283	267.441	16.0601	2.52548	1.15166	0.00577703	1	Null_Model_DNMT3A_growth_syndrome_Null_model	human	GSM2421686
chip_geo	AC16	POLR2A	114	6132	0.018591	90.0949	9.47259	2.52361	1.26533	0.00580789	1	Null_Model_DNMT3A_growth_syndrome_Null_model	human	GSM1239999
chip_geo	HUVEC	EP300	332	6132	0.0541422	290.128	16.5932	2.52344	1.14432	0.00581056	1	Null_Model_DNMT3A_growth_syndrome_Null_model	human	GSM1009632
chip_geo	T-47D	ESR1	454	6132	0.0740378	406.657	18.7621	2.52332	1.11642	0.00581268	1	Null_Model_DNMT3A_growth_syndrome_Null_model	human	GSM2112808
chip_geo	HCT 116	POLR2A	466	6132	0.0759948	416.787	19.5404	2.51852	1.11808	0.00589246	1	Null_Model_DNMT3A_growth_syndrome_Null_model	human	GSM2571041
chip_geo	WA01	CONTROL	214	6132	0.0348989	180.227	13.4109	2.51833	1.18739	0.0058956	1	Null_Model_DNMT3A_growth_syndrome_Null_model	human	GSM2050701
chip_geo	sigmoid colon tissue	CTCF	617	6132	0.10062	560.982	22.2448	2.51825	1.09986	0.00589691	1	Null_Model_DNMT3A_growth_syndrome_Null_model	human	GSM2828521
chip_geo	RL95-2	EPCAM	117	6132	0.0190802	93.02	9.52993	2.51628	1.25779	0.00592997	1	Null_Model_DNMT3A_growth_syndrome_Null_model	human	GSM1875141
chip_geo	WA01	EGR1	595	6132	0.097032	538.898	22.3013	2.51563	1.1041	0.00594092	1	Null_Model_DNMT3A_growth_syndrome_Null_model	human	GSM803430
chip_geo	GM18526	CTCF	564	6132	0.0919765	509.476	21.6886	2.51397	1.10702	0.00596896	1	Null_Model_DNMT3A_growth_syndrome_Null_model	human	GSM1234011
chip_geo	P493-6	POLR2A	273	6132	0.0445205	234.69	15.2512	2.51192	1.16324	0.00600383	1	Null_Model_DNMT3A_growth_syndrome_Null_model	human	GSM1234502
chip_geo	SKMNC	WDR5	378	6132	0.0616438	334.902	17.1596	2.5116	1.12869	0.0060093	1	Null_Model_DNMT3A_growth_syndrome_Null_model	human	GSM1517542
chip_geo	A-549	CHD1	98	6132	0.0159817	76.7023	8.48406	2.51032	1.27767	0.0060311	1	Null_Model_DNMT3A_growth_syndrome_Null_model	human	GSM2698598
chip_geo	A-549	JUN	418	6132	0.068167	372.666	18.1089	2.50339	1.12165	0.00615049	1	Null_Model_DNMT3A_growth_syndrome_Null_model	human	GSM2437888
chip_geo	C1	GTF2I	157	6132	0.0256034	129.499	10.9977	2.50065	1.21237	0.00619827	1	Null_Model_DNMT3A_growth_syndrome_Null_model	human	GSM1539068
chip_geo	WA01	ATF2	846	6132	0.137965	779.935	26.4279	2.49982	1.08471	0.00621289	1	Null_Model_DNMT3A_growth_syndrome_Null_model	human	GSM1010742
chip_geo	HEK293	YY2	798	6132	0.130137	735.133	25.1719	2.49751	1.08552	0.00625343	1	Null_Model_DNMT3A_growth_syndrome_Null_model	human	GSM2827506
chip_geo	CD4+ T-cell	POLR2A	461	6132	0.0751794	412.77	19.3149	2.49702	1.11684	0.00626213	1	Null_Model_DNMT3A_growth_syndrome_Null_model	human	GSM417829
chip_geo	HCT116	POLR2A	167	6132	0.0272342	137.587	11.7881	2.49511	1.21377	0.00629582	1	Null_Model_DNMT3A_growth_syndrome_Null_model	human	GSM1727096
chip_geo	phESC	POU5F1	534	6132	0.0870841	481.107	21.2241	2.49213	1.10994	0.00634903	1	Null_Model_DNMT3A_growth_syndrome_Null_model	human	GSM1705268
chip_geo	LNCaP	MRE11	264	6132	0.0430528	227.092	14.8425	2.48665	1.16252	0.0064476	1	Null_Model_DNMT3A_growth_syndrome_Null_model	human	GSM1543775
chip_geo	GM00072	POL2RB	342	6132	0.055773	301.61	16.2438	2.48646	1.13391	0.00645108	1	Null_Model_DNMT3A_growth_syndrome_Null_model	human	GSM733671
chip_geo	HEK293T	SP1	303	6132	0.0494129	263.783	15.7882	2.48393	1.14867	0.00649713	1	Null_Model_DNMT3A_growth_syndrome_Null_model	human	GSM2828435
chip_geo	IMR-90	TP53	254	6132	0.041422	217.735	14.6102	2.48215	1.16655	0.00652968	1	Null_Model_DNMT3A_growth_syndrome_Null_model	human	GSM1294878
chip_geo	WA01	CTBP2	853	6132	0.139106	787.641	26.3437	2.481	1.08298	0.00655076	1	Null_Model_DNMT3A_growth_syndrome_Null_model	human	GSM935463
chip_geo	HEK293T/17	ZNF766	78	6132	0.0127202	58.9421	7.68574	2.47965	1.32333	0.00657559	1	Null_Model_DNMT3A_growth_syndrome_Null_model	human	GSM2466652
chip_geo	Human breast tumor	ESR1	261	6132	0.0425636	224.568	14.6943	2.4793	1.16223	0.00658194	1	Null_Model_DNMT3A_growth_syndrome_Null_model	human	GSM2797090
chip_geo	HeLa	SUPT5H	230	6132	0.0375082	196.824	13.3845	2.47867	1.16856	0.0065936	1	Null_Model_DNMT3A_growth_syndrome_Null_model	human	GSM2465102
chip_geo	K562	TASOR	163	6132	0.0265819	135.143	11.2389	2.47864	1.20613	0.00659424	1	Null_Model_DNMT3A_growth_syndrome_Null_model	human	GSM2509478
chip_geo	GM12878	EP300	85	6132	0.0138617	65.2188	7.98643	2.47685	1.30331	0.00662732	1	Null_Model_DNMT3A_growth_syndrome_Null_model	human	GSM1334001
chip_geo	HCT116	POLR2A	421	6132	0.0686562	377.521	17.5586	2.4762	1.11517	0.0066395	1	Null_Model_DNMT3A_growth_syndrome_Null_model	human	GSM2571047
chip_geo	HCT116	POLR2A	392	6132	0.0639269	349.032	17.3745	2.47304	1.12311	0.00669838	1	Null_Model_DNMT3A_growth_syndrome_Null_model	human	GSM2571062
chip_geo	SK-BR-3	ESRRA	374	6132	0.0609915	331.51	17.1878	2.47207	1.12817	0.00671672	1	Null_Model_DNMT3A_growth_syndrome_Null_model	human	GSM2160173
chip_geo	LX2	VDR	457	6132	0.0745271	410.307	18.8991	2.47066	1.1138	0.0067432	1	Null_Model_DNMT3A_growth_syndrome_Null_model	human	GSM934617
chip_geo	A-549	MED1	340	6132	0.0554468	299.787	16.2907	2.46846	1.13414	0.00678486	1	Null_Model_DNMT3A_growth_syndrome_Null_model	human	GSM2040033
chip_geo	LNCaP	SFPQ	81	6132	0.0132094	61.5055	7.91152	2.46406	1.31696	0.00686857	1	Null_Model_DNMT3A_growth_syndrome_Null_model	human	GSM1097497
chip_geo	HeLa	POLR2A	389	6132	0.0634377	344.045	18.2458	2.46386	1.13067	0.00687253	1	Null_Model_DNMT3A_growth_syndrome_Null_model	human	GSM2759021
chip_geo	CD34+ cells	SCL	36	6132	0.00587084	24.1269	4.82316	2.46169	1.49211	0.00691421	1	Null_Model_DNMT3A_growth_syndrome_Null_model	human	GSM1097881
chip_geo	nhESC	CTCF	593	6132	0.0967058	540.619	21.2899	2.46035	1.09689	0.00694007	1	Null_Model_DNMT3A_growth_syndrome_Null_model	human	GSM1705254
chip_geo	LAX2	IKZF1	372	6132	0.0606654	328.037	17.8697	2.4602	1.13402	0.00694294	1	Null_Model_DNMT3A_growth_syndrome_Null_model	human	GSM1420199
chip_geo	primary fetal liver	NFE2	121	6132	0.0197326	97.8122	9.42978	2.459	1.23706	0.00696625	1	Null_Model_DNMT3A_growth_syndrome_Null_model	human	GSM1816085
chip_geo	testis tissue	CTCF	778	6132	0.126875	716.463	25.0447	2.45711	1.08589	0.00700308	1	Null_Model_DNMT3A_growth_syndrome_Null_model	human	GSM2828871
chip_geo	HeLa	INTS11	83	6132	0.0135356	63.2627	8.03317	2.45697	1.31199	0.00700574	1	Null_Model_DNMT3A_growth_syndrome_Null_model	human	GSM1405102
chip_geo	HCT 116	CDK9	571	6132	0.0931181	520.433	20.5988	2.45488	1.09716	0.00704667	1	Null_Model_DNMT3A_growth_syndrome_Null_model	human	GSM1866698
chip_geo	LNCaP	SFPQ	92	6132	0.0150033	70.974	8.56664	2.4544	1.29625	0.00705597	1	Null_Model_DNMT3A_growth_syndrome_Null_model	human	GSM1097496
chip_geo	IMR-90	USF2	264	6132	0.0430528	226.51	15.277	2.45398	1.16551	0.00706431	1	Null_Model_DNMT3A_growth_syndrome_Null_model	human	GSM2827344
chip_geo	HCT 116	POLR2A	296	6132	0.0482714	257.012	15.8908	2.45349	1.1517	0.00707379	1	Null_Model_DNMT3A_growth_syndrome_Null_model	human	GSM1727093
chip_geo	U87 MG ATCC	POLR2A	232	6132	0.0378343	197.434	14.1042	2.45078	1.17508	0.00712732	1	Null_Model_DNMT3A_growth_syndrome_Null_model	human	GSM2304867
chip_geo	DIF	POLR2A	256	6132	0.0417482	221.315	14.1696	2.44787	1.15672	0.00718525	1	Null_Model_DNMT3A_growth_syndrome_Null_model	human	GSM2188498
chip_geo	WA09	EZH2	195	6132	0.0318004	164.202	12.592	2.44585	1.18756	0.00722558	1	Null_Model_DNMT3A_growth_syndrome_Null_model	human	GSM2698625
chip_geo	GM19193	CTCF	648	6132	0.105675	592.773	22.5832	2.44548	1.09317	0.0072329	1	Null_Model_DNMT3A_growth_syndrome_Null_model	human	GSM1234062
chip_geo	GM18505	POLR2A	271	6132	0.0441944	235.407	14.5753	2.44204	1.1512	0.00730236	1	Null_Model_DNMT3A_growth_syndrome_Null_model	human	GSM486457
chip_geo	LoVo	LHX2	376	6132	0.0613177	334.14	17.1653	2.43865	1.12528	0.00737105	1	Null_Model_DNMT3A_growth_syndrome_Null_model	human	GSM1208644
chip_geo	A-549	RNF2	235	6132	0.0383235	200.243	14.255	2.43824	1.17358	0.00737942	1	Null_Model_DNMT3A_growth_syndrome_Null_model	human	GSM2700619
chip_geo	HCT 116	CBX3	125	6132	0.0203849	101.007	9.84241	2.43772	1.23754	0.00739016	1	Null_Model_DNMT3A_growth_syndrome_Null_model	human	GSM699734
chip_geo	CD133+	POLR2A	98	6132	0.0159817	77.0609	8.59542	2.43607	1.27172	0.00742388	1	Null_Model_DNMT3A_growth_syndrome_Null_model	human	GSM317591
chip_geo	T-47D	CHD8	202	6132	0.0329419	171.043	12.7173	2.43425	1.18099	0.00746133	1	Null_Model_DNMT3A_growth_syndrome_Null_model	human	GSM1526891
chip_geo	PC-3	E2F1	214	6132	0.0348989	182.633	12.9132	2.42904	1.17175	0.00756946	1	Null_Model_DNMT3A_growth_syndrome_Null_model	human	GSM2052189
chip_geo	A-549	JUN	413	6132	0.0673516	367.493	18.7863	2.42237	1.12383	0.00770976	1	Null_Model_DNMT3A_growth_syndrome_Null_model	human	GSM2437865
chip_geo	UND	POLR2A	215	6132	0.035062	182.192	13.5534	2.42066	1.18008	0.00774622	1	Null_Model_DNMT3A_growth_syndrome_Null_model	human	GSM2188500
chip_geo	HEK293	ZNF266	321	6132	0.0523483	282.107	16.0789	2.4189	1.13787	0.00778381	1	Null_Model_DNMT3A_growth_syndrome_Null_model	human	GSM2827471
chip_geo	K562	TARDBP	264	6132	0.0430528	227.696	15.0274	2.41584	1.15944	0.0078495	1	Null_Model_DNMT3A_growth_syndrome_Null_model	human	GSM2827255
chip_geo	U2OS	ARNTL	163	6132	0.0265819	134.587	11.7632	2.41538	1.21111	0.00785937	1	Null_Model_DNMT3A_growth_syndrome_Null_model	human	GSM1081127
chip_geo	HUVEC	MYC	565	6132	0.0921396	512.541	21.7229	2.4149	1.10235	0.00786975	1	Null_Model_DNMT3A_growth_syndrome_Null_model	human	GSM822298
chip_geo	HEK293	ZNF555	306	6132	0.0499022	266.938	16.1825	2.41384	1.14633	0.00789262	1	Null_Model_DNMT3A_growth_syndrome_Null_model	human	GSM2828895
chip_geo	HCT 116	CONTROL	200	6132	0.0326158	168.993	12.8482	2.41333	1.18348	0.00790378	1	Null_Model_DNMT3A_growth_syndrome_Null_model	human	GSM2719766
chip_geo	1990-08-01	BRD4	588	6132	0.0958904	534.92	22.0405	2.40829	1.09923	0.00801382	1	Null_Model_DNMT3A_growth_syndrome_Null_model	human	GSM1527929
chip_geo	WA09	POLR2A	268	6132	0.0437052	232.773	14.6287	2.40807	1.15134	0.00801863	1	Null_Model_DNMT3A_growth_syndrome_Null_model	human	GSM1466842
chip_geo	R3/R4 erythroid cells	USF2	401	6132	0.0653947	355.778	18.7809	2.40786	1.12711	0.00802321	1	Null_Model_DNMT3A_growth_syndrome_Null_model	human	GSM1698354
chip_geo	PANC-1	REST	274	6132	0.0446836	238.193	14.879	2.40655	1.15033	0.00805194	1	Null_Model_DNMT3A_growth_syndrome_Null_model	human	GSM1010792
chip_geo	human induced pluripotent stem cells (hiPSCs)	HDAC2	452	6132	0.0737117	403.619	20.1063	2.40625	1.11987	0.00805871	1	Null_Model_DNMT3A_growth_syndrome_Null_model	human	GSM1706699
chip_geo	K562	HDAC1	161	6132	0.0262557	133.141	11.5789	2.40602	1.20925	0.00806359	1	Null_Model_DNMT3A_growth_syndrome_Null_model	human	GSM830993
chip_geo	PBMC (peripheral blood mononuclear cell)	RXR	82	6132	0.0133725	63.8142	7.56105	2.4052	1.28498	0.00808186	1	Null_Model_DNMT3A_growth_syndrome_Null_model	human	GSM2695654
chip_geo	NCI-H2087	NKX2-1	183	6132	0.0298434	153.666	12.2108	2.40228	1.19089	0.00814659	1	Null_Model_DNMT3A_growth_syndrome_Null_model	human	GSM983102
chip_geo	GM12878	REST	52	6132	0.0084801	37.5744	6.00539	2.4021	1.38392	0.00815052	1	Null_Model_DNMT3A_growth_syndrome_Null_model	human	GSM1290151
chip_geo	WA09	FOXP1	656	6132	0.10698	601.245	22.8041	2.40111	1.09107	0.00817273	1	Null_Model_DNMT3A_growth_syndrome_Null_model	human	GSM768310
chip_geo	U2OS	POLR2A	501	6132	0.0817025	452.608	20.161	2.40026	1.10692	0.00819179	1	Null_Model_DNMT3A_growth_syndrome_Null_model	human	GSM1901949
chip_geo	NCI-N87	BRD4	511	6132	0.0833333	461.528	20.6246	2.39866	1.10719	0.00822754	1	Null_Model_DNMT3A_growth_syndrome_Null_model	human	GSM2359450
chip_geo	WA09	TBX1	270	6132	0.0440313	234.712	14.7163	2.39787	1.15034	0.00824541	1	Null_Model_DNMT3A_growth_syndrome_Null_model	human	GSM1483191
chip_geo	VCaP	BRD3	1131	6132	0.184442	1059.13	30.0268	2.39366	1.06786	0.00834051	1	Null_Model_DNMT3A_growth_syndrome_Null_model	human	GSM1328972
chip_geo	WI-38	PIAS4	155	6132	0.0252772	128.105	11.2503	2.39061	1.20995	0.00841031	1	Null_Model_DNMT3A_growth_syndrome_Null_model	human	GSM1035441
chip_geo	HCT 116	POLR2A	465	6132	0.0758317	417.072	20.0539	2.38996	1.11492	0.00842504	1	Null_Model_DNMT3A_growth_syndrome_Null_model	human	GSM1866694
chip_geo	thyroid gland tissue	POLR2A	876	6132	0.142857	815.227	25.4673	2.38633	1.07455	0.0085088	1	Null_Model_DNMT3A_growth_syndrome_Null_model	human	GSM2827286
chip_geo	SU-DHL-5	EZH2	559	6132	0.0911611	507.295	21.6828	2.38462	1.10192	0.00854834	1	Null_Model_DNMT3A_growth_syndrome_Null_model	human	GSM1129360
chip_geo	IMEC	antibody: total_RNAPII	272	6132	0.0443575	235.495	15.3367	2.38027	1.15502	0.00864995	1	Null_Model_DNMT3A_growth_syndrome_Null_model	human	GSM1715553
chip_geo	human aortic endothelial cell	JUNB	359	6132	0.0585453	318.535	17.0063	2.37938	1.12703	0.00867085	1	Null_Model_DNMT3A_growth_syndrome_Null_model	human	GSM2394416
chip_geo	Human breast tumor	ESR1	116	6132	0.0189172	92.9111	9.705	2.37907	1.24851	0.00867812	1	Null_Model_DNMT3A_growth_syndrome_Null_model	human	GSM2797111
chip_geo	bone marrow CD34+ HSPCs	MYCN	314	6132	0.0512068	274.907	16.4358	2.37852	1.1422	0.00869119	1	Null_Model_DNMT3A_growth_syndrome_Null_model	human	GSM2267691
chip_geo	GM12871	CTCF	569	6132	0.0927919	518.18	21.3683	2.37829	1.09807	0.00869647	1	Null_Model_DNMT3A_growth_syndrome_Null_model	human	GSM849304
chip_geo	MCF-7	BRD4	168	6132	0.0273973	140.711	11.4832	2.37641	1.19393	0.00874111	1	Null_Model_DNMT3A_growth_syndrome_Null_model	human	GSM1348516
chip_geo	Kasumi-1	CEBPA	45	6132	0.00733855	31.7722	5.56777	2.37578	1.41633	0.00875606	1	Null_Model_DNMT3A_growth_syndrome_Null_model	human	GSM1501162
chip_geo	LNCaP	RNAP2	512	6132	0.0834964	463.81	20.3033	2.37349	1.1039	0.00881042	1	Null_Model_DNMT3A_growth_syndrome_Null_model	human	GSM1059395
chip_geo	MCF-7	ESR1	58	6132	0.00945858	42.3616	6.60235	2.3686	1.36916	0.00892769	1	Null_Model_DNMT3A_growth_syndrome_Null_model	human	GSM798392
chip_geo	HEK293	ZNF48	335	6132	0.0546314	295.201	16.8324	2.36444	1.13482	0.00902877	1	Null_Model_DNMT3A_growth_syndrome_Null_model	human	GSM2827401
chip_geo	Raji	CONTROL	107	6132	0.0174494	85.6484	9.03472	2.36329	1.24929	0.0090568	1	Null_Model_DNMT3A_growth_syndrome_Null_model	human	GSM935460
chip_geo	LNCaP	NANOG	235	6132	0.0383235	200.966	14.4111	2.36164	1.16935	0.00909706	1	Null_Model_DNMT3A_growth_syndrome_Null_model	human	GSM1933887
chip_geo	MCF-7	AML1-ETO	644	6132	0.105023	587.835	23.7868	2.36117	1.09555	0.00910863	1	Null_Model_DNMT3A_growth_syndrome_Null_model	human	GSM726983
chip_geo	sperm	CONTROL	96	6132	0.0156556	75.1279	8.84294	2.36031	1.27782	0.00912972	1	Null_Model_DNMT3A_growth_syndrome_Null_model	human	GSM392712
chip_geo	WA01	POLR2A	459	6132	0.0748532	414.346	18.9389	2.35782	1.10777	0.0091914	1	Null_Model_DNMT3A_growth_syndrome_Null_model	human	GSM1579362
chip_geo	HEK293T	FOXA1	373	6132	0.0608284	330.452	18.0464	2.35772	1.12876	0.00919377	1	Null_Model_DNMT3A_growth_syndrome_Null_model	human	GSM2422993
chip_geo	LoVo	GLI2	169	6132	0.0275603	141.671	11.592	2.35754	1.1929	0.00919818	1	Null_Model_DNMT3A_growth_syndrome_Null_model	human	GSM1208622
chip_geo	HeLa	POLR2A	98	6132	0.0159817	76.5465	9.10561	2.35608	1.28027	0.00923445	1	Null_Model_DNMT3A_growth_syndrome_Null_model	human	GSM802742
chip_geo	U2OS	POLR2A	343	6132	0.0559361	304.114	16.51	2.35531	1.12787	0.00925359	1	Null_Model_DNMT3A_growth_syndrome_Null_model	human	GSM1177769
chip_geo	HeLa	ZBTB48	744	6132	0.121331	685.98	24.661	2.3527	1.08458	0.00931882	1	Null_Model_DNMT3A_growth_syndrome_Null_model	human	GSM2543151
chip_geo	HUES 64	SRF	713	6132	0.116275	656.269	24.1267	2.35139	1.08645	0.00935178	1	Null_Model_DNMT3A_growth_syndrome_Null_model	human	GSM1505774
chip_geo	HUES 64	SP1	680	6132	0.110894	623.445	24.0749	2.34914	1.09071	0.0094084	1	Null_Model_DNMT3A_growth_syndrome_Null_model	human	GSM1505771
chip_geo	GM15510	RELA	204	6132	0.0332681	173.384	13.034	2.34897	1.17658	0.00941281	1	Null_Model_DNMT3A_growth_syndrome_Null_model	human	GSM486288
chip_geo	LoVo	JUN	677	6132	0.110404	620.147	24.2066	2.34867	1.09168	0.00942037	1	Null_Model_DNMT3A_growth_syndrome_Null_model	human	GSM1239467
chip_geo	cord blood CD34-positive cells	FLI1	160	6132	0.0260926	133.266	11.3828	2.34866	1.20061	0.0094205	1	Null_Model_DNMT3A_growth_syndrome_Null_model	human	GSM607952
chip_geo	T-47D	CHD8	335	6132	0.0546314	295.488	16.8411	2.34619	1.13372	0.00948327	1	Null_Model_DNMT3A_growth_syndrome_Null_model	human	GSM1526893
chip_geo	CD36+	CTCF	439	6132	0.0715917	395.16	18.6862	2.34612	1.11094	0.0094849	1	Null_Model_DNMT3A_growth_syndrome_Null_model	human	GSM651542
chip_geo	Hep-G2	TAF1	977	6132	0.159328	912.036	27.6981	2.34543	1.07123	0.00950258	1	Null_Model_DNMT3A_growth_syndrome_Null_model	human	GSM803367
chip_geo	BJ	BRD7	308	6132	0.0502283	269.347	16.484	2.3449	1.14351	0.00951612	1	Null_Model_DNMT3A_growth_syndrome_Null_model	human	GSM508791
chip_geo	HCT116	POLR2A	78	6132	0.0127202	60.3157	7.5476	2.34304	1.2932	0.0095637	1	Null_Model_DNMT3A_growth_syndrome_Null_model	human	GSM2305578
chip_geo	A-549	BRD4	384	6132	0.0626223	341.855	17.9902	2.34265	1.12328	0.00957357	1	Null_Model_DNMT3A_growth_syndrome_Null_model	human	GSM2359441
chip_geo	GM12878	REST	60	6132	0.00978474	44.6194	6.56719	2.34204	1.34471	0.00958934	1	Null_Model_DNMT3A_growth_syndrome_Null_model	human	GSM1290150
chip_geo	HEK293	KMT2A	159	6132	0.0259295	132.719	11.2284	2.34057	1.19802	0.00962728	1	Null_Model_DNMT3A_growth_syndrome_Null_model	human	GSM2373705
chip_geo	DiVA (AsiSI-ER-U2OS) cells	POLR2A	341	6132	0.0556099	302.359	16.5124	2.34015	1.1278	0.00963809	1	Null_Model_DNMT3A_growth_syndrome_Null_model	human	GSM2572689
chip_geo	A-549	FOSL2	118	6132	0.0192433	95.6404	9.55586	2.33989	1.23379	0.00964479	1	Null_Model_DNMT3A_growth_syndrome_Null_model	human	GSM2421440
chip_geo	HCT116	POLR2A	481	6132	0.078441	433.099	20.4749	2.3395	1.1106	0.00965482	1	Null_Model_DNMT3A_growth_syndrome_Null_model	human	GSM2571051
chip_geo	HeLa	RELA	90	6132	0.0146771	70.4116	8.37797	2.33808	1.2782	0.00969142	1	Null_Model_DNMT3A_growth_syndrome_Null_model	human	GSM604656
chip_geo	BRD2	TAZ	213	6132	0.0347358	181.991	13.2675	2.33721	1.17039	0.00971408	1	Null_Model_DNMT3A_growth_syndrome_Null_model	human	GSM2402810
chip_geo	CD19+ leukemic cells	MLL-AF4	364	6132	0.0593607	323.844	17.1867	2.33645	1.124	0.00973383	1	Null_Model_DNMT3A_growth_syndrome_Null_model	human	GSM2227446
chip_geo	GM12878	REST	84	6132	0.0136986	64.3297	8.4242	2.33498	1.30577	0.00977229	1	Null_Model_DNMT3A_growth_syndrome_Null_model	human	GSM1333998
chip_geo	Hep-G2	NR2C2	69	6132	0.0112524	52.3207	7.1543	2.33137	1.31879	0.00986696	1	Null_Model_DNMT3A_growth_syndrome_Null_model	human	GSM608156
chip_geo	SU	SUZ12	101	6132	0.016471	80.7083	8.70464	2.33114	1.25142	0.00987309	1	Null_Model_DNMT3A_growth_syndrome_Null_model	human	GSM2265652
chip_geo	HCT 116	TOP1	315	6132	0.0513699	277.193	16.2239	2.33034	1.13639	0.00989398	1	Null_Model_DNMT3A_growth_syndrome_Null_model	human	GSM1385716
chip_geo	HeLa S3	ZNF143	227	6132	0.0370189	195.677	13.4478	2.32921	1.16007	0.00992402	1	Null_Model_DNMT3A_growth_syndrome_Null_model	human	GSM959045
chip_geo	K562	ATF1	127	6132	0.020711	104.035	9.86579	2.32774	1.22074	0.00996284	1	Null_Model_DNMT3A_growth_syndrome_Null_model	human	GSM2527543
chip_geo	A-549	PHF8	203	6132	0.033105	172.861	12.9548	2.32647	1.17435	0.00999672	1	Null_Model_DNMT3A_growth_syndrome_Null_model	human	GSM2700324
chip_geo	DIF	POLR2A	261	6132	0.0425636	226.942	14.6432	2.32586	1.15007	0.0100131	1	Null_Model_DNMT3A_growth_syndrome_Null_model	human	GSM2188497
chip_geo	A-673	FLI1	41	6132	0.00668624	28.8452	5.22791	2.32499	1.42138	0.0100362	1	Null_Model_DNMT3A_growth_syndrome_Null_model	human	GSM1517569
chip_geo	HCT116	POLR2A	491	6132	0.0800718	443.902	20.2629	2.32434	1.1061	0.0100535	1	Null_Model_DNMT3A_growth_syndrome_Null_model	human	GSM2571049
chip_geo	WA01	KDM1A	307	6132	0.0500652	269.959	15.94	2.32378	1.13721	0.0100688	1	Null_Model_DNMT3A_growth_syndrome_Null_model	human	GSM2699984
chip_geo	GM12878	REST	367	6132	0.05985	325.789	17.7407	2.32295	1.1265	0.0100909	1	Null_Model_DNMT3A_growth_syndrome_Null_model	human	GSM1333987
chip_geo	HCT 116	POLR2A	439	6132	0.0715917	394.172	19.3099	2.32152	1.11373	0.0101295	1	Null_Model_DNMT3A_growth_syndrome_Null_model	human	GSM1545659
chip_geo	Hep-G2	HNRNPUL1	158	6132	0.0257665	131.245	11.5291	2.32068	1.20386	0.010152	1	Null_Model_DNMT3A_growth_syndrome_Null_model	human	GSM2825551
chip_geo	MCF-7	MTA3	331	6132	0.0539791	290.976	17.2605	2.31882	1.13755	0.0102025	1	Null_Model_DNMT3A_growth_syndrome_Null_model	human	GSM2423422
chip_geo	MCF-10A	POLR2A	270	6132	0.0440313	235.806	14.758	2.31697	1.14501	0.0102527	1	Null_Model_DNMT3A_growth_syndrome_Null_model	human	GSM2467781
chip_geo	THP-1	SLURP1	52	6132	0.0084801	38.0899	6.00915	2.31482	1.36519	0.0103115	1	Null_Model_DNMT3A_growth_syndrome_Null_model	human	GSM3111956
chip_geo	HUVEC	POLR2A	84	6132	0.0136986	65.1638	8.14255	2.3133	1.28906	0.0103531	1	Null_Model_DNMT3A_growth_syndrome_Null_model	human	GSM850305
chip_geo	HCT 116	POLR2A-S5P	571	6132	0.0931181	519.807	22.1495	2.31124	1.09848	0.0104099	1	Null_Model_DNMT3A_growth_syndrome_Null_model	human	GSM1385714
chip_geo	MCF-7	POLR2A-S2P	271	6132	0.0441944	235.487	15.3684	2.31081	1.15081	0.0104217	1	Null_Model_DNMT3A_growth_syndrome_Null_model	human	GSM1388130
chip_geo	A-549	CREB1	210	6132	0.0342466	179.803	13.0689	2.31058	1.16794	0.0104279	1	Null_Model_DNMT3A_growth_syndrome_Null_model	human	GSM1010720
chip_geo	IMR-90	TP53	400	6132	0.0652316	357.398	18.4383	2.31054	1.1192	0.0104293	1	Null_Model_DNMT3A_growth_syndrome_Null_model	human	GSM1294879
chip_geo	HCT 116	PAF1	254	6132	0.041422	220.902	14.3303	2.30964	1.14983	0.0104541	1	Null_Model_DNMT3A_growth_syndrome_Null_model	human	GSM2571035
chip_geo	HUVEC	POLR2A	484	6132	0.0789302	436.199	20.6996	2.30929	1.10959	0.0104638	1	Null_Model_DNMT3A_growth_syndrome_Null_model	human	GSM1226378
chip_geo	HUVEC	POLR2A	396	6132	0.0645793	352.002	19.0543	2.30909	1.12499	0.0104694	1	Null_Model_DNMT3A_growth_syndrome_Null_model	human	GSM1226376
chip_geo	HCT 116	CTCF	438	6132	0.0714286	395.178	18.5849	2.30414	1.10836	0.0106074	1	Null_Model_DNMT3A_growth_syndrome_Null_model	human	GSM1224654
chip_geo	DU145	KDM5D	561	6132	0.0914873	509.886	22.1845	2.30403	1.10025	0.0106104	1	Null_Model_DNMT3A_growth_syndrome_Null_model	human	GSM2187244
chip_geo	MCF-7	ZNF143	305	6132	0.0497391	266.948	16.5252	2.30267	1.14254	0.0106488	1	Null_Model_DNMT3A_growth_syndrome_Null_model	human	GSM2024874
chip_geo	HEK293	POLR2A	114	6132	0.018591	91.96	9.59252	2.29762	1.23967	0.0107917	1	Null_Model_DNMT3A_growth_syndrome_Null_model	human	GSM1872290
chip_geo	LoVo	PPARG	123	6132	0.0200587	100.763	9.6825	2.29659	1.22068	0.010821	1	Null_Model_DNMT3A_growth_syndrome_Null_model	human	GSM1239483
chip_geo	HUES 64	SMAD1	402	6132	0.0655577	359.889	18.3421	2.29586	1.11701	0.010842	1	Null_Model_DNMT3A_growth_syndrome_Null_model	human	GSM1505745
chip_geo	L3.6 pancreatic cancer cells	BRD4	125	6132	0.0203849	101.718	10.1604	2.29141	1.22888	0.0109699	1	Null_Model_DNMT3A_growth_syndrome_Null_model	human	GSM2188512
chip_geo	Keratinocytes	POLR2A	451	6132	0.0735486	405.964	19.6545	2.29138	1.11094	0.0109708	1	Null_Model_DNMT3A_growth_syndrome_Null_model	human	GSM1446925
chip_geo	Hep-G2	HMG20A	294	6132	0.0479452	258.176	15.6512	2.2889	1.13876	0.0110424	1	Null_Model_DNMT3A_growth_syndrome_Null_model	human	GSM2527433
chip_geo	HUES 64	NR5A2	206	6132	0.0335943	175.503	13.3319	2.28748	1.17377	0.0110839	1	Null_Model_DNMT3A_growth_syndrome_Null_model	human	GSM1505693
chip_geo	MCF-7	POLR2A	216	6132	0.035225	185.683	13.2615	2.28607	1.16327	0.011125	1	Null_Model_DNMT3A_growth_syndrome_Null_model	human	GSM529982
chip_geo	CD34+	TAL1	32	6132	0.00521853	21.4745	4.60561	2.28536	1.49014	0.0111458	1	Null_Model_DNMT3A_growth_syndrome_Null_model	human	GSM710611
chip_geo	A-549	USF1	528	6132	0.0861057	479.518	21.2153	2.28522	1.1011	0.01115	1	Null_Model_DNMT3A_growth_syndrome_Null_model	human	GSM803457
chip_geo	nhESC	MED1	153	6132	0.0249511	127.458	11.1816	2.28433	1.2004	0.0111762	1	Null_Model_DNMT3A_growth_syndrome_Null_model	human	GSM1705257
chip_geo	HEK293T/17	SCML2	61	6132	0.00994781	45.3646	6.84704	2.28352	1.34466	0.0111998	1	Null_Model_DNMT3A_growth_syndrome_Null_model	human	GSM1424582
chip_geo	MCF-7	CONTROL	98	6132	0.0159817	77.8911	8.8079	2.28305	1.25817	0.0112137	1	Null_Model_DNMT3A_growth_syndrome_Null_model	human	GSM2813097
chip_geo	HeLa Kyoto	CTCF	516	6132	0.0841487	469.16	20.5209	2.28256	1.09984	0.0112283	1	Null_Model_DNMT3A_growth_syndrome_Null_model	human	GSM2747765
chip_geo	HEK293T/17	BRD4	213	6132	0.0347358	182.088	13.5555	2.28041	1.16976	0.0112918	1	Null_Model_DNMT3A_growth_syndrome_Null_model	human	GSM1820927
chip_geo	HCT116	POLR2A	464	6132	0.0756686	418.855	19.8035	2.27964	1.10778	0.0113145	1	Null_Model_DNMT3A_growth_syndrome_Null_model	human	GSM749821
chip_geo	HeLa S3	PHF8	307	6132	0.0500652	270.459	16.0329	2.27916	1.13511	0.0113288	1	Null_Model_DNMT3A_growth_syndrome_Null_model	human	GSM520381
chip_geo	HEK293T/17	ZNF674	128	6132	0.0208741	105.539	9.85488	2.27913	1.21282	0.0113297	1	Null_Model_DNMT3A_growth_syndrome_Null_model	human	GSM2466627
chip_geo	GM12874	CTCF	444	6132	0.072407	398.545	19.9522	2.27817	1.11405	0.0113583	1	Null_Model_DNMT3A_growth_syndrome_Null_model	human	GSM749741
chip_geo	HEK293	SUMO3	625	6132	0.101924	573.006	22.8333	2.27712	1.09074	0.0113896	1	Null_Model_DNMT3A_growth_syndrome_Null_model	human	GSM1176704
chip_geo	COLO 320	BRD4	113	6132	0.0184279	91.0639	9.63649	2.27635	1.24089	0.0114124	1	Null_Model_DNMT3A_growth_syndrome_Null_model	human	GSM1890752
chip_geo	R3/R4 Erythroid cells	EP300	539	6132	0.0878995	490.912	21.1377	2.27498	1.09796	0.0114536	1	Null_Model_DNMT3A_growth_syndrome_Null_model	human	GSM1067278
chip_geo	IMEC	POLR2A	463	6132	0.0755055	417.322	20.1017	2.27237	1.10946	0.0115322	1	Null_Model_DNMT3A_growth_syndrome_Null_model	human	GSM1948651
chip_geo	LNCaP	POLR2A	105	6132	0.0171233	85.3566	8.64799	2.27144	1.23013	0.0115603	1	Null_Model_DNMT3A_growth_syndrome_Null_model	human	GSM980653
chip_geo	WA09	SMAD2/3	49	6132	0.00799087	35.6214	5.89046	2.27124	1.37558	0.0115663	1	Null_Model_DNMT3A_growth_syndrome_Null_model	human	GSM761758
chip_geo	Hep-G2	MLX	300	6132	0.0489237	264.191	15.7676	2.27106	1.13554	0.0115718	1	Null_Model_DNMT3A_growth_syndrome_Null_model	human	GSM2527497
chip_geo	Immortalized human mammary epithelial cells	SOX4	381	6132	0.0621331	340.137	18.0045	2.26961	1.12014	0.0116157	1	Null_Model_DNMT3A_growth_syndrome_Null_model	human	GSM2807298
chip_geo	MCF-10A	ZBTB17	178	6132	0.029028	148.85	12.8484	2.26875	1.19583	0.0116417	1	Null_Model_DNMT3A_growth_syndrome_Null_model	human	GSM1429421
chip_geo	UC-MSC	E2F1	183	6132	0.0298434	154.513	12.557	2.26858	1.18436	0.011647	1	Null_Model_DNMT3A_growth_syndrome_Null_model	human	GSM2046833
chip_geo	Daoy	ZFX	167	6132	0.0272342	141.097	11.4226	2.26771	1.18358	0.0116735	1	Null_Model_DNMT3A_growth_syndrome_Null_model	human	GSM1103555
chip_geo	DU145	EED	1195	6132	0.194879	1126.34	30.31	2.2654	1.06096	0.011744	1	Null_Model_DNMT3A_growth_syndrome_Null_model	human	GSM1045473
chip_geo	U-937	CEBPA	57	6132	0.0092955	42.4306	6.43424	2.26436	1.34337	0.011776	1	Null_Model_DNMT3A_growth_syndrome_Null_model	human	GSM788369
chip_geo	HCT 116	RNGTT	45	6132	0.00733855	31.8571	5.80487	2.26411	1.41256	0.0117838	1	Null_Model_DNMT3A_growth_syndrome_Null_model	human	GSM2670992
chip_geo	HCT 116	TOP1	293	6132	0.0477821	256.953	15.931	2.26269	1.14029	0.0118273	1	Null_Model_DNMT3A_growth_syndrome_Null_model	human	GSM2058666
chip_geo	HEK293T	HDGF	613	6132	0.0999674	563.588	21.8435	2.26207	1.08767	0.0118464	1	Null_Model_DNMT3A_growth_syndrome_Null_model	human	GSM2827419
chip_geo	WA01	SP4	770	6132	0.125571	712.834	25.2797	2.26133	1.0802	0.0118694	1	Null_Model_DNMT3A_growth_syndrome_Null_model	human	GSM1010743
chip_geo	R3/R4 Eythroid cells, derived from CD34+-	USF1	555	6132	0.0905088	507.929	20.8185	2.26101	1.09267	0.0118792	1	Null_Model_DNMT3A_growth_syndrome_Null_model	human	GSM1698353
chip_geo	SK-N-MC	CONTROL	186	6132	0.0303327	158.303	12.2504	2.26092	1.17496	0.011882	1	Null_Model_DNMT3A_growth_syndrome_Null_model	human	GSM803492
chip_geo	K562	PTBP1	113	6132	0.0184279	91.8791	9.34389	2.26039	1.22988	0.0118984	1	Null_Model_DNMT3A_growth_syndrome_Null_model	human	GSM2828646
chip_geo	Human neonatal epidermis_Grhl3 ChIP	GRHL3	1155	6132	0.188356	1089.96	28.7899	2.25909	1.05967	0.0119388	1	Null_Model_DNMT3A_growth_syndrome_Null_model	human	GSM1034504
chip_geo	Jurkat	REST	58	6132	0.00945858	43.3606	6.4808	2.25888	1.33762	0.0119454	1	Null_Model_DNMT3A_growth_syndrome_Null_model	human	GSM1290159
chip_geo	primary human CD4+ T cells	STAT3	84	6132	0.0136986	65.7562	8.07951	2.25803	1.27745	0.011972	1	Null_Model_DNMT3A_growth_syndrome_Null_model	human	GSM2545821
chip_geo	fibroblast of arm	POLR2A	605	6132	0.0986628	554.364	22.4478	2.25574	1.09134	0.0120434	1	Null_Model_DNMT3A_growth_syndrome_Null_model	human	GSM2533958
chip_geo	HEK293-FT	CONTROL	189	6132	0.0308219	161.471	12.2064	2.25532	1.17049	0.0120566	1	Null_Model_DNMT3A_growth_syndrome_Null_model	human	GSM1327162
chip_geo	HeLa S3	POLR2A	126	6132	0.0205479	103.501	9.97628	2.2552	1.21737	0.0120604	1	Null_Model_DNMT3A_growth_syndrome_Null_model	human	GSM1592488
chip_geo	HCT116	POLR2A	486	6132	0.0792564	439.168	20.7722	2.25456	1.10664	0.0120804	1	Null_Model_DNMT3A_growth_syndrome_Null_model	human	GSM2712770
chip_geo	LNCaP	RB1	793	6132	0.129322	736.031	25.273	2.25415	1.0774	0.0120934	1	Null_Model_DNMT3A_growth_syndrome_Null_model	human	GSM1974982
chip_geo	Hep-G2	SLC30A9	280	6132	0.0456621	246.014	15.0814	2.2535	1.13815	0.0121138	1	Null_Model_DNMT3A_growth_syndrome_Null_model	human	GSM2534261
chip_geo	THP-1	VDR	105	6132	0.0171233	84.2727	9.20394	2.252	1.24595	0.0121612	1	Null_Model_DNMT3A_growth_syndrome_Null_model	human	GSM2371451
chip_geo	LNCaP	POLR2A	362	6132	0.0590346	322.784	17.4141	2.25196	1.12149	0.0121624	1	Null_Model_DNMT3A_growth_syndrome_Null_model	human	GSM696843
chip_geo	AC16	POLR2A	264	6132	0.0430528	230.197	15.0137	2.25149	1.14684	0.0121771	1	Null_Model_DNMT3A_growth_syndrome_Null_model	human	GSM1240002
chip_geo	LoVo	DLX1	324	6132	0.0528376	286.907	16.4832	2.25034	1.12929	0.0122136	1	Null_Model_DNMT3A_growth_syndrome_Null_model	human	GSM1208723
chip_geo	LoVo	PPARA	40	6132	0.00652316	28.2747	5.21301	2.24923	1.41469	0.0122488	1	Null_Model_DNMT3A_growth_syndrome_Null_model	human	GSM1239482
chip_geo	Jurkat	REST	60	6132	0.00978474	44.9391	6.70084	2.24762	1.33514	0.0123003	1	Null_Model_DNMT3A_growth_syndrome_Null_model	human	GSM1290170
chip_geo	LNCaP	KDM1A	145	6132	0.0236464	121.554	10.4385	2.24608	1.19288	0.0123496	1	Null_Model_DNMT3A_growth_syndrome_Null_model	human	GSM1573656
chip_geo	BG03	SMAD3	155	6132	0.0252772	130.584	10.876	2.24491	1.18697	0.012387	1	Null_Model_DNMT3A_growth_syndrome_Null_model	human	GSM897117
chip_geo	LNCaP	HOXB13	107	6132	0.0174494	87.1259	8.85472	2.24447	1.22811	0.0124012	1	Null_Model_DNMT3A_growth_syndrome_Null_model	human	GSM2480820
chip_geo	U2OS	ARNTL	361	6132	0.0588715	321.775	17.4771	2.24435	1.1219	0.0124048	1	Null_Model_DNMT3A_growth_syndrome_Null_model	human	GSM2257669
chip_geo	LNCaP-abl	CREB1	648	6132	0.105675	596.876	22.7878	2.24347	1.08565	0.0124331	1	Null_Model_DNMT3A_growth_syndrome_Null_model	human	GSM1873046
chip_geo	THP-1	POLR2A	175	6132	0.0285388	148.081	12.0007	2.24313	1.18179	0.0124443	1	Null_Model_DNMT3A_growth_syndrome_Null_model	human	GSM3111973
chip_geo	HeLa S3	ELK4	105	6132	0.0171233	84.1798	9.28427	2.24252	1.24733	0.0124638	1	Null_Model_DNMT3A_growth_syndrome_Null_model	human	GSM608161
chip_geo	UtE-iPS-6	JARID2	356	6132	0.0580561	318.102	16.9129	2.24078	1.11914	0.0125201	1	Null_Model_DNMT3A_growth_syndrome_Null_model	human	GSM1180165
chip_geo	Calu-3	JUN	193	6132	0.0314742	164.238	12.841	2.23987	1.17513	0.0125495	1	Null_Model_DNMT3A_growth_syndrome_Null_model	human	GSM2266291
chip_geo	HeLa Kyoto	POLR2A	535	6132	0.0872472	486.201	21.7882	2.23971	1.10037	0.012555	1	Null_Model_DNMT3A_growth_syndrome_Null_model	human	GSM2642506
chip_geo	HEK293-FT	EMX1	682	6132	0.11122	629.826	23.3002	2.2392	1.08284	0.0125713	1	Null_Model_DNMT3A_growth_syndrome_Null_model	human	GSM1327160
chip_geo	CD36+	SMARCA4	281	6132	0.0458252	246.157	15.568	2.23813	1.14155	0.0126064	1	Null_Model_DNMT3A_growth_syndrome_Null_model	human	GSM651553
chip_geo	renal cortex tissue	SIX2	245	6132	0.0399543	212.585	14.4925	2.23664	1.15248	0.0126548	1	Null_Model_DNMT3A_growth_syndrome_Null_model	human	GSM1970528
chip_geo	IMR-90	RB1	53	6132	0.00864318	39.02	6.25712	2.23426	1.35828	0.0127331	1	Null_Model_DNMT3A_growth_syndrome_Null_model	human	GSM497491
chip_geo	REN	SOX2	459	6132	0.0748532	414.616	19.872	2.23347	1.10705	0.0127588	1	Null_Model_DNMT3A_growth_syndrome_Null_model	human	GSM1198994
chip_geo	HCT 116	POLR2A	389	6132	0.0634377	347.154	18.737	2.23335	1.12054	0.0127631	1	Null_Model_DNMT3A_growth_syndrome_Null_model	human	GSM2571046
chip_geo	LNCaPC4-2	POLR2A	303	6132	0.0494129	267.198	16.0369	2.23249	1.13399	0.0127912	1	Null_Model_DNMT3A_growth_syndrome_Null_model	human	GSM1586674
chip_geo	GM12878	BATF	275	6132	0.0448467	240.648	15.3895	2.23214	1.14275	0.0128028	1	Null_Model_DNMT3A_growth_syndrome_Null_model	human	GSM2574766
chip_geo	LoVo	NIPBL	605	6132	0.0986628	555.749	22.0861	2.22995	1.08862	0.0128755	1	Null_Model_DNMT3A_growth_syndrome_Null_model	human	GSM1208661
chip_geo	HUES 64	SMAD1	178	6132	0.029028	150.769	12.2285	2.22683	1.18061	0.0129792	1	Null_Model_DNMT3A_growth_syndrome_Null_model	human	GSM1505736
chip_geo	renal cortex tissue	SIX2	556	6132	0.0906719	507.798	21.6577	2.22562	1.09492	0.0130199	1	Null_Model_DNMT3A_growth_syndrome_Null_model	human	GSM1970530
chip_geo	HEK293T/17	ZNF736	216	6132	0.035225	185.553	13.6853	2.22476	1.16409	0.0130486	1	Null_Model_DNMT3A_growth_syndrome_Null_model	human	GSM2466644
chip_geo	HeLa	SUMO1	262	6132	0.0427267	230.697	14.0716	2.22453	1.13569	0.0130563	1	Null_Model_DNMT3A_growth_syndrome_Null_model	human	GSM1012775
chip_geo	HeLa S3	GTF3C2	168	6132	0.0273973	141.614	11.8741	2.22211	1.18632	0.013138	1	Null_Model_DNMT3A_growth_syndrome_Null_model	human	GSM935342
chip_geo	WA01	KDM1A	409	6132	0.0666993	368.391	18.278	2.22176	1.11023	0.0131498	1	Null_Model_DNMT3A_growth_syndrome_Null_model	human	GSM2699985
chip_geo	RKO	HBO1	410	6132	0.0668624	369.12	18.4318	2.21792	1.11075	0.0132802	1	Null_Model_DNMT3A_growth_syndrome_Null_model	human	GSM818282
chip_geo	A-549	NFE2L2	98	6132	0.0159817	78.036	9.00482	2.21704	1.25583	0.0133102	1	Null_Model_DNMT3A_growth_syndrome_Null_model	human	GSM2423705
chip_geo	Hep-G2	SRF	472	6132	0.0769733	428.646	19.5579	2.21668	1.10114	0.0133223	1	Null_Model_DNMT3A_growth_syndrome_Null_model	human	GSM803502
chip_geo	GM12878	REST	87	6132	0.0141879	69.2288	8.02151	2.21545	1.2567	0.0133647	1	Null_Model_DNMT3A_growth_syndrome_Null_model	human	GSM1290146
chip_geo	HCT 116	POLR2A	453	6132	0.0738748	409.797	19.506	2.21485	1.10542	0.0133853	1	Null_Model_DNMT3A_growth_syndrome_Null_model	human	GSM2058671
chip_geo	HeLa	SUPT5H	250	6132	0.0407697	217.834	14.5287	2.21394	1.14766	0.0134163	1	Null_Model_DNMT3A_growth_syndrome_Null_model	human	GSM1280295
chip_geo	HCT 116	WDR11	367	6132	0.05985	328.706	17.3018	2.21328	1.1165	0.0134391	1	Null_Model_DNMT3A_growth_syndrome_Null_model	human	GSM2711381
chip_geo	NCI-H929	IRF4	516	6132	0.0841487	471.621	20.0517	2.21321	1.0941	0.0134417	1	Null_Model_DNMT3A_growth_syndrome_Null_model	human	GSM1370283
chip_geo	A-549	NR3C1	733	6132	0.119537	681.053	23.4818	2.21222	1.07627	0.0134756	1	Null_Model_DNMT3A_growth_syndrome_Null_model	human	GSM803373
chip_geo	WA09	SOX2	47	6132	0.00766471	34.3217	5.73258	2.21163	1.3694	0.0134962	1	Null_Model_DNMT3A_growth_syndrome_Null_model	human	GSM1139041
chip_geo	T-47D	CHD8	125	6132	0.0203849	102.522	10.1732	2.20949	1.21924	0.0135704	1	Null_Model_DNMT3A_growth_syndrome_Null_model	human	GSM1526892
chip_geo	HCT 116	POLR2A	199	6132	0.0324527	170.841	12.751	2.20837	1.16482	0.0136094	1	Null_Model_DNMT3A_growth_syndrome_Null_model	human	GSM2670980
chip_geo	CD133+ expanded umbilical cord blood	MEIS1	41	6132	0.00668624	29.1169	5.38194	2.20796	1.40812	0.0136235	1	Null_Model_DNMT3A_growth_syndrome_Null_model	human	GSM638316
chip_geo	primary human neonatal keratinocytes	POLR2A	431	6132	0.070287	389.237	18.9317	2.206	1.1073	0.0136921	1	Null_Model_DNMT3A_growth_syndrome_Null_model	human	GSM1645716
chip_geo	WA09	SMAD2	424	6132	0.0691455	382.28	18.9154	2.20562	1.10914	0.0137053	1	Null_Model_DNMT3A_growth_syndrome_Null_model	human	GSM727557
chip_geo	UtE-iPS-4	JARID2	227	6132	0.0370189	195.482	14.2903	2.20559	1.16124	0.0137064	1	Null_Model_DNMT3A_growth_syndrome_Null_model	human	GSM1180161
chip_geo	HCT116	POLR2A	433	6132	0.0706132	392.14	18.5273	2.2054	1.1042	0.0137129	1	Null_Model_DNMT3A_growth_syndrome_Null_model	human	GSM2571039
chip_geo	human induced pluripotent stem cells (hiPSCs)	HDAC2	374	6132	0.0609915	335.165	17.6241	2.20353	1.11587	0.0137787	1	Null_Model_DNMT3A_growth_syndrome_Null_model	human	GSM1706742
chip_geo	HUES 64	THAP11	221	6132	0.0360404	192.041	13.1446	2.20312	1.1508	0.0137931	1	Null_Model_DNMT3A_growth_syndrome_Null_model	human	GSM1505792
chip_geo	BEAS-2B	TNF	451	6132	0.0735486	409.562	18.8173	2.20209	1.10118	0.0138293	1	Null_Model_DNMT3A_growth_syndrome_Null_model	human	GSM2103053
chip_geo	HeLa	POLR2A	301	6132	0.0490868	267.182	15.3614	2.2015	1.12657	0.0138502	1	Null_Model_DNMT3A_growth_syndrome_Null_model	human	GSM2759022
chip_geo	OCI-Ly3	SPI1	48	6132	0.00782779	35.1179	5.8527	2.20106	1.36683	0.013866	1	Null_Model_DNMT3A_growth_syndrome_Null_model	human	GSM1370275
chip_geo	H293T	OGT	93	6132	0.0151663	74.1319	8.57395	2.20064	1.25452	0.0138809	1	Null_Model_DNMT3A_growth_syndrome_Null_model	human	GSM897578
chip_geo	SUM44PE	CONTROL	507	6132	0.082681	459.502	21.5916	2.19982	1.10337	0.01391	1	Null_Model_DNMT3A_growth_syndrome_Null_model	human	GSM2670873
chip_geo	SEM	AFF4	195	6132	0.0318004	167.234	12.6247	2.19936	1.16603	0.0139263	1	Null_Model_DNMT3A_growth_syndrome_Null_model	human	GSM2373720
chip_geo	WI-38	UBE2I	327	6132	0.0533268	290.432	16.6398	2.19765	1.12591	0.0139869	1	Null_Model_DNMT3A_growth_syndrome_Null_model	human	GSM1035427
chip_geo	786-O	HIF-2a	274	6132	0.0446836	239.655	15.6284	2.19757	1.14331	0.0139897	1	Null_Model_DNMT3A_growth_syndrome_Null_model	human	GSM1642768
chip_geo	U2OS	CLOCK	251	6132	0.0409328	219.523	14.3298	2.19658	1.14339	0.0140254	1	Null_Model_DNMT3A_growth_syndrome_Null_model	human	GSM1081128
chip_geo	AC16	POLR2A	143	6132	0.0233203	118.761	11.0358	2.19637	1.2041	0.0140329	1	Null_Model_DNMT3A_growth_syndrome_Null_model	human	GSM1240001
chip_geo	H3396	CBP (R768me2a)	37	6132	0.00603392	25.7752	5.11297	2.19535	1.43549	0.0140691	1	Null_Model_DNMT3A_growth_syndrome_Null_model	human	GSM801053
chip_geo	IMR-90	RB1	88	6132	0.0143509	69.5924	8.38628	2.19497	1.26451	0.0140831	1	Null_Model_DNMT3A_growth_syndrome_Null_model	human	GSM497490
chip_geo	A-549	CREB1	316	6132	0.0515329	280.435	16.2106	2.19396	1.12682	0.0141191	1	Null_Model_DNMT3A_growth_syndrome_Null_model	human	GSM1010726
chip_geo	HEK293	ZNF514	327	6132	0.0533268	292.102	15.912	2.19319	1.11947	0.0141467	1	Null_Model_DNMT3A_growth_syndrome_Null_model	human	GSM2828997
chip_geo	Jurkat	REST	32	6132	0.00521853	21.6024	4.74508	2.19124	1.48132	0.0142172	1	Null_Model_DNMT3A_growth_syndrome_Null_model	human	GSM1290171
chip_geo	MDA-MB-157	STAT3	429	6132	0.0699609	387.505	18.945	2.19026	1.10708	0.0142528	1	Null_Model_DNMT3A_growth_syndrome_Null_model	human	GSM2278000
chip_geo	WA01	SMAD3	98	6132	0.0159817	78.6633	8.83026	2.18982	1.24582	0.0142687	1	Null_Model_DNMT3A_growth_syndrome_Null_model	human	GSM1949011
chip_geo	HUES 64	MMS	335	6132	0.0546314	298.776	16.5421	2.18979	1.12124	0.0142697	1	Null_Model_DNMT3A_growth_syndrome_Null_model	human	GSM1505717
chip_geo	Jurkat	CONTROL	131	6132	0.0213633	108.338	10.3726	2.18484	1.20918	0.0144504	1	Null_Model_DNMT3A_growth_syndrome_Null_model	human	GSM2218762
chip_geo	IMR-90	RBL2	181	6132	0.0295173	154.577	12.0946	2.18467	1.17093	0.0144566	1	Null_Model_DNMT3A_growth_syndrome_Null_model	human	GSM802405
chip_geo	LNCaP	KDM1A	50	6132	0.00815395	36.7562	6.06371	2.1841	1.36031	0.0144773	1	Null_Model_DNMT3A_growth_syndrome_Null_model	human	GSM1824838
chip_geo	Ramos	MYC	191	6132	0.0311481	163.755	12.4757	2.18383	1.16637	0.0144875	1	Null_Model_DNMT3A_growth_syndrome_Null_model	human	GSM762711
chip_geo	LNCaP	RNAP2	592	6132	0.0965427	543.371	22.2809	2.18256	1.0895	0.0145341	1	Null_Model_DNMT3A_growth_syndrome_Null_model	human	GSM1059396
chip_geo	MOLT-4	POLR2A-S2P	162	6132	0.0264188	137.263	11.3347	2.18243	1.18022	0.0145388	1	Null_Model_DNMT3A_growth_syndrome_Null_model	human	GSM2090934
chip_geo	LNCaP	SMARCA4	164	6132	0.0267449	138.306	11.7951	2.17839	1.18578	0.0146886	1	Null_Model_DNMT3A_growth_syndrome_Null_model	human	GSM1868497
chip_geo	HeLa S3	GTF3C5	50	6132	0.00815395	36.9381	5.99801	2.17771	1.35362	0.0147138	1	Null_Model_DNMT3A_growth_syndrome_Null_model	human	GSM509056
chip_geo	WA01	CTNNB1	490	6132	0.0799087	446.187	20.1416	2.17526	1.09819	0.0148052	1	Null_Model_DNMT3A_growth_syndrome_Null_model	human	GSM1579346
chip_geo	Endothelial cells	CTDP1	610	6132	0.0994781	559.161	23.3753	2.17491	1.09092	0.0148183	1	Null_Model_DNMT3A_growth_syndrome_Null_model	human	GSM2550203
chip_geo	A-549	FOSL2	160	6132	0.0260926	135.606	11.2211	2.17391	1.17989	0.0148561	1	Null_Model_DNMT3A_growth_syndrome_Null_model	human	GSM2421459
chip_geo	IMEC	antibody: total_RNAPII	270	6132	0.0440313	236.71	15.3421	2.16983	1.14063	0.01501	1	Null_Model_DNMT3A_growth_syndrome_Null_model	human	GSM1715552
chip_geo	gastrocnemius medialis tissue	CTCF	774	6132	0.126223	718.73	25.4865	2.16859	1.0769	0.0150569	1	Null_Model_DNMT3A_growth_syndrome_Null_model	human	GSM2827238
chip_geo	GM12873	CTCF	467	6132	0.0761579	423.846	19.9026	2.16825	1.10181	0.0150699	1	Null_Model_DNMT3A_growth_syndrome_Null_model	human	GSM749730
chip_geo	CD36+	SPRR2A	275	6132	0.0448467	241.709	15.3596	2.16742	1.13773	0.0151016	1	Null_Model_DNMT3A_growth_syndrome_Null_model	human	GSM651544
chip_geo	GM12878	ZBTB33	265	6132	0.0432159	233.662	14.4681	2.16598	1.13412	0.0151562	1	Null_Model_DNMT3A_growth_syndrome_Null_model	human	GSM1334009
chip_geo	THP-1	POLR2A	307	6132	0.0500652	271.762	16.2718	2.16557	1.12966	0.0151719	1	Null_Model_DNMT3A_growth_syndrome_Null_model	human	GSM3112085
chip_geo	LNCaP	RNAP2	509	6132	0.0830072	465.381	20.1426	2.16553	1.09373	0.0151736	1	Null_Model_DNMT3A_growth_syndrome_Null_model	human	GSM1059393
chip_geo	LNCaP	RNAP2	542	6132	0.0883888	493.792	22.2668	2.16501	1.09763	0.0151936	1	Null_Model_DNMT3A_growth_syndrome_Null_model	human	GSM1059397
chip_geo	HeLa	ASF1A	408	6132	0.0665362	368.057	18.4552	2.16432	1.10852	0.0152199	1	Null_Model_DNMT3A_growth_syndrome_Null_model	human	GSM1095933
chip_geo	differentiated keratinocytes	DNMT3B	173	6132	0.0282127	147.221	11.9111	2.1643	1.17511	0.0152206	1	Null_Model_DNMT3A_growth_syndrome_Null_model	human	GSM1607393
chip_geo	HeLa S3	POLR2A	102	6132	0.0166341	82.6803	8.9296	2.16356	1.23367	0.0152492	1	Null_Model_DNMT3A_growth_syndrome_Null_model	human	GSM1592487
chip_geo	HEK293	ZNF157	605	6132	0.0986628	558.16	21.6516	2.16336	1.08392	0.0152567	1	Null_Model_DNMT3A_growth_syndrome_Null_model	human	GSM2827557
chip_geo	LNCaP	TRIM24	233	6132	0.0379974	201.507	14.5585	2.16317	1.15628	0.0152641	1	Null_Model_DNMT3A_growth_syndrome_Null_model	human	GSM1697902
chip_geo	HCT 116	POLR2A	459	6132	0.0748532	416.798	19.5145	2.16259	1.10125	0.0152864	1	Null_Model_DNMT3A_growth_syndrome_Null_model	human	GSM2571048
chip_geo	primary human CD4+ T cells	STAT3	65	6132	0.0106001	49.6224	7.11135	2.16241	1.30989	0.0152934	1	Null_Model_DNMT3A_growth_syndrome_Null_model	human	GSM2545819
chip_geo	CD4+ T cell	REST	130	6132	0.0212003	107.314	10.4916	2.16233	1.2114	0.0152963	1	Null_Model_DNMT3A_growth_syndrome_Null_model	human	GSM1201946
chip_geo	HEK293	NCAPH2	520	6132	0.084801	474.963	20.8291	2.16221	1.09482	0.0153009	1	Null_Model_DNMT3A_growth_syndrome_Null_model	human	GSM2571786
chip_geo	HeLa Kyoto	CTCF	480	6132	0.0782779	435.774	20.4609	2.16148	1.10149	0.0153291	1	Null_Model_DNMT3A_growth_syndrome_Null_model	human	GSM2747767
chip_geo	K562	CONTROL	463	6132	0.0755055	419.252	20.2419	2.16127	1.10435	0.0153372	1	Null_Model_DNMT3A_growth_syndrome_Null_model	human	GSM2771539
chip_geo	esophagus muscularis mucosa tissue	POLR2A	406	6132	0.06621	365.113	18.9374	2.15906	1.11198	0.0154226	1	Null_Model_DNMT3A_growth_syndrome_Null_model	human	GSM2828525
chip_geo	THP-1	RAD21	448	6132	0.0730594	405.939	19.4862	2.1585	1.10361	0.0154447	1	Null_Model_DNMT3A_growth_syndrome_Null_model	human	GSM3111909
chip_geo	786-O	HIF-2a	432	6132	0.0704501	392.128	18.4742	2.15826	1.10168	0.015454	1	Null_Model_DNMT3A_growth_syndrome_Null_model	human	GSM1642769
chip_geo	WA09	TBX1	389	6132	0.0634377	350.002	18.0717	2.15795	1.11142	0.0154657	1	Null_Model_DNMT3A_growth_syndrome_Null_model	human	GSM1483190
chip_geo	K562	TASOR	154	6132	0.0251142	129.066	11.5575	2.15739	1.19319	0.0154875	1	Null_Model_DNMT3A_growth_syndrome_Null_model	human	GSM2509475
chip_geo	K562	KDM5C	101	6132	0.016471	81.7902	8.90842	2.15636	1.23487	0.0155277	1	Null_Model_DNMT3A_growth_syndrome_Null_model	human	GSM831000
chip_geo	HCT 116	MYC	466	6132	0.0759948	424.643	19.1803	2.1562	1.09739	0.0155338	1	Null_Model_DNMT3A_growth_syndrome_Null_model	human	GSM2065884
chip_geo	epidermal keratinocyte	EHF	60	6132	0.00978474	45.2877	6.82343	2.15614	1.32486	0.0155362	1	Null_Model_DNMT3A_growth_syndrome_Null_model	human	GSM2247256
chip_geo	HCT 116	PAF1	500	6132	0.0815395	454.465	21.122	2.15583	1.1002	0.0155484	1	Null_Model_DNMT3A_growth_syndrome_Null_model	human	GSM2769055
chip_geo	Prostate cells	BRD4	449	6132	0.0732224	407.96	19.0879	2.15005	1.1006	0.0157756	1	Null_Model_DNMT3A_growth_syndrome_Null_model	human	GSM2350450
chip_geo	HCT 116	SMC1A	709	6132	0.115623	657.803	23.8272	2.14867	1.07783	0.0158302	1	Null_Model_DNMT3A_growth_syndrome_Null_model	human	GSM2809611
chip_geo	SH-EP	MYCN	154	6132	0.0251142	128.433	11.9044	2.14772	1.19907	0.0158679	1	Null_Model_DNMT3A_growth_syndrome_Null_model	human	GSM2572346
chip_geo	LoVo	TP73	287	6132	0.0468037	255.217	14.8061	2.14663	1.12453	0.0159113	1	Null_Model_DNMT3A_growth_syndrome_Null_model	human	GSM1208805
chip_geo	HEK293	BAHD1	825	6132	0.13454	772.22	24.5954	2.14594	1.06835	0.0159388	1	Null_Model_DNMT3A_growth_syndrome_Null_model	human	GSM1290245
chip_geo	HEK293	GLIS2	772	6132	0.125897	719.014	24.7077	2.14451	1.07369	0.0159959	1	Null_Model_DNMT3A_growth_syndrome_Null_model	human	GSM2423633
chip_geo	SF8628	EZH2	74	6132	0.0120678	57.2557	7.81054	2.1438	1.29245	0.0160244	1	Null_Model_DNMT3A_growth_syndrome_Null_model	human	GSM2265632
chip_geo	HSMMtube	EZH2	106	6132	0.0172864	86.0889	9.29285	2.14262	1.23129	0.0160716	1	Null_Model_DNMT3A_growth_syndrome_Null_model	human	GSM1003523
chip_geo	LNCaP	E2F1	190	6132	0.030985	162.264	12.9454	2.14255	1.17093	0.0160746	1	Null_Model_DNMT3A_growth_syndrome_Null_model	human	GSM1207909
chip_geo	LoVo	ARNT2	329	6132	0.053653	291.576	17.4671	2.14252	1.12835	0.0160757	1	Null_Model_DNMT3A_growth_syndrome_Null_model	human	GSM1239447
chip_geo	LoVo	ESR1	124	6132	0.0202218	101.922	10.309	2.14161	1.21662	0.0161124	1	Null_Model_DNMT3A_growth_syndrome_Null_model	human	GSM1208737
chip_geo	ICN1	IKZF1	210	6132	0.0342466	182.008	13.0751	2.14087	1.1538	0.0161424	1	Null_Model_DNMT3A_growth_syndrome_Null_model	human	GSM1420193
chip_geo	HCT116	POLR2A	314	6132	0.0512068	278.437	16.616	2.14032	1.12773	0.0161646	1	Null_Model_DNMT3A_growth_syndrome_Null_model	human	GSM2670977
chip_geo	HCT 116	PAF1	393	6132	0.06409	354.292	18.0923	2.13949	1.10926	0.0161979	1	Null_Model_DNMT3A_growth_syndrome_Null_model	human	GSM2571034
chip_geo	LoVo	ZNF143	281	6132	0.0458252	247.872	15.4857	2.13925	1.13365	0.0162076	1	Null_Model_DNMT3A_growth_syndrome_Null_model	human	GSM1239623
chip_geo	liver tissue	JUND	543	6132	0.0885519	498.196	20.9485	2.13878	1.08993	0.0162268	1	Null_Model_DNMT3A_growth_syndrome_Null_model	human	GSM2534507
chip_geo	bone marrow CD34+ HSPCs	MYCN	309	6132	0.0503914	275.513	15.6751	2.13629	1.12154	0.0163279	1	Null_Model_DNMT3A_growth_syndrome_Null_model	human	GSM2267692
chip_geo	U2OS	POLR2A	379	6132	0.0618069	339.759	18.3712	2.13599	1.1155	0.01634	1	Null_Model_DNMT3A_growth_syndrome_Null_model	human	GSM2687420
chip_geo	LoVo	CEBPB	311	6132	0.0507175	277.833	15.537	2.13471	1.11938	0.0163925	1	Null_Model_DNMT3A_growth_syndrome_Null_model	human	GSM1208598
chip_geo	Jurkat-FADD-/-	ESR1	403	6132	0.0657208	363.674	18.4235	2.13454	1.10813	0.0163992	1	Null_Model_DNMT3A_growth_syndrome_Null_model	human	GSM3149095
chip_geo	Keratinocytes	POLR2A	482	6132	0.078604	438.637	20.3184	2.13416	1.09886	0.016415	1	Null_Model_DNMT3A_growth_syndrome_Null_model	human	GSM1446924
chip_geo	NH-A	EZH2	277	6132	0.0451729	244.467	15.2444	2.13412	1.13308	0.0164165	1	Null_Model_DNMT3A_growth_syndrome_Null_model	human	GSM1003532
chip_geo	MCF-7	NCAPG2	86	6132	0.0140248	68.4715	8.22055	2.13227	1.256	0.0164921	1	Null_Model_DNMT3A_growth_syndrome_Null_model	human	GSM1523067
chip_geo	Jurkat	PRKCQ	61	6132	0.00994781	46.7742	6.67405	2.1315	1.30414	0.0165238	1	Null_Model_DNMT3A_growth_syndrome_Null_model	human	GSM1500641
chip_geo	A-549	HDAC2	155	6132	0.0252772	130.808	11.3517	2.13112	1.18494	0.0165398	1	Null_Model_DNMT3A_growth_syndrome_Null_model	human	GSM2700567
chip_geo	MDA-MB-231	XBP1	669	6132	0.1091	617.259	24.2869	2.13042	1.08382	0.0165684	1	Null_Model_DNMT3A_growth_syndrome_Null_model	human	GSM1276189
chip_geo	HEK293	ZNF791	492	6132	0.0802348	449.831	19.7952	2.13025	1.09374	0.0165753	1	Null_Model_DNMT3A_growth_syndrome_Null_model	human	GSM2828913
chip_geo	ECC-1	USF1	688	6132	0.112198	637.767	23.589	2.1295	1.07876	0.0166066	1	Null_Model_DNMT3A_growth_syndrome_Null_model	human	GSM1010886
chip_geo	K562	ZNF318	635	6132	0.103555	585.443	23.2738	2.12932	1.08465	0.0166139	1	Null_Model_DNMT3A_growth_syndrome_Null_model	human	GSM2423330
chip_geo	HuG-1	GATA6	73	6132	0.0119048	56.5355	7.73298	2.12913	1.29122	0.0166217	1	Null_Model_DNMT3A_growth_syndrome_Null_model	human	GSM1255513
chip_geo	C3	GTF2I	583	6132	0.095075	535.407	22.3604	2.12847	1.08889	0.0166491	1	Null_Model_DNMT3A_growth_syndrome_Null_model	human	GSM1539058
chip_geo	HEK293T	POLR2A-S5P	303	6132	0.0494129	268.489	16.2199	2.12772	1.12854	0.0166801	1	Null_Model_DNMT3A_growth_syndrome_Null_model	human	GSM1531550
chip_geo	LoVo	DBP	113	6132	0.0184279	92.4815	9.64396	2.1276	1.22187	0.0166851	1	Null_Model_DNMT3A_growth_syndrome_Null_model	human	GSM1208605
chip_geo	K562	CTCF	519	6132	0.084638	474.037	21.1338	2.12754	1.09485	0.0166876	1	Null_Model_DNMT3A_growth_syndrome_Null_model	human	GSM646432
chip_geo	A-549	CEBPB	186	6132	0.0303327	159.169	12.6252	2.12522	1.16857	0.0167843	1	Null_Model_DNMT3A_growth_syndrome_Null_model	human	GSM2421494
chip_geo	A-549	FOSL2	178	6132	0.029028	153.368	11.5907	2.12518	1.16061	0.0167858	1	Null_Model_DNMT3A_growth_syndrome_Null_model	human	GSM2421807
chip_geo	HUES 64	NANOG	259	6132	0.0422374	227.333	14.9067	2.12437	1.1393	0.0168197	1	Null_Model_DNMT3A_growth_syndrome_Null_model	human	GSM1505703
chip_geo	BL-41	MYC	333	6132	0.0543053	297.741	16.6001	2.12401	1.11842	0.0168345	1	Null_Model_DNMT3A_growth_syndrome_Null_model	human	GSM762710
chip_geo	LNCaP	TCF7L2	351	6132	0.0572407	313.433	17.6903	2.12361	1.11986	0.0168512	1	Null_Model_DNMT3A_growth_syndrome_Null_model	human	GSM1249449
chip_geo	MM.1S	BioPsoralen_forBioPsoralen	54	6132	0.00880626	39.961	6.61131	2.12347	1.35132	0.016857	1	Null_Model_DNMT3A_growth_syndrome_Null_model	human	GSM1247883
chip_geo	Jurkat	CONTROL	57	6132	0.0092955	43.042	6.57573	2.12266	1.32429	0.0168912	1	Null_Model_DNMT3A_growth_syndrome_Null_model	human	GSM3094394
chip_geo	HUVEC	POLR2A	370	6132	0.0603392	333.014	17.4379	2.12102	1.11106	0.0169603	1	Null_Model_DNMT3A_growth_syndrome_Null_model	human	GSM935393
chip_geo	Jurkat E6.1	POLR2A	129	6132	0.0210372	107.359	10.21	2.11962	1.20158	0.017019	1	Null_Model_DNMT3A_growth_syndrome_Null_model	human	GSM569087
chip_geo	endometrioid adenocarcinoma	ESR1	371	6132	0.0605023	332.495	18.1991	2.11579	1.11581	0.0171814	1	Null_Model_DNMT3A_growth_syndrome_Null_model	human	GSM2144760
chip_geo	hESCs	HDAC2	444	6132	0.072407	402.854	19.4583	2.11456	1.10214	0.0172336	1	Null_Model_DNMT3A_growth_syndrome_Null_model	human	GSM1706687
chip_geo	GM15510	RELA	324	6132	0.0528376	290.84	15.6861	2.11396	1.11401	0.0172593	1	Null_Model_DNMT3A_growth_syndrome_Null_model	human	GSM486290
chip_geo	HCT 116	BRD4	166	6132	0.0270711	141.154	11.7589	2.11296	1.17602	0.017302	1	Null_Model_DNMT3A_growth_syndrome_Null_model	human	GSM2058665
chip_geo	HUES 64	MYC	518	6132	0.0844749	472.473	21.5533	2.11232	1.09636	0.0173294	1	Null_Model_DNMT3A_growth_syndrome_Null_model	human	GSM1505809
chip_geo	HMLE	SOX4	653	6132	0.106491	606.756	21.8936	2.1122	1.07621	0.0173345	1	Null_Model_DNMT3A_growth_syndrome_Null_model	human	GSM2807305
chip_geo	K562	KDM4B	165	6132	0.026908	141.223	11.2589	2.11186	1.16837	0.0173494	1	Null_Model_DNMT3A_growth_syndrome_Null_model	human	GSM2534248
chip_geo	AML CD34+	KDM2B	314	6132	0.0512068	279.022	16.564	2.11168	1.12536	0.0173568	1	Null_Model_DNMT3A_growth_syndrome_Null_model	human	GSM1612067
chip_geo	HeLa S3	POL2RB	201	6132	0.0327789	172.712	13.4003	2.11097	1.16379	0.0173875	1	Null_Model_DNMT3A_growth_syndrome_Null_model	human	GSM733759
chip_geo	GM12878	RELA	226	6132	0.0368558	196.424	14.0163	2.11015	1.15057	0.0174229	1	Null_Model_DNMT3A_growth_syndrome_Null_model	human	GSM486319
chip_geo	DIF	CONTROL	49	6132	0.00799087	35.969	6.17981	2.10864	1.36228	0.017488	1	Null_Model_DNMT3A_growth_syndrome_Null_model	human	GSM2188459
chip_geo	CD133+ expanded umbilical cord blood	MEIS1	32	6132	0.00521853	22.2358	4.63059	2.10864	1.43912	0.0174879	1	Null_Model_DNMT3A_growth_syndrome_Null_model	human	GSM638314
chip_geo	WA09	ZNF143	726	6132	0.118395	674.953	24.2147	2.1081	1.07563	0.0175114	1	Null_Model_DNMT3A_growth_syndrome_Null_model	human	GSM2816622
chip_geo	K562	U2AF1	161	6132	0.0262557	136.596	11.595	2.10467	1.17865	0.0176599	1	Null_Model_DNMT3A_growth_syndrome_Null_model	human	GSM2827498
chip_geo	HCT116	POLR2A	471	6132	0.0768102	428.908	20.0086	2.10369	1.09814	0.0177029	1	Null_Model_DNMT3A_growth_syndrome_Null_model	human	GSM2571061
chip_geo	Hep-G2	CREB1	542	6132	0.0883888	497.169	21.317	2.10307	1.09017	0.0177298	1	Null_Model_DNMT3A_growth_syndrome_Null_model	human	GSM1861934
chip_geo	IMR-90	HIRA	417	6132	0.0680039	377.37	18.8677	2.10043	1.10502	0.0178455	1	Null_Model_DNMT3A_growth_syndrome_Null_model	human	GSM1358813
chip_geo	GM12878	REST	85	6132	0.0138617	67.6923	8.24143	2.10008	1.25568	0.0178608	1	Null_Model_DNMT3A_growth_syndrome_Null_model	human	GSM1333990
chip_geo	GM12878	NR2C2	118	6132	0.0192433	97.3207	9.85089	2.09923	1.21249	0.0178982	1	Null_Model_DNMT3A_growth_syndrome_Null_model	human	GSM608158
chip_geo	HEK293	CREBBP	535	6132	0.0872472	489.238	21.8077	2.09844	1.09354	0.0179329	1	Null_Model_DNMT3A_growth_syndrome_Null_model	human	GSM1239075
chip_geo	A-549	USF1	544	6132	0.0887149	498.322	21.7729	2.09794	1.09166	0.0179552	1	Null_Model_DNMT3A_growth_syndrome_Null_model	human	GSM1010828
chip_geo	HEK293	ZNF423	626	6132	0.102087	576.426	23.6302	2.09793	1.086	0.0179558	1	Null_Model_DNMT3A_growth_syndrome_Null_model	human	GSM2423537
chip_geo	WA01	EP300	680	6132	0.110894	629.785	23.9371	2.09778	1.07973	0.0179623	1	Null_Model_DNMT3A_growth_syndrome_Null_model	human	GSM803542
chip_geo	Primary Human Umbilical Vein Endothelial Cells	POLR2A	464	6132	0.0756686	421.143	20.4358	2.09716	1.10176	0.0179898	1	Null_Model_DNMT3A_growth_syndrome_Null_model	human	GSM2442784
chip_geo	IMEC	antibody: total_RNAPII	127	6132	0.020711	106.5	9.78091	2.09597	1.19249	0.0180424	1	Null_Model_DNMT3A_growth_syndrome_Null_model	human	GSM1715558
chip_geo	HCT116	POLR2A	484	6132	0.0789302	442.523	19.7956	2.09523	1.09373	0.0180751	1	Null_Model_DNMT3A_growth_syndrome_Null_model	human	GSM2571059
chip_geo	Jurkat	CONTROL	76	6132	0.012394	60.1039	7.58849	2.09476	1.26448	0.018096	1	Null_Model_DNMT3A_growth_syndrome_Null_model	human	GSM3392797
chip_geo	pre-activated CD8+ T cells	STAT5B	163	6132	0.0265819	138.856	11.5346	2.09317	1.17388	0.0181672	1	Null_Model_DNMT3A_growth_syndrome_Null_model	human	GSM1577749
chip_geo	IMR-90	USF2	486	6132	0.0792564	442.779	20.649	2.09312	1.09761	0.0181692	1	Null_Model_DNMT3A_growth_syndrome_Null_model	human	GSM2827343
chip_geo	Hep-G2	ZBTB26	796	6132	0.129811	743.062	25.2966	2.09269	1.07124	0.0181882	1	Null_Model_DNMT3A_growth_syndrome_Null_model	human	GSM2527572
chip_geo	MDA-MB-231	MBD3	577	6132	0.0940965	531.852	21.6078	2.08942	1.08489	0.0183349	1	Null_Model_DNMT3A_growth_syndrome_Null_model	human	GSM1974448
chip_geo	P493	MYC	47	6132	0.00766471	34.991	5.74864	2.08901	1.3432	0.0183533	1	Null_Model_DNMT3A_growth_syndrome_Null_model	human	GSM1468307
chip_geo	Hep-G2	MXD3	813	6132	0.132583	760.302	25.2311	2.08862	1.06931	0.0183709	1	Null_Model_DNMT3A_growth_syndrome_Null_model	human	GSM2534622
chip_geo	Kasumi-1	RUNX1T1	92	6132	0.0150033	73.8432	8.69335	2.08859	1.24588	0.0183724	1	Null_Model_DNMT3A_growth_syndrome_Null_model	human	GSM585588
chip_geo	WA09	KLF4	461	6132	0.0751794	418.8	20.208	2.08828	1.10076	0.0183865	1	Null_Model_DNMT3A_growth_syndrome_Null_model	human	GSM2816628
chip_geo	HCT 116	TEAD4	579	6132	0.0944227	531.309	22.8454	2.08757	1.08976	0.0184184	1	Null_Model_DNMT3A_growth_syndrome_Null_model	human	GSM1010772
chip_geo	T-47D	ESR1	160	6132	0.0260926	136.363	11.323	2.08756	1.17334	0.0184187	1	Null_Model_DNMT3A_growth_syndrome_Null_model	human	GSM1669019
chip_geo	HeLa	ELL2	147	6132	0.0239726	124.399	10.8277	2.08736	1.18169	0.0184278	1	Null_Model_DNMT3A_growth_syndrome_Null_model	human	GSM1405090
chip_geo	K562	TCO	179	6132	0.0291911	153.469	12.2339	2.08694	1.16636	0.0184469	1	Null_Model_DNMT3A_growth_syndrome_Null_model	human	GSM2345041
chip_geo	DIF	STAT3	53	6132	0.00864318	39.8911	6.28197	2.08675	1.32862	0.0184554	1	Null_Model_DNMT3A_growth_syndrome_Null_model	human	GSM2188511
chip_geo	Hep-G2	ZMYM3	127	6132	0.020711	105.564	10.2743	2.08632	1.20306	0.0184748	1	Null_Model_DNMT3A_growth_syndrome_Null_model	human	GSM2574783
chip_geo	NOMO-1	ZFX	109	6132	0.0177756	89.8801	9.16917	2.08524	1.21273	0.0185239	1	Null_Model_DNMT3A_growth_syndrome_Null_model	human	GSM1057372
chip_geo	IMEC	antibody: total_RNAPII	234	6132	0.0381605	205.127	13.8466	2.08521	1.14076	0.0185251	1	Null_Model_DNMT3A_growth_syndrome_Null_model	human	GSM1948648
chip_geo	BT-16	SMARCA4	444	6132	0.072407	403.215	19.5806	2.08294	1.10115	0.0186285	1	Null_Model_DNMT3A_growth_syndrome_Null_model	human	GSM1835884
chip_geo	Hep-G2	RFXANK	342	6132	0.055773	306.805	16.8986	2.08271	1.11471	0.0186388	1	Null_Model_DNMT3A_growth_syndrome_Null_model	human	GSM2534484
chip_geo	HCT116	POLR2A	476	6132	0.0776256	434.503	19.9308	2.08203	1.0955	0.0186698	1	Null_Model_DNMT3A_growth_syndrome_Null_model	human	GSM2712772
chip_geo	LNCaP	POLR2A	161	6132	0.0262557	136.028	11.9956	2.08176	1.18358	0.0186822	1	Null_Model_DNMT3A_growth_syndrome_Null_model	human	GSM980654
chip_geo	K562	NCOA1	597	6132	0.0973581	549.59	22.7795	2.08124	1.08626	0.0187059	1	Null_Model_DNMT3A_growth_syndrome_Null_model	human	GSM2424174
chip_geo	LoVo	E2F2	392	6132	0.0639269	353.502	18.4982	2.08115	1.1089	0.0187103	1	Null_Model_DNMT3A_growth_syndrome_Null_model	human	GSM1208606
chip_geo	HCT 116	POLR2A	277	6132	0.0451729	244.089	15.8189	2.08049	1.13483	0.0187401	1	Null_Model_DNMT3A_growth_syndrome_Null_model	human	GSM1727099
chip_geo	RPE	POLR2A	213	6132	0.0347358	184.48	13.7106	2.08017	1.1546	0.018755	1	Null_Model_DNMT3A_growth_syndrome_Null_model	human	GSM2865074
chip_geo	K562	CHD7	104	6132	0.0169602	84.5135	9.36846	2.08001	1.23057	0.0187622	1	Null_Model_DNMT3A_growth_syndrome_Null_model	human	GSM830990
chip_geo	.	POLR2A	279	6132	0.045499	245.851	15.9407	2.07951	1.13483	0.018785	1	Null_Model_DNMT3A_growth_syndrome_Null_model	human	GSM807736
chip_geo	Primary Human Umbilical Vein Endothelial Cells	ETS1	289	6132	0.0471298	257.182	15.3209	2.07679	1.12372	0.0189106	1	Null_Model_DNMT3A_growth_syndrome_Null_model	human	GSM2442775
chip_geo	HEK293	ZFP41	375	6132	0.0611546	337.422	18.1053	2.07555	1.11137	0.0189679	1	Null_Model_DNMT3A_growth_syndrome_Null_model	human	GSM2423356
chip_geo	HUES 64	GATA4	319	6132	0.0520222	284.438	16.6553	2.07516	1.12151	0.018986	1	Null_Model_DNMT3A_growth_syndrome_Null_model	human	GSM1505642
chip_geo	PBMC (peripheral blood mononuclear cell)	RXR	225	6132	0.0366928	194.996	14.4588	2.07513	1.15387	0.0189872	1	Null_Model_DNMT3A_growth_syndrome_Null_model	human	GSM2695655
chip_geo	Hep-G2	BRD4	79	6132	0.0128832	62.4156	7.99857	2.07342	1.26571	0.0190665	1	Null_Model_DNMT3A_growth_syndrome_Null_model	human	GSM2827352
chip_geo	MCF-7	ZNF143	341	6132	0.0556099	306.494	16.6508	2.07237	1.11258	0.0191157	1	Null_Model_DNMT3A_growth_syndrome_Null_model	human	GSM2024876
chip_geo	HuCC-T1	TEAD4	384	6132	0.0626223	344.807	18.9173	2.07179	1.11367	0.0191424	1	Null_Model_DNMT3A_growth_syndrome_Null_model	human	GSM1667162
chip_geo	GM12872	CTCF	432	6132	0.0704501	392.226	19.2144	2.07002	1.10141	0.0192254	1	Null_Model_DNMT3A_growth_syndrome_Null_model	human	GSM749694
chip_geo	HeLa	CONTROL	905	6132	0.147586	850.082	26.5435	2.06898	1.0646	0.0192738	1	Null_Model_DNMT3A_growth_syndrome_Null_model	human	GSM2332316
chip_geo	MV4-11	AFF4	94	6132	0.0153294	76.5355	8.44458	2.06813	1.22819	0.0193137	1	Null_Model_DNMT3A_growth_syndrome_Null_model	human	GSM2405923
chip_geo	Jurkat	H3K27me3	478	6132	0.0779517	436.942	19.858	2.06758	1.09397	0.01934	1	Null_Model_DNMT3A_growth_syndrome_Null_model	human	GSM1431910
chip_geo	GM12878	ATF3	283	6132	0.0461513	251.193	15.3849	2.06744	1.12662	0.0193466	1	Null_Model_DNMT3A_growth_syndrome_Null_model	human	GSM803508
chip_geo	HCT116 p53-/-	BANP	38	6132	0.006197	27.025	5.3104	2.0667	1.40611	0.0193811	1	Null_Model_DNMT3A_growth_syndrome_Null_model	human	GSM1716500
chip_geo	KB	POLR2A	365	6132	0.0595238	330.001	16.9361	2.06653	1.10606	0.019389	1	Null_Model_DNMT3A_growth_syndrome_Null_model	human	GSM1267404
chip_geo	MCF-7	ESR1	386	6132	0.0629485	349.268	17.7784	2.06612	1.10517	0.0194088	1	Null_Model_DNMT3A_growth_syndrome_Null_model	human	GSM2476824
chip_geo	HeLa	EP300	610	6132	0.0994781	563.199	22.6534	2.06597	1.0831	0.0194156	1	Null_Model_DNMT3A_growth_syndrome_Null_model	human	GSM1517095
chip_geo	U2OS	NR3C1	328	6132	0.0534899	294.289	16.3202	2.06562	1.11455	0.0194321	1	Null_Model_DNMT3A_growth_syndrome_Null_model	human	GSM1607526
chip_geo	DU145	EED	1283	6132	0.20923	1219.59	30.7103	2.06493	1.052	0.019465	1	Null_Model_DNMT3A_growth_syndrome_Null_model	human	GSM1045472
chip_geo	SKNO-1	ERG	379	6132	0.0618069	343.01	17.4416	2.06346	1.10492	0.0195346	1	Null_Model_DNMT3A_growth_syndrome_Null_model	human	GSM585593
chip_geo	epidermal stem cells	DNMT3B	310	6132	0.0505545	277.915	15.5551	2.06266	1.11545	0.0195725	1	Null_Model_DNMT3A_growth_syndrome_Null_model	human	GSM2228912
chip_geo	GM18951	RELA	332	6132	0.0541422	296.464	17.2321	2.06222	1.11987	0.0195934	1	Null_Model_DNMT3A_growth_syndrome_Null_model	human	GSM486308
chip_geo	U2OS	MED26	416	6132	0.0678408	377.793	18.5404	2.06073	1.10113	0.0196643	1	Null_Model_DNMT3A_growth_syndrome_Null_model	human	GSM1901955
chip_geo	LNCaP	E2F1	137	6132	0.0223418	114.782	10.7832	2.06041	1.19356	0.0196794	1	Null_Model_DNMT3A_growth_syndrome_Null_model	human	GSM1207917
chip_geo	HMEC	CTCF	395	6132	0.0644162	357.677	18.1191	2.05986	1.10435	0.0197062	1	Null_Model_DNMT3A_growth_syndrome_Null_model	human	GSM646372
chip_geo	BEAS-2B	RNAP2	362	6132	0.0590346	325.193	17.8741	2.05925	1.11319	0.0197353	1	Null_Model_DNMT3A_growth_syndrome_Null_model	human	GSM2103044
chip_geo	UND	POLR2A	94	6132	0.0153294	76.1119	8.69376	2.05758	1.23502	0.0198152	1	Null_Model_DNMT3A_growth_syndrome_Null_model	human	GSM2188499
chip_geo	TF-1	RUNX1	188	6132	0.0306588	162.763	12.2707	2.05668	1.15505	0.0198587	1	Null_Model_DNMT3A_growth_syndrome_Null_model	human	GSM1888552
chip_geo	GM19099	RELA	267	6132	0.0435421	235.7	15.2186	2.05667	1.13279	0.0198589	1	Null_Model_DNMT3A_growth_syndrome_Null_model	human	GSM486281
chip_geo	HUVEC	POLR2A	630	6132	0.10274	583.843	22.4451	2.05643	1.07906	0.0198706	1	Null_Model_DNMT3A_growth_syndrome_Null_model	human	GSM1214682
chip_geo	WA09	SMAD4	336	6132	0.0547945	301.287	16.8815	2.05629	1.11522	0.0198772	1	Null_Model_DNMT3A_growth_syndrome_Null_model	human	GSM727561
chip_geo	U2OS	POLR2A	275	6132	0.0448467	243.182	15.4754	2.05605	1.13084	0.0198891	1	Null_Model_DNMT3A_growth_syndrome_Null_model	human	GSM1231601
chip_geo	A-549	FOSL2	166	6132	0.0270711	141.564	11.8894	2.05524	1.17261	0.019928	1	Null_Model_DNMT3A_growth_syndrome_Null_model	human	GSM2421870
chip_geo	LNCaP	RNAP2	490	6132	0.0799087	448.919	19.9919	2.05488	1.09151	0.0199452	1	Null_Model_DNMT3A_growth_syndrome_Null_model	human	GSM1059398
chip_geo	MCF-7	POLR2A	479	6132	0.0781148	436.039	20.9093	2.05464	1.09853	0.0199568	1	Null_Model_DNMT3A_growth_syndrome_Null_model	human	GSM2151636
chip_geo	HEK293T/17	ZNF28	202	6132	0.0329419	175.465	12.9221	2.05349	1.15123	0.0200124	1	Null_Model_DNMT3A_growth_syndrome_Null_model	human	GSM2466521
chip_geo	HEK293	ZNF530	260	6132	0.0424005	229.847	14.6843	2.05341	1.13119	0.0200163	1	Null_Model_DNMT3A_growth_syndrome_Null_model	human	GSM2828362
chip_geo	RPE	PAX6	353	6132	0.0575669	317.833	17.1385	2.05192	1.11065	0.0200885	1	Null_Model_DNMT3A_growth_syndrome_Null_model	human	GSM1567048
chip_geo	HEK293T/17	ZNF778	86	6132	0.0140248	68.7802	8.39605	2.05094	1.25036	0.0201365	1	Null_Model_DNMT3A_growth_syndrome_Null_model	human	GSM2466655
chip_geo	HCT 116	POLR2A-S5P	62	6132	0.0101109	47.7872	6.93438	2.04961	1.29742	0.0202012	1	Null_Model_DNMT3A_growth_syndrome_Null_model	human	GSM2670982
chip_geo	LCL	LANA	85	6132	0.0138617	67.7542	8.41496	2.04942	1.25453	0.0202107	1	Null_Model_DNMT3A_growth_syndrome_Null_model	human	GSM1359494
chip_geo	A-549	E2F6	497	6132	0.0810502	455.218	20.4038	2.04777	1.09179	0.0202914	1	Null_Model_DNMT3A_growth_syndrome_Null_model	human	GSM1010766
chip_geo	Hep-G2	YY1	684	6132	0.111546	635.351	23.7643	2.04716	1.07657	0.020321	1	Null_Model_DNMT3A_growth_syndrome_Null_model	human	GSM803381
chip_geo	K562	NFE2	509	6132	0.0830072	466.262	20.8873	2.04614	1.09166	0.0203713	1	Null_Model_DNMT3A_growth_syndrome_Null_model	human	GSM2527371
chip_geo	THP-1	PAF1	75	6132	0.0122309	59.5345	7.56301	2.04489	1.25977	0.0204327	1	Null_Model_DNMT3A_growth_syndrome_Null_model	human	GSM1520907
chip_geo	BF	RING1	289	6132	0.0471298	256.951	15.6738	2.04475	1.12473	0.0204396	1	Null_Model_DNMT3A_growth_syndrome_Null_model	human	GSM1295080
chip_geo	HUVEC	POLR2A	373	6132	0.0608284	336.016	18.091	2.04433	1.11007	0.0204606	1	Null_Model_DNMT3A_growth_syndrome_Null_model	human	GSM1226379
chip_geo	WA01	POLR2A	371	6132	0.0605023	333.539	18.3253	2.0442	1.11231	0.020467	1	Null_Model_DNMT3A_growth_syndrome_Null_model	human	GSM1579360
chip_geo	MCF-7	ESR1	109	6132	0.0177756	90.2667	9.16721	2.04351	1.20753	0.0205011	1	Null_Model_DNMT3A_growth_syndrome_Null_model	human	GSM1831737
chip_geo	HuCC-T1	CDK9	152	6132	0.024788	129.068	11.2327	2.04155	1.17767	0.0205983	1	Null_Model_DNMT3A_growth_syndrome_Null_model	human	GSM1670716
chip_geo	A-549	NR3C1	301	6132	0.0490868	269.17	15.6009	2.04027	1.11825	0.0206616	1	Null_Model_DNMT3A_growth_syndrome_Null_model	human	GSM2421533
chip_geo	CD34+	WT2	45	6132	0.00733855	33.1489	5.81436	2.03825	1.35751	0.0207623	1	Null_Model_DNMT3A_growth_syndrome_Null_model	human	GSM2254440
chip_geo	Human breast tumor	ESR1	96	6132	0.0156556	78.0849	8.79123	2.03784	1.22943	0.0207832	1	Null_Model_DNMT3A_growth_syndrome_Null_model	human	GSM2797091
chip_geo	HCT 116	CNOT3	714	6132	0.116438	661.964	25.5402	2.03742	1.07861	0.0208042	1	Null_Model_DNMT3A_growth_syndrome_Null_model	human	GSM1617391
chip_geo	HUVEC	NFATC1	376	6132	0.0613177	339.654	17.8404	2.03727	1.10701	0.0208114	1	Null_Model_DNMT3A_growth_syndrome_Null_model	human	GSM1208346
chip_geo	GM12878	KDM5A	42	6132	0.00684932	30.4036	5.69464	2.03637	1.38142	0.0208566	1	Null_Model_DNMT3A_growth_syndrome_Null_model	human	GSM2701789
chip_geo	LNCaP	EZH2	52	6132	0.0084801	39.5245	6.13349	2.034	1.31564	0.0209757	1	Null_Model_DNMT3A_growth_syndrome_Null_model	human	GSM969570
chip_geo	LoVo	KLF5	274	6132	0.0446836	242.955	15.2964	2.02956	1.12778	0.0212005	1	Null_Model_DNMT3A_growth_syndrome_Null_model	human	GSM1208642
chip_geo	BEAS-2B	TNF	378	6132	0.0616438	341.485	18.0002	2.02861	1.10693	0.0212489	1	Null_Model_DNMT3A_growth_syndrome_Null_model	human	GSM2103052
chip_geo	HEK293T/17	EZH2	56	6132	0.00913242	42.8661	6.47534	2.02829	1.30639	0.0212654	1	Null_Model_DNMT3A_growth_syndrome_Null_model	human	GSM1294931
chip_geo	VCaP	SOX9	101	6132	0.016471	83.05	8.86834	2.02406	1.21614	0.021482	1	Null_Model_DNMT3A_growth_syndrome_Null_model	human	GSM2024822
chip_geo	LAX2	IKZF1	155	6132	0.0252772	131.621	11.5553	2.02319	1.17762	0.0215268	1	Null_Model_DNMT3A_growth_syndrome_Null_model	human	GSM1420198
chip_geo	HUVEC	CTCF	428	6132	0.0697978	390.709	18.4343	2.0229	1.09544	0.021542	1	Null_Model_DNMT3A_growth_syndrome_Null_model	human	GSM749749
chip_geo	U2OS	POLR2A	349	6132	0.0569145	313.294	17.654	2.02256	1.11397	0.0215592	1	Null_Model_DNMT3A_growth_syndrome_Null_model	human	GSM1177770
chip_geo	Cardiac Fibroblasts	CTCF	519	6132	0.084638	477.548	20.5083	2.0212	1.0868	0.0216293	1	Null_Model_DNMT3A_growth_syndrome_Null_model	human	GSM749732
chip_geo	HUES 64	ZFP42	222	6132	0.0362035	195.004	13.3701	2.01913	1.13844	0.0217368	1	Null_Model_DNMT3A_growth_syndrome_Null_model	human	GSM1505731
chip_geo	HeLa S3	NR2C2	90	6132	0.0146771	73.3546	8.24434	2.019	1.22692	0.0217434	1	Null_Model_DNMT3A_growth_syndrome_Null_model	human	GSM608160
chip_geo	HEK293T/17	ZNF222	59	6132	0.00962166	45.0869	6.89271	2.01852	1.30858	0.0217684	1	Null_Model_DNMT3A_growth_syndrome_Null_model	human	GSM2466499
chip_geo	HCT116	POLR2A	428	6132	0.0697978	389.162	19.2544	2.0171	1.0998	0.0218425	1	Null_Model_DNMT3A_growth_syndrome_Null_model	human	GSM2571060
chip_geo	Induced pluripotent stem cells	EP300	477	6132	0.0777886	437.272	19.6963	2.01704	1.09085	0.0218458	1	Null_Model_DNMT3A_growth_syndrome_Null_model	human	GSM2550209
chip_geo	WA01	SUZ12	265	6132	0.0432159	237.034	13.8746	2.01563	1.11798	0.0219195	1	Null_Model_DNMT3A_growth_syndrome_Null_model	human	GSM831042
chip_geo	K562	GABPA	286	6132	0.0466406	255.546	15.1087	2.01562	1.11917	0.0219196	1	Null_Model_DNMT3A_growth_syndrome_Null_model	human	GSM2527406
chip_geo	PANC-1	REST	623	6132	0.101598	577.428	22.6195	2.01474	1.07892	0.021966	1	Null_Model_DNMT3A_growth_syndrome_Null_model	human	GSM803370
chip_geo	U2OS	CONTROL	126	6132	0.0205479	105.617	10.1209	2.01392	1.19299	0.0220092	1	Null_Model_DNMT3A_growth_syndrome_Null_model	human	GSM1495183
chip_geo	GM12878	REST	177	6132	0.028865	152.417	12.2247	2.01096	1.16129	0.0221647	1	Null_Model_DNMT3A_growth_syndrome_Null_model	human	GSM1333997
chip_geo	Jurkat	CTCF	527	6132	0.0859426	485.092	20.8442	2.01054	1.08639	0.0221869	1	Null_Model_DNMT3A_growth_syndrome_Null_model	human	GSM3967085
chip_geo	GM22025	SIN3A	230	6132	0.0375082	201.253	14.3058	2.00949	1.14284	0.0222428	1	Null_Model_DNMT3A_growth_syndrome_Null_model	human	GSM2758962
chip_geo	A-549	JUN	436	6132	0.0711024	397.913	18.9612	2.00868	1.09572	0.0222858	1	Null_Model_DNMT3A_growth_syndrome_Null_model	human	GSM2437853
chip_geo	LCL	SMC1A	395	6132	0.0644162	357.889	18.4798	2.00819	1.10369	0.0223117	1	Null_Model_DNMT3A_growth_syndrome_Null_model	human	GSM941218
chip_geo	MCF-7	KLF4	166	6132	0.0270711	142.004	11.9549	2.00721	1.16898	0.0223637	1	Null_Model_DNMT3A_growth_syndrome_Null_model	human	GSM1019134
chip_geo	A-549	JUNB	263	6132	0.0428898	232.99	14.9519	2.0071	1.1288	0.0223695	1	Null_Model_DNMT3A_growth_syndrome_Null_model	human	GSM2437805
chip_geo	Jurkat	REST	54	6132	0.00880626	41.2148	6.38254	2.00315	1.31021	0.0225804	1	Null_Model_DNMT3A_growth_syndrome_Null_model	human	GSM1290165
chip_geo	human epidermal keratinocytes	KLF4	491	6132	0.0800718	449.143	20.8971	2.00301	1.09319	0.0225882	1	Null_Model_DNMT3A_growth_syndrome_Null_model	human	GSM1387028
chip_geo	A-549	KDM5A	124	6132	0.0202218	103.474	10.2501	2.00255	1.19837	0.0226126	1	Null_Model_DNMT3A_growth_syndrome_Null_model	human	GSM2701780
chip_geo	U937 AML1ETO	AE	174	6132	0.0283757	149.876	12.0473	2.00244	1.16096	0.022619	1	Null_Model_DNMT3A_growth_syndrome_Null_model	human	GSM585592
chip_geo	HCT 116	POLR2A	267	6132	0.0435421	236.017	15.4909	2.00008	1.13127	0.0227456	1	Null_Model_DNMT3A_growth_syndrome_Null_model	human	GSM1727105
chip_geo	HeLa	INTS11	37	6132	0.00603392	26.6234	5.19028	1.99924	1.38976	0.0227911	1	Null_Model_DNMT3A_growth_syndrome_Null_model	human	GSM1405119
chip_geo	K-562	CTCF	660	6132	0.107632	613.285	23.3737	1.99863	1.07617	0.0228244	1	Null_Model_DNMT3A_growth_syndrome_Null_model	human	GSM733719
chip_geo	NALM-6	POLR2A	105	6132	0.0171233	86.6543	9.18011	1.99841	1.21171	0.0228359	1	Null_Model_DNMT3A_growth_syndrome_Null_model	human	GSM2144899
chip_geo	SQ white adipose	PPARG	137	6132	0.0223418	115.173	10.9251	1.9979	1.18952	0.0228638	1	Null_Model_DNMT3A_growth_syndrome_Null_model	human	GSM1571726
chip_geo	MCF-7	MEN1	285	6132	0.0464775	253.612	15.7112	1.99779	1.12376	0.0228699	1	Null_Model_DNMT3A_growth_syndrome_Null_model	human	GSM2264619
chip_geo	K562	SUMO3	80	6132	0.0130463	64.3367	7.85631	1.99373	1.24346	0.0230909	1	Null_Model_DNMT3A_growth_syndrome_Null_model	human	GSM1622619
chip_geo	HCT 116	POLR2A	450	6132	0.0733855	410.449	19.8416	1.99336	1.09636	0.0231108	1	Null_Model_DNMT3A_growth_syndrome_Null_model	human	GSM2571044
chip_geo	Myofibroblast cell line	AR	598	6132	0.0975212	555.125	21.515	1.9928	1.07724	0.0231416	1	Null_Model_DNMT3A_growth_syndrome_Null_model	human	GSM2412294
chip_geo	LX-2	POLR2A	232	6132	0.0378343	203.68	14.22	1.99154	1.13904	0.0232107	1	Null_Model_DNMT3A_growth_syndrome_Null_model	human	GSM1416812
chip_geo	AML CD34+	KDM2B	180	6132	0.0293542	155.402	12.3552	1.99094	1.15829	0.0232439	1	Null_Model_DNMT3A_growth_syndrome_Null_model	human	GSM1612054
chip_geo	Jurkat	REST	64	6132	0.0104371	50.2507	6.90826	1.99026	1.27361	0.023281	1	Null_Model_DNMT3A_growth_syndrome_Null_model	human	GSM1290163
chip_geo	HEK293	ZNF558	537	6132	0.0875734	493.42	21.9006	1.98992	1.08832	0.0232999	1	Null_Model_DNMT3A_growth_syndrome_Null_model	human	GSM2423493
chip_geo	WA01	POLR2A-S7P	473	6132	0.0771363	434.387	19.4097	1.98938	1.08889	0.0233294	1	Null_Model_DNMT3A_growth_syndrome_Null_model	human	GSM1579356
chip_geo	MM.1S	BRD2	194	6132	0.0316373	168.341	12.9004	1.98903	1.15243	0.0233489	1	Null_Model_DNMT3A_growth_syndrome_Null_model	human	GSM1247825
chip_geo	RPMI-8402	ZFX	32	6132	0.00521853	22.4256	4.81858	1.98698	1.42694	0.0234622	1	Null_Model_DNMT3A_growth_syndrome_Null_model	human	GSM1057374
chip_geo	HEK	CTDP1	111	6132	0.0181018	91.6623	9.73673	1.98605	1.21097	0.0235137	1	Null_Model_DNMT3A_growth_syndrome_Null_model	human	GSM301567
chip_geo	KB	POLR2A	193	6132	0.0314742	167.642	12.7692	1.98585	1.15126	0.0235251	1	Null_Model_DNMT3A_growth_syndrome_Null_model	human	GSM1566567
chip_geo	CD4+ T cells	YY1	249	6132	0.0406067	218.411	15.4049	1.9857	1.14005	0.0235335	1	Null_Model_DNMT3A_growth_syndrome_Null_model	human	GSM630810
chip_geo	HEK293	NR3C1	289	6132	0.0471298	257.255	15.9968	1.98448	1.1234	0.0236011	1	Null_Model_DNMT3A_growth_syndrome_Null_model	human	GSM1176698
chip_geo	GM15510	POLR2A	326	6132	0.0531637	293.214	16.5274	1.98374	1.11182	0.0236422	1	Null_Model_DNMT3A_growth_syndrome_Null_model	human	GSM486466
chip_geo	pSKBr3	ESRRA	254	6132	0.041422	224.07	15.1056	1.98139	1.13357	0.0237738	1	Null_Model_DNMT3A_growth_syndrome_Null_model	human	GSM2160185
chip_geo	K562	ERG	312	6132	0.0508806	280.2	16.0571	1.98044	1.11349	0.0238271	1	Null_Model_DNMT3A_growth_syndrome_Null_model	human	GSM726984
chip_geo	GM12878	NIPBL	479	6132	0.0781148	438.078	20.6634	1.98041	1.09341	0.0238288	1	Null_Model_DNMT3A_growth_syndrome_Null_model	human	GSM2443453
chip_geo	HCT 116	POLR2A	291	6132	0.047456	259.19	16.0669	1.97986	1.12273	0.0238599	1	Null_Model_DNMT3A_growth_syndrome_Null_model	human	GSM1727094
chip_geo	liver tissue	ATF3	408	6132	0.0665362	371.004	18.6866	1.97981	1.09972	0.0238623	1	Null_Model_DNMT3A_growth_syndrome_Null_model	human	GSM2534061
chip_geo	MM031	MITF	43	6132	0.00701239	32.0749	5.51846	1.97973	1.34061	0.0238668	1	Null_Model_DNMT3A_growth_syndrome_Null_model	human	GSM1484317
chip_geo	HUVEC	ETS1	289	6132	0.0471298	256.598	16.3685	1.97951	1.12627	0.0238791	1	Null_Model_DNMT3A_growth_syndrome_Null_model	human	GSM1009647
chip_geo	K562	REST	112	6132	0.0182648	92.5155	9.84429	1.97927	1.21061	0.0238927	1	Null_Model_DNMT3A_growth_syndrome_Null_model	human	GSM831015
chip_geo	MCF-7	POLR2A	517	6132	0.0843118	476.565	20.4291	1.97926	1.08485	0.0238934	1	Null_Model_DNMT3A_growth_syndrome_Null_model	human	GSM2151660
chip_geo	pSKBr3	ESRRA	387	6132	0.0631115	350.347	18.5205	1.97907	1.10462	0.0239041	1	Null_Model_DNMT3A_growth_syndrome_Null_model	human	GSM2160186
chip_geo	CD4+ cells	STAT5A	113	6132	0.0184279	94.012	9.59603	1.97874	1.20197	0.0239229	1	Null_Model_DNMT3A_growth_syndrome_Null_model	human	GSM671400
chip_geo	MCF-7	PRKDC	61	6132	0.00994781	47.1179	7.01656	1.97848	1.29463	0.0239373	1	Null_Model_DNMT3A_growth_syndrome_Null_model	human	GSM1470004
chip_geo	MCF-7	ESR1	56	6132	0.00913242	42.8531	6.64766	1.97767	1.30679	0.0239832	1	Null_Model_DNMT3A_growth_syndrome_Null_model	human	GSM2747691
chip_geo	HEK293	GFI1B	674	6132	0.109915	627.434	23.5467	1.97762	1.07422	0.0239859	1	Null_Model_DNMT3A_growth_syndrome_Null_model	human	GSM2423489
chip_geo	WA01	ZNF143	860	6132	0.140248	809.854	25.3715	1.97646	1.06192	0.0240513	1	Null_Model_DNMT3A_growth_syndrome_Null_model	human	GSM935514
chip_geo	epidermal keratinocyte	SMC1A	575	6132	0.0937704	532.247	21.6331	1.97629	1.08033	0.0240612	1	Null_Model_DNMT3A_growth_syndrome_Null_model	human	GSM2247255
chip_geo	HUES 64	GATA4	422	6132	0.0688193	384.36	19.0498	1.97589	1.09793	0.0240837	1	Null_Model_DNMT3A_growth_syndrome_Null_model	human	GSM1505657
chip_geo	Primary Patient Derived Tumor Model	RBPJ	77	6132	0.0125571	61.974	7.60969	1.97459	1.24246	0.0241576	1	Null_Model_DNMT3A_growth_syndrome_Null_model	human	GSM2101765
chip_geo	TSU-1621MT	GATA2	96	6132	0.0156556	78.5644	8.83901	1.97257	1.22193	0.0242723	1	Null_Model_DNMT3A_growth_syndrome_Null_model	human	GSM1480746
chip_geo	SF8628	BRD4	406	6132	0.06621	368.527	19.0056	1.97166	1.10168	0.0243245	1	Null_Model_DNMT3A_growth_syndrome_Null_model	human	GSM2265638
chip_geo	MV4-11	BRD4	238	6132	0.0388128	209.856	14.2819	1.9706	1.13411	0.0243847	1	Null_Model_DNMT3A_growth_syndrome_Null_model	human	GSM2345033
chip_geo	RPE	MITF	92	6132	0.0150033	75.6204	8.31214	1.97056	1.2166	0.0243868	1	Null_Model_DNMT3A_growth_syndrome_Null_model	human	GSM1567047
chip_geo	MCF-7	ESR1	112	6132	0.0182648	93.1469	9.56804	1.97043	1.2024	0.0243946	1	Null_Model_DNMT3A_growth_syndrome_Null_model	human	GSM798394
chip_geo	OVCAR-3	BRD4	295	6132	0.0481083	264.92	15.2688	1.97002	1.11354	0.0244181	1	Null_Model_DNMT3A_growth_syndrome_Null_model	human	GSM2054575
chip_geo	SH-SY5Y	CONTROL	227	6132	0.0370189	200.234	13.5912	1.96938	1.13367	0.0244549	1	Null_Model_DNMT3A_growth_syndrome_Null_model	human	GSM2760311
chip_geo	A-549	JUNB	416	6132	0.0678408	378.55	19.0218	1.96877	1.09893	0.0244899	1	Null_Model_DNMT3A_growth_syndrome_Null_model	human	GSM2437769
chip_geo	HUES 64	SRF	445	6132	0.0725701	405.142	20.2474	1.96855	1.09838	0.0245021	1	Null_Model_DNMT3A_growth_syndrome_Null_model	human	GSM1505777
chip_geo	GM12878	REST	55	6132	0.00896934	41.9281	6.64295	1.96779	1.31177	0.0245462	1	Null_Model_DNMT3A_growth_syndrome_Null_model	human	GSM1290156
chip_geo	GM12878	REST	71	6132	0.0115786	56.3656	7.44407	1.96591	1.25963	0.0246546	1	Null_Model_DNMT3A_growth_syndrome_Null_model	human	GSM1333986
chip_geo	HCT 116	SRF	772	6132	0.125897	721.565	25.6577	1.96567	1.0699	0.0246686	1	Null_Model_DNMT3A_growth_syndrome_Null_model	human	GSM1010851
chip_geo	GM15510	RELA	99	6132	0.0161448	81.2597	9.03396	1.96373	1.21832	0.0247807	1	Null_Model_DNMT3A_growth_syndrome_Null_model	human	GSM486286
chip_geo	K562	ATF3	102	6132	0.0166341	83.5075	9.41882	1.96336	1.22145	0.0248024	1	Null_Model_DNMT3A_growth_syndrome_Null_model	human	GSM935391
chip_geo	HeLa	POLR2A	193	6132	0.0314742	168.156	12.6549	1.96321	1.14774	0.0248109	1	Null_Model_DNMT3A_growth_syndrome_Null_model	human	GSM2465108
chip_geo	umbilical vein endothelial cells	FOS	509	6132	0.0830072	468.878	20.4392	1.96299	1.08557	0.0248239	1	Null_Model_DNMT3A_growth_syndrome_Null_model	human	GSM730703
chip_geo	GM12878	CTCF	304	6132	0.049576	272.154	16.2239	1.96291	1.11702	0.0248283	1	Null_Model_DNMT3A_growth_syndrome_Null_model	human	GSM646315
chip_geo	GM12878	E2F4	268	6132	0.0437052	239.088	14.7333	1.96236	1.12093	0.0248601	1	Null_Model_DNMT3A_growth_syndrome_Null_model	human	GSM935330
chip_geo	HCT 116	POLR2A-S2P	68	6132	0.0110894	53.7502	7.26193	1.96226	1.26511	0.0248664	1	Null_Model_DNMT3A_growth_syndrome_Null_model	human	GSM2670988
chip_geo	GM06990	CTCF	515	6132	0.0839856	475.228	20.2738	1.96175	1.08369	0.0248957	1	Null_Model_DNMT3A_growth_syndrome_Null_model	human	GSM749705
chip_geo	MM.1S	CTCF	549	6132	0.0895303	505.602	22.1283	1.96118	1.08583	0.0249292	1	Null_Model_DNMT3A_growth_syndrome_Null_model	human	GSM2699127
chip_geo	Progeria fibroblast	POLR2A	374	6132	0.0609915	338.842	17.9321	1.96061	1.10376	0.0249621	1	Null_Model_DNMT3A_growth_syndrome_Null_model	human	GSM808768
chip_geo	HeLa	CONTROL	816	6132	0.133072	765.315	25.8529	1.96053	1.06623	0.0249669	1	Null_Model_DNMT3A_growth_syndrome_Null_model	human	GSM2332314
chip_geo	HUES 64	NR5A2	262	6132	0.0427267	232.522	15.0385	1.96014	1.12677	0.0249897	1	Null_Model_DNMT3A_growth_syndrome_Null_model	human	GSM1505694
chip_geo	HUES 64	EOMES	261	6132	0.0425636	231.184	15.2159	1.95955	1.12897	0.0250244	1	Null_Model_DNMT3A_growth_syndrome_Null_model	human	GSM1505628
chip_geo	T-47D	EP300	323	6132	0.0526745	289.664	17.0124	1.95949	1.11508	0.0250275	1	Null_Model_DNMT3A_growth_syndrome_Null_model	human	GSM1669030
chip_geo	LoVo	HOXA4	706	6132	0.115134	657.968	24.5187	1.959	1.073	0.0250566	1	Null_Model_DNMT3A_growth_syndrome_Null_model	human	GSM1239460
chip_geo	GM12878	REST	42	6132	0.00684932	31.0719	5.5786	1.95893	1.3517	0.0250607	1	Null_Model_DNMT3A_growth_syndrome_Null_model	human	GSM1290149
chip_geo	LNCaP	CHD1	168	6132	0.0273973	145.601	11.4356	1.95868	1.15384	0.0250751	1	Null_Model_DNMT3A_growth_syndrome_Null_model	human	GSM1573653
chip_geo	GM18130	EP300	238	6132	0.0388128	211.221	13.6731	1.95853	1.12678	0.0250839	1	Null_Model_DNMT3A_growth_syndrome_Null_model	human	GSM1645719
chip_geo	LNCaP	CTCF	523	6132	0.0852903	481.944	20.9666	1.95816	1.08519	0.0251055	1	Null_Model_DNMT3A_growth_syndrome_Null_model	human	GSM2827439
chip_geo	Hep-G2	SP1	302	6132	0.0492498	270.517	16.0832	1.95748	1.11638	0.0251453	1	Null_Model_DNMT3A_growth_syndrome_Null_model	human	GSM2423333
chip_geo	HeLa	MORC2	164	6132	0.0267449	141.024	11.739	1.95724	1.16292	0.0251594	1	Null_Model_DNMT3A_growth_syndrome_Null_model	human	GSM2514482
chip_geo	HeLa Kyoto	SMC3	543	6132	0.0885519	500.818	21.5744	1.95518	1.08423	0.0252807	1	Null_Model_DNMT3A_growth_syndrome_Null_model	human	GSM2747762
chip_geo	OVCA429	GRHL2	432	6132	0.0704501	394.992	18.9308	1.95491	1.09369	0.0252967	1	Null_Model_DNMT3A_growth_syndrome_Null_model	human	GSM1825677
chip_geo	HEK293	WDR5	680	6132	0.110894	634.557	23.2488	1.95462	1.07161	0.0253142	1	Null_Model_DNMT3A_growth_syndrome_Null_model	human	GSM1493030
chip_geo	iPSC	HDAC2	489	6132	0.0797456	450.215	19.8463	1.95428	1.08615	0.025334	1	Null_Model_DNMT3A_growth_syndrome_Null_model	human	GSM2280033
chip_geo	L-1236	NFKB1	386	6132	0.0629485	350.543	18.1442	1.95416	1.10115	0.0253413	1	Null_Model_DNMT3A_growth_syndrome_Null_model	human	GSM1556335
chip_geo	M2 macrophage	SPI1	177	6132	0.028865	153.281	12.1379	1.95415	1.15474	0.0253415	1	Null_Model_DNMT3A_growth_syndrome_Null_model	human	GSM1146444
chip_geo	IMR-90	POLR3D	800	6132	0.130463	750.389	25.4163	1.95196	1.06611	0.0254718	1	Null_Model_DNMT3A_growth_syndrome_Null_model	human	GSM1906362
chip_geo	LoVo	ASCL2	108	6132	0.0176125	89.3976	9.53235	1.9515	1.20809	0.0254987	1	Null_Model_DNMT3A_growth_syndrome_Null_model	human	GSM1208591
chip_geo	A-549	JUNB	295	6132	0.0481083	265.212	15.2718	1.95054	1.11232	0.0255559	1	Null_Model_DNMT3A_growth_syndrome_Null_model	human	GSM2437832
chip_geo	CD4+ cells	STAT5B	297	6132	0.0484344	266.905	15.44	1.94915	1.11276	0.0256387	1	Null_Model_DNMT3A_growth_syndrome_Null_model	human	GSM671402
chip_geo	Hep-G2	ATF1	461	6132	0.0751794	421.881	20.0702	1.9491	1.09272	0.0256416	1	Null_Model_DNMT3A_growth_syndrome_Null_model	human	GSM2527636
chip_geo	HUES64	POLR2A	282	6132	0.0459883	252.505	15.1447	1.94751	1.11681	0.0257367	1	Null_Model_DNMT3A_growth_syndrome_Null_model	human	GSM1505720
chip_geo	Jurkat	KDM3A	240	6132	0.0391389	212.032	14.3624	1.94731	1.1319	0.025749	1	Null_Model_DNMT3A_growth_syndrome_Null_model	human	GSM1525105
chip_geo	HCT116	POLR2A	433	6132	0.0706132	394.74	19.6535	1.94671	1.09692	0.0257846	1	Null_Model_DNMT3A_growth_syndrome_Null_model	human	GSM2571045
chip_geo	embryonic carcinoma NCCIT	POU5F1	126	6132	0.0205479	106.529	10.0058	1.94593	1.18277	0.0258315	1	Null_Model_DNMT3A_growth_syndrome_Null_model	human	GSM881710
chip_geo	HCT 116	CTCF	638	6132	0.104044	592.048	23.617	1.94572	1.07762	0.0258444	1	Null_Model_DNMT3A_growth_syndrome_Null_model	human	GSM1010903
chip_geo	HCT 116	WDR11	71	6132	0.0115786	56.4965	7.45522	1.94542	1.25671	0.0258625	1	Null_Model_DNMT3A_growth_syndrome_Null_model	human	GSM2711382
chip_geo	WA01	POLR2A-S7P	542	6132	0.0883888	501.9	20.6129	1.94538	1.0799	0.0258647	1	Null_Model_DNMT3A_growth_syndrome_Null_model	human	GSM1579358
chip_geo	HeLa	ZBTB48	749	6132	0.122146	699.751	25.3187	1.94516	1.07038	0.0258781	1	Null_Model_DNMT3A_growth_syndrome_Null_model	human	GSM2543150
chip_geo	MCF-7	POLR2A	358	6132	0.0583823	323.547	17.7124	1.94511	1.10648	0.0258811	1	Null_Model_DNMT3A_growth_syndrome_Null_model	human	GSM2151662
chip_geo	SaOS-2	RUNX2	138	6132	0.0225049	117.478	10.5542	1.94448	1.17469	0.0259188	1	Null_Model_DNMT3A_growth_syndrome_Null_model	human	GSM2041108
chip_geo	A-549	GATA4	407	6132	0.0663731	372.332	17.8292	1.94446	1.09311	0.0259197	1	Null_Model_DNMT3A_growth_syndrome_Null_model	human	GSM2255735
chip_geo	SiHa	CONTROL	564	6132	0.0919765	522.58	21.3141	1.9433	1.07926	0.0259901	1	Null_Model_DNMT3A_growth_syndrome_Null_model	human	GSM2781974
chip_geo	C42B	ZFX	1403	6132	0.2288	1341.17	31.8588	1.94063	1.0461	0.0261514	1	Null_Model_DNMT3A_growth_syndrome_Null_model	human	GSM2741769
chip_geo	K-562	ZNF143	608	6132	0.099152	563.681	22.8479	1.93973	1.07862	0.0262065	1	Null_Model_DNMT3A_growth_syndrome_Null_model	human	GSM935568
chip_geo	LoVo	DLX2	129	6132	0.0210372	108.96	10.3334	1.93935	1.18392	0.0262297	1	Null_Model_DNMT3A_growth_syndrome_Null_model	human	GSM1208724
chip_geo	CyT49	SOX9	68	6132	0.0110894	54.2737	7.07919	1.93896	1.25291	0.0262531	1	Null_Model_DNMT3A_growth_syndrome_Null_model	human	GSM1517602
chip_geo	LoVo	CAMTA2	362	6132	0.0590346	328.373	17.3491	1.93828	1.10241	0.0262944	1	Null_Model_DNMT3A_growth_syndrome_Null_model	human	GSM1208594
chip_geo	HCT116	POLR2A	424	6132	0.0691455	388.205	18.4705	1.93796	1.09221	0.026314	1	Null_Model_DNMT3A_growth_syndrome_Null_model	human	GSM2571054
chip_geo	MCF-7	PBX1	207	6132	0.0337573	181.789	13.0116	1.93756	1.13868	0.0263386	1	Null_Model_DNMT3A_growth_syndrome_Null_model	human	GSM989353
chip_geo	A-549	FOSL2	167	6132	0.0272342	143.467	12.1462	1.93752	1.16403	0.0263407	1	Null_Model_DNMT3A_growth_syndrome_Null_model	human	GSM2421730
chip_geo	LoVo	GLIS1	362	6132	0.0590346	328.695	17.193	1.93711	1.10132	0.0263658	1	Null_Model_DNMT3A_growth_syndrome_Null_model	human	GSM1208752
chip_geo	HepG2	NR2F1	184	6132	0.0300065	159.899	12.4421	1.93705	1.15073	0.0263696	1	Null_Model_DNMT3A_growth_syndrome_Null_model	human	GSM2534284
chip_geo	A-549	JUNB	245	6132	0.0399543	216.397	14.7738	1.93609	1.13218	0.0264285	1	Null_Model_DNMT3A_growth_syndrome_Null_model	human	GSM2437831
chip_geo	HEK293	ZNF658	459	6132	0.0748532	419.826	20.2361	1.93584	1.09331	0.0264434	1	Null_Model_DNMT3A_growth_syndrome_Null_model	human	GSM2828882
chip_geo	K562	REST	104	6132	0.0169602	85.9151	9.34718	1.9348	1.2105	0.0265075	1	Null_Model_DNMT3A_growth_syndrome_Null_model	human	GSM1782713
chip_geo	IMEC	antibody: total_RNAPII	175	6132	0.0285388	151.89	11.9463	1.93448	1.15215	0.0265269	1	Null_Model_DNMT3A_growth_syndrome_Null_model	human	GSM1948649
chip_geo	P493-6	CDK9	93	6132	0.0151663	76.2028	8.68411	1.93424	1.22043	0.0265415	1	Null_Model_DNMT3A_growth_syndrome_Null_model	human	GSM935137
chip_geo	K-562	CTCF	494	6132	0.080561	455.048	20.1407	1.934	1.0856	0.0265568	1	Null_Model_DNMT3A_growth_syndrome_Null_model	human	GSM749690
chip_geo	LNCaP	HOXB13	248	6132	0.0404436	219.527	14.7234	1.93382	1.1297	0.0265674	1	Null_Model_DNMT3A_growth_syndrome_Null_model	human	GSM1716764
chip_geo	HEK293	ZNF547	531	6132	0.0865949	489.231	21.6052	1.9333	1.08538	0.0265998	1	Null_Model_DNMT3A_growth_syndrome_Null_model	human	GSM2424142
chip_geo	GM12878	REST	38	6132	0.006197	27.7293	5.31654	1.93184	1.37039	0.0266894	1	Null_Model_DNMT3A_growth_syndrome_Null_model	human	GSM1333999
chip_geo	MRC-iPS-25	EZH2	534	6132	0.0870841	492.154	21.6762	1.93051	1.08503	0.0267716	1	Null_Model_DNMT3A_growth_syndrome_Null_model	human	GSM1180150
chip_geo	liver tissue	YY1	676	6132	0.110241	630.424	23.6117	1.93025	1.07229	0.0267881	1	Null_Model_DNMT3A_growth_syndrome_Null_model	human	GSM2533974
chip_geo	GM12878	MYC	198	6132	0.0322896	173.941	12.4644	1.93021	1.13832	0.0267904	1	Null_Model_DNMT3A_growth_syndrome_Null_model	human	GSM822290
chip_geo	WA01	KDM1A	746	6132	0.121657	696.677	25.584	1.92787	1.0708	0.0269355	1	Null_Model_DNMT3A_growth_syndrome_Null_model	human	GSM2699986
chip_geo	WA01	KDM5B	42	6132	0.00684932	31.1948	5.60527	1.92769	1.34638	0.0269471	1	Null_Model_DNMT3A_growth_syndrome_Null_model	human	GSM831033
chip_geo	A-549	HDAC2	61	6132	0.00994781	47.4745	7.02066	1.92653	1.2849	0.0270194	1	Null_Model_DNMT3A_growth_syndrome_Null_model	human	GSM2700568
chip_geo	HCT 116	ZBTB33	305	6132	0.0497391	274.165	16.007	1.92636	1.11247	0.02703	1	Null_Model_DNMT3A_growth_syndrome_Null_model	human	GSM803458
chip_geo	MCF-10A	RAD21	114	6132	0.018591	95.5045	9.60137	1.92634	1.19366	0.0270309	1	Null_Model_DNMT3A_growth_syndrome_Null_model	human	GSM2942286
chip_geo	HeLa S3	RCOR1	172	6132	0.0280496	148.774	12.0644	1.92515	1.15611	0.027105	1	Null_Model_DNMT3A_growth_syndrome_Null_model	human	GSM1104353
chip_geo	Human breast tumor	ESR1	203	6132	0.033105	177.629	13.179	1.92508	1.14283	0.0271095	1	Null_Model_DNMT3A_growth_syndrome_Null_model	human	GSM2797098
chip_geo	A-549	JUN	431	6132	0.070287	395.573	18.4038	1.92496	1.08956	0.0271174	1	Null_Model_DNMT3A_growth_syndrome_Null_model	human	GSM2437852
chip_geo	Endothelial cells	CTDP1	480	6132	0.0782779	441.464	20.0219	1.92472	1.08729	0.0271322	1	Null_Model_DNMT3A_growth_syndrome_Null_model	human	GSM2550245
chip_geo	GM12892	CTCF	895	6132	0.145956	843.206	26.9214	1.9239	1.06143	0.0271833	1	Null_Model_DNMT3A_growth_syndrome_Null_model	human	GSM1233955
chip_geo	RS4;11	KMT2A	180	6132	0.0293542	156.043	12.4588	1.9229	1.15353	0.027246	1	Null_Model_DNMT3A_growth_syndrome_Null_model	human	GSM941543
chip_geo	LNCaP	E2F1	391	6132	0.0637639	356.89	17.741	1.92266	1.09558	0.0272616	1	Null_Model_DNMT3A_growth_syndrome_Null_model	human	GSM1207889
chip_geo	K562	SIX5	151	6132	0.0246249	128.896	11.5005	1.922	1.17149	0.0273031	1	Null_Model_DNMT3A_growth_syndrome_Null_model	human	GSM803378
chip_geo	Peyer's patch tissue	CTCF	844	6132	0.137639	793.24	26.4223	1.92112	1.06399	0.0273586	1	Null_Model_DNMT3A_growth_syndrome_Null_model	human	GSM2827222
chip_geo	normal breast cells	PGR	402	6132	0.0655577	366.868	18.2941	1.92039	1.09576	0.0274042	1	Null_Model_DNMT3A_growth_syndrome_Null_model	human	GSM770759
chip_geo	HUES 64	SRF	726	6132	0.118395	678.563	24.7181	1.9191	1.06991	0.0274859	1	Null_Model_DNMT3A_growth_syndrome_Null_model	human	GSM1505772
chip_geo	CWR-R1	POLR2A	63	6132	0.010274	49.4865	7.046	1.9179	1.27307	0.0275621	1	Null_Model_DNMT3A_growth_syndrome_Null_model	human	GSM2729729
chip_geo	K-562	GTF2B	133	6132	0.0216895	112.716	10.5802	1.91713	1.17995	0.0276106	1	Null_Model_DNMT3A_growth_syndrome_Null_model	human	GSM935394
chip_geo	IMEC	POLR2A	283	6132	0.0461513	252.578	15.8703	1.91689	1.12044	0.027626	1	Null_Model_DNMT3A_growth_syndrome_Null_model	human	GSM1715562
chip_geo	TF-1	RUNX1	185	6132	0.0301696	161.569	12.224	1.91677	1.14502	0.0276334	1	Null_Model_DNMT3A_growth_syndrome_Null_model	human	GSM1888550
chip_geo	Hep-G2	ZNF644	381	6132	0.0621331	346.527	18.0112	1.91395	1.09948	0.0278133	1	Null_Model_DNMT3A_growth_syndrome_Null_model	human	GSM2534181
chip_geo	NCI-H1819	NKX2-1	166	6132	0.0270711	143.328	11.8602	1.91163	1.15819	0.0279618	1	Null_Model_DNMT3A_growth_syndrome_Null_model	human	GSM983100
chip_geo	phESC	MED1	339	6132	0.0552838	307.417	16.5307	1.91059	1.10274	0.0280284	1	Null_Model_DNMT3A_growth_syndrome_Null_model	human	GSM1705265
chip_geo	GM12878	TARDBP	254	6132	0.041422	226.764	14.2598	1.90997	1.12011	0.0280688	1	Null_Model_DNMT3A_growth_syndrome_Null_model	human	GSM2527392
chip_geo	retina	CTCF	522	6132	0.0851272	480.83	21.5795	1.90782	1.08562	0.0282072	1	Null_Model_DNMT3A_growth_syndrome_Null_model	human	GSM2316303
chip_geo	A-549	FOSL2	244	6132	0.0397913	216.74	14.2897	1.90765	1.12577	0.0282179	1	Null_Model_DNMT3A_growth_syndrome_Null_model	human	GSM2421582
chip_geo	Hep-G2	SLC30A9	298	6132	0.0485975	268.353	15.5497	1.90662	1.11048	0.0282848	1	Null_Model_DNMT3A_growth_syndrome_Null_model	human	GSM2534262
chip_geo	HUES 64	SOX2	68	6132	0.0110894	54.1818	7.24879	1.90628	1.25503	0.0283073	1	Null_Model_DNMT3A_growth_syndrome_Null_model	human	GSM1505768
chip_geo	Immortalized human mammary epithelial cells	SMAD3	478	6132	0.0779517	438.571	20.703	1.90448	1.0899	0.0284236	1	Null_Model_DNMT3A_growth_syndrome_Null_model	human	GSM2807302
chip_geo	A-549	EHMT2	36	6132	0.00587084	26.1469	5.1745	1.90418	1.37684	0.0284437	1	Null_Model_DNMT3A_growth_syndrome_Null_model	human	GSM2698551
chip_geo	L-1236	NFKB2	303	6132	0.0494129	272.439	16.0499	1.90415	1.11218	0.028445	1	Null_Model_DNMT3A_growth_syndrome_Null_model	human	GSM1556338
chip_geo	HCT 116	CBX3	558	6132	0.090998	516.491	21.807	1.9035	1.08037	0.0284879	1	Null_Model_DNMT3A_growth_syndrome_Null_model	human	GSM699729
chip_geo	GM12878	ZNF18	171	6132	0.0278865	147.84	12.1677	1.90339	1.15665	0.0284948	1	Null_Model_DNMT3A_growth_syndrome_Null_model	human	GSM2574789
chip_geo	EPI	CENPA	85	6132	0.0138617	69.7233	8.02698	1.90317	1.21911	0.028509	1	Null_Model_DNMT3A_growth_syndrome_Null_model	human	GSM1598306
chip_geo	SK-N-SH	USF2	44	6132	0.00717547	32.8551	5.85645	1.90301	1.33921	0.0285199	1	Null_Model_DNMT3A_growth_syndrome_Null_model	human	GSM2828641
chip_geo	HCT116	POLR2A	318	6132	0.0518591	287.154	16.2193	1.90182	1.10742	0.0285976	1	Null_Model_DNMT3A_growth_syndrome_Null_model	human	GSM1545660
chip_geo	GM10861	VDR	199	6132	0.0324527	174.763	12.7467	1.90141	1.13868	0.0286241	1	Null_Model_DNMT3A_growth_syndrome_Null_model	human	GSM558634
chip_geo	P493-6	CDK9	304	6132	0.049576	273.221	16.1944	1.90061	1.11265	0.0286765	1	Null_Model_DNMT3A_growth_syndrome_Null_model	human	GSM935135
chip_geo	SF8628	POLR2A	255	6132	0.0415851	227.093	14.6965	1.89889	1.12289	0.0287896	1	Null_Model_DNMT3A_growth_syndrome_Null_model	human	GSM2265627
chip_geo	K562	DPF1	174	6132	0.0283757	150.806	12.2203	1.89797	1.1538	0.0288501	1	Null_Model_DNMT3A_growth_syndrome_Null_model	human	GSM2574787
chip_geo	HEK293	POLR2A	160	6132	0.0260926	137.413	11.9021	1.89776	1.16438	0.0288637	1	Null_Model_DNMT3A_growth_syndrome_Null_model	human	GSM1872292
chip_geo	K-562	SMARCB1	235	6132	0.0383235	208.605	13.9101	1.89751	1.12653	0.0288802	1	Null_Model_DNMT3A_growth_syndrome_Null_model	human	GSM935634
chip_geo	HUVEC	RELA	399	6132	0.0650685	364.126	18.3895	1.89642	1.09577	0.0289523	1	Null_Model_DNMT3A_growth_syndrome_Null_model	human	GSM1305211
chip_geo	Keratinocytes	POLR2A	388	6132	0.0632746	352.479	18.7333	1.89616	1.10078	0.0289692	1	Null_Model_DNMT3A_growth_syndrome_Null_model	human	GSM1446926
chip_geo	GM18951	CTCF	672	6132	0.109589	628.336	23.0293	1.89604	1.06949	0.0289776	1	Null_Model_DNMT3A_growth_syndrome_Null_model	human	GSM1234027
chip_geo	A-549	CTCF	1230	6132	0.200587	1172.07	30.5568	1.89588	1.04943	0.0289878	1	Null_Model_DNMT3A_growth_syndrome_Null_model	human	GSM822289
chip_geo	A-549	POLR2A	393	6132	0.06409	358.196	18.3597	1.89568	1.09717	0.0290011	1	Null_Model_DNMT3A_growth_syndrome_Null_model	human	GSM874633
chip_geo	HCT116	POLR2A	491	6132	0.0800718	452.308	20.4204	1.89479	1.08554	0.0290601	1	Null_Model_DNMT3A_growth_syndrome_Null_model	human	GSM2571043
chip_geo	U2OS	POLR2A-S2P	149	6132	0.0242988	127.926	11.1236	1.89452	1.16474	0.0290778	1	Null_Model_DNMT3A_growth_syndrome_Null_model	human	GSM1231605
chip_geo	DiVA (AsiSI-ER-U2OS) cells	POLR2A-S2P	129	6132	0.0210372	109.223	10.4396	1.89444	1.18107	0.0290832	1	Null_Model_DNMT3A_growth_syndrome_Null_model	human	GSM2572691
chip_geo	Human neonatal foreskin keratinocytes	TP53	94	6132	0.0153294	77.5105	8.71356	1.8924	1.21274	0.0292191	1	Null_Model_DNMT3A_growth_syndrome_Null_model	human	GSM1366691
chip_geo	GM12873	CTCF	535	6132	0.0872472	494.751	21.2701	1.89227	1.08135	0.0292278	1	Null_Model_DNMT3A_growth_syndrome_Null_model	human	GSM1022629
chip_geo	THP-1	POLR2A	403	6132	0.0657208	367.079	18.9887	1.89171	1.09786	0.0292649	1	Null_Model_DNMT3A_growth_syndrome_Null_model	human	GSM1520925
chip_geo	WA01	WDR5	42	6132	0.00684932	31.3986	5.61123	1.88932	1.33764	0.0294247	1	Null_Model_DNMT3A_growth_syndrome_Null_model	human	GSM2701563
chip_geo	GM12878	TCF7	194	6132	0.0316373	169.957	12.728	1.88899	1.14146	0.0294468	1	Null_Model_DNMT3A_growth_syndrome_Null_model	human	GSM2534079
chip_geo	HUVEC	BRD4	401	6132	0.0653947	366.172	18.4473	1.88798	1.09511	0.0295145	1	Null_Model_DNMT3A_growth_syndrome_Null_model	human	GSM1305201
chip_geo	HEK293T	KLF5	229	6132	0.0373451	203.115	13.7113	1.88787	1.12744	0.0295219	1	Null_Model_DNMT3A_growth_syndrome_Null_model	human	GSM2549699
chip_geo	A-673 clone Asp114	SRF	879	6132	0.143346	827.976	27.0462	1.88655	1.06162	0.0296106	1	Null_Model_DNMT3A_growth_syndrome_Null_model	human	GSM2436679
chip_geo	BEAS-2B	TNF	363	6132	0.0591977	330.063	17.4782	1.88447	1.09979	0.0297509	1	Null_Model_DNMT3A_growth_syndrome_Null_model	human	GSM2103050
chip_geo	tibial artery tissue	CTCF	782	6132	0.127528	734.632	25.1486	1.88351	1.06448	0.0298157	1	Null_Model_DNMT3A_growth_syndrome_Null_model	human	GSM2827529
chip_geo	endometrial stromal cells	POLR2A	183	6132	0.0298434	158.87	12.816	1.8828	1.15188	0.029864	1	Null_Model_DNMT3A_growth_syndrome_Null_model	human	GSM1703608
chip_geo	DIF	POLR2A	269	6132	0.0438682	240.199	15.2999	1.88245	1.11991	0.0298875	1	Null_Model_DNMT3A_growth_syndrome_Null_model	human	GSM2188496
chip_geo	body of pancreas tissue	CTCF	841	6132	0.137149	793.048	25.4753	1.88229	1.06047	0.029898	1	Null_Model_DNMT3A_growth_syndrome_Null_model	human	GSM2827130
chip_geo	WA01	RFX5	226	6132	0.0368558	200.022	13.8034	1.882	1.12988	0.0299178	1	Null_Model_DNMT3A_growth_syndrome_Null_model	human	GSM935382
chip_geo	K562	TCO	173	6132	0.0282127	151.177	11.6017	1.88103	1.14436	0.0299839	1	Null_Model_DNMT3A_growth_syndrome_Null_model	human	GSM2345040
chip_geo	BEAS-2B	LMOD1	332	6132	0.0541422	300.26	16.8778	1.88059	1.10571	0.0300138	1	Null_Model_DNMT3A_growth_syndrome_Null_model	human	GSM2103059
chip_geo	K562	PBX2	106	6132	0.0172864	87.9201	9.62318	1.87879	1.20564	0.0301367	1	Null_Model_DNMT3A_growth_syndrome_Null_model	human	GSM2534234
chip_geo	K562	ZNF143	244	6132	0.0397913	217.368	14.1828	1.87779	1.12252	0.030205	1	Null_Model_DNMT3A_growth_syndrome_Null_model	human	GSM959047
chip_geo	HCT116	POLR2A	543	6132	0.0885519	503.516	21.0287	1.8776	1.07842	0.0302181	1	Null_Model_DNMT3A_growth_syndrome_Null_model	human	GSM2571056
chip_geo	GM12872	CTCF	486	6132	0.0792564	448.402	20.0293	1.87717	1.08385	0.0302477	1	Null_Model_DNMT3A_growth_syndrome_Null_model	human	GSM1022633
chip_geo	HEK293	ZNF140	327	6132	0.0533268	295.338	16.8754	1.87624	1.10721	0.0303112	1	Null_Model_DNMT3A_growth_syndrome_Null_model	human	GSM2423520
chip_geo	HCT 116	MYC	360	6132	0.0587084	326.971	17.6082	1.87577	1.10101	0.0303432	1	Null_Model_DNMT3A_growth_syndrome_Null_model	human	GSM2065881
chip_geo	MCF-7	POLR2A	159	6132	0.0259295	137.017	11.7223	1.87531	1.16044	0.0303748	1	Null_Model_DNMT3A_growth_syndrome_Null_model	human	GSM2706099
chip_geo	T-47D	EP300	339	6132	0.0552838	306.636	17.2594	1.87513	1.10554	0.0303871	1	Null_Model_DNMT3A_growth_syndrome_Null_model	human	GSM1669027
chip_geo	22Rv1	HOXB13	43	6132	0.00701239	32.7562	5.46356	1.87492	1.31273	0.0304017	1	Null_Model_DNMT3A_growth_syndrome_Null_model	human	GSM2537214
chip_geo	MDA-MB-231	JUN	396	6132	0.0645793	360.823	18.7751	1.87359	1.09749	0.0304938	1	Null_Model_DNMT3A_growth_syndrome_Null_model	human	GSM1700785
chip_geo	IMEC	POLR2A	313	6132	0.0510437	282.534	16.2667	1.87287	1.10783	0.030543	1	Null_Model_DNMT3A_growth_syndrome_Null_model	human	GSM1715560
chip_geo	ME-1 [Human leukemia]	RUNX1	253	6132	0.041259	225.86	14.497	1.8721	1.12016	0.0305967	1	Null_Model_DNMT3A_growth_syndrome_Null_model	human	GSM2715538
chip_geo	MCF-7	DPF1	118	6132	0.0192433	99.5245	9.87004	1.87188	1.18564	0.0306116	1	Null_Model_DNMT3A_growth_syndrome_Null_model	human	GSM2574811
chip_geo	Human breast tumor	ESR1	131	6132	0.0213633	111.172	10.5997	1.87063	1.17836	0.0306983	1	Null_Model_DNMT3A_growth_syndrome_Null_model	human	GSM2797118
chip_geo	Caki-1	KDM5C	214	6132	0.0348989	188.52	13.6281	1.86964	1.13516	0.0307671	1	Null_Model_DNMT3A_growth_syndrome_Null_model	human	GSM1889902
chip_geo	CD4+ T cells	HDAC1	155	6132	0.0252772	133.376	11.5699	1.86902	1.16213	0.0308101	1	Null_Model_DNMT3A_growth_syndrome_Null_model	human	GSM393950
chip_geo	A-549	REST	163	6132	0.0265819	141.389	11.574	1.86723	1.15285	0.0309345	1	Null_Model_DNMT3A_growth_syndrome_Null_model	human	GSM2701742
chip_geo	HCT 116	POLR2A	454	6132	0.0740378	417.28	19.6672	1.86708	1.088	0.0309449	1	Null_Model_DNMT3A_growth_syndrome_Null_model	human	GSM2571038
chip_geo	308	ZFHX4	363	6132	0.0591977	329.104	18.1871	1.86374	1.103	0.0311789	1	Null_Model_DNMT3A_growth_syndrome_Null_model	human	GSM1265799
chip_geo	human breast cancer from mice	CONTROL	830	6132	0.135356	780.371	26.631	1.86359	1.0636	0.0311895	1	Null_Model_DNMT3A_growth_syndrome_Null_model	human	GSM2702133
chip_geo	human aortic endothelial cell	RELA	509	6132	0.0830072	471.279	20.2507	1.86271	1.08004	0.0312513	1	Null_Model_DNMT3A_growth_syndrome_Null_model	human	GSM2394423
chip_geo	GM10847	POLR2A	365	6132	0.0595238	331.714	17.8842	1.86118	1.10034	0.0313593	1	Null_Model_DNMT3A_growth_syndrome_Null_model	human	GSM486478
chip_geo	Human breast tumor	ESR1	68	6132	0.0110894	54.028	7.50741	1.8611	1.25861	0.0313652	1	Null_Model_DNMT3A_growth_syndrome_Null_model	human	GSM2797113
chip_geo	HCT116	POLR2A	438	6132	0.0714286	401.7	19.5066	1.8609	1.09037	0.0313794	1	Null_Model_DNMT3A_growth_syndrome_Null_model	human	GSM2571037
chip_geo	HONE-1	BZLF1	402	6132	0.0655577	367.3	18.6584	1.85977	1.09447	0.0314588	1	Null_Model_DNMT3A_growth_syndrome_Null_model	human	GSM2200163
chip_geo	MCF-7	ESR1	374	6132	0.0609915	340.084	18.2526	1.85815	1.09973	0.0315741	1	Null_Model_DNMT3A_growth_syndrome_Null_model	human	GSM798395
chip_geo	MOLM-14	BRD4	385	6132	0.0627854	351.205	18.1977	1.85711	1.09623	0.0316476	1	Null_Model_DNMT3A_growth_syndrome_Null_model	human	GSM1893940
chip_geo	WA01	MAX	1201	6132	0.195858	1144.26	30.5741	1.85566	1.04958	0.0317508	1	Null_Model_DNMT3A_growth_syndrome_Null_model	human	GSM1010898
chip_geo	SH-SY5Y	PHF8	286	6132	0.0466406	257.548	15.3435	1.85431	1.11047	0.0318474	1	Null_Model_DNMT3A_growth_syndrome_Null_model	human	GSM518559
chip_geo	prostate tumor tissue	AR	91	6132	0.0148402	74.8831	8.69916	1.85269	1.21523	0.031963	1	Null_Model_DNMT3A_growth_syndrome_Null_model	human	GSM1358403
chip_geo	CD34+ HSPC	SMAD1	366	6132	0.0596869	333.458	17.5682	1.85235	1.09759	0.0319875	1	Null_Model_DNMT3A_growth_syndrome_Null_model	human	GSM722400
chip_geo	A-549	JUNB	278	6132	0.0453359	248.815	15.7597	1.85187	1.1173	0.0320223	1	Null_Model_DNMT3A_growth_syndrome_Null_model	human	GSM2437743
chip_geo	A-549	BCL3	276	6132	0.0450098	247.072	15.6221	1.85174	1.11708	0.0320312	1	Null_Model_DNMT3A_growth_syndrome_Null_model	human	GSM2421699
chip_geo	FX52	POLR2A	526	6132	0.0857795	487.432	20.8292	1.85165	1.07913	0.0320379	1	Null_Model_DNMT3A_growth_syndrome_Null_model	human	GSM2742898
chip_geo	GM10855	VDR	292	6132	0.047619	263.191	15.5608	1.85139	1.10946	0.0320564	1	Null_Model_DNMT3A_growth_syndrome_Null_model	human	GSM558631
chip_geo	BT-549	JUN	433	6132	0.0706132	398.572	18.597	1.85124	1.08638	0.0320674	1	Null_Model_DNMT3A_growth_syndrome_Null_model	human	GSM1125262
chip_geo	HeLa	POLR2A	512	6132	0.0834964	473.931	20.5653	1.85113	1.08033	0.0320756	1	Null_Model_DNMT3A_growth_syndrome_Null_model	human	GSM1482893
chip_geo	P493-6	MYC	58	6132	0.00945858	45.2907	6.86574	1.85112	1.28062	0.0320764	1	Null_Model_DNMT3A_growth_syndrome_Null_model	human	GSM1234499
chip_geo	HCT 116	POLR2A	389	6132	0.0634377	355.264	18.2288	1.85071	1.09496	0.0321053	1	Null_Model_DNMT3A_growth_syndrome_Null_model	human	GSM1545671
chip_geo	ECC-1	NR3C1	528	6132	0.0861057	487.311	21.9871	1.8506	1.0835	0.0321139	1	Null_Model_DNMT3A_growth_syndrome_Null_model	human	GSM803340
chip_geo	retina	CTCF	577	6132	0.0940965	536.487	21.8923	1.85058	1.07552	0.0321148	1	Null_Model_DNMT3A_growth_syndrome_Null_model	human	GSM2316304
chip_geo	Induced pluripotent stem cells	CTDP1	474	6132	0.0772994	435.257	20.9503	1.8493	1.08901	0.0322074	1	Null_Model_DNMT3A_growth_syndrome_Null_model	human	GSM2550266
chip_geo	HeLa S3	IRF3	182	6132	0.0296804	158.877	12.5054	1.84904	1.14554	0.0322262	1	Null_Model_DNMT3A_growth_syndrome_Null_model	human	GSM935570
chip_geo	fibroblast of arm	ETS1	290	6132	0.0472929	260.603	15.8983	1.84904	1.1128	0.0322259	1	Null_Model_DNMT3A_growth_syndrome_Null_model	human	GSM2534130
chip_geo	HCT 116	REST	289	6132	0.0471298	260.12	15.625	1.84832	1.11103	0.0322777	1	Null_Model_DNMT3A_growth_syndrome_Null_model	human	GSM1010869
chip_geo	U2OS	c-Myc	107	6132	0.0174494	89.4615	9.48919	1.84826	1.19604	0.0322826	1	Null_Model_DNMT3A_growth_syndrome_Null_model	human	GSM2131216
chip_geo	DU145	BMI1	1214	6132	0.197978	1158.56	30.0305	1.84627	1.04786	0.0324262	1	Null_Model_DNMT3A_growth_syndrome_Null_model	human	GSM1138595
chip_geo	WA01	HDAC2	852	6132	0.138943	801.587	27.3078	1.84609	1.06289	0.0324396	1	Null_Model_DNMT3A_growth_syndrome_Null_model	human	GSM803345
chip_geo	LoVo	E2F7	371	6132	0.0605023	338.503	17.6046	1.84591	1.096	0.0324523	1	Null_Model_DNMT3A_growth_syndrome_Null_model	human	GSM1208730
chip_geo	HeLa	POLR2A	547	6132	0.0892042	507.659	21.3167	1.84553	1.07749	0.0324799	1	Null_Model_DNMT3A_growth_syndrome_Null_model	human	GSM1482889
chip_geo	endometrioid adenocarcinoma	ESR1	146	6132	0.0238095	125.792	10.9554	1.84455	1.16064	0.0325514	1	Null_Model_DNMT3A_growth_syndrome_Null_model	human	GSM2144750
chip_geo	GM12878	NFKB1	201	6132	0.0327789	176.05	13.5346	1.84343	1.14172	0.0326334	1	Null_Model_DNMT3A_growth_syndrome_Null_model	human	GSM2628094
chip_geo	K562	PTTG1	414	6132	0.0675147	380.392	18.2336	1.84322	1.08835	0.0326487	1	Null_Model_DNMT3A_growth_syndrome_Null_model	human	GSM2423302
chip_geo	Human breast tumor	ESR1	110	6132	0.0179387	92.7173	9.37641	1.84321	1.1864	0.0326489	1	Null_Model_DNMT3A_growth_syndrome_Null_model	human	GSM2797112
chip_geo	A-549	SREBF1	772	6132	0.125897	726.44	24.7199	1.84307	1.06272	0.0326597	1	Null_Model_DNMT3A_growth_syndrome_Null_model	human	GSM2424128
chip_geo	HCT116	POLR2A	410	6132	0.0668624	374.827	19.09	1.84247	1.09384	0.0327031	1	Null_Model_DNMT3A_growth_syndrome_Null_model	human	GSM1545657
chip_geo	B cells	BACH2	85	6132	0.0138617	69.5584	8.38611	1.84133	1.22199	0.0327869	1	Null_Model_DNMT3A_growth_syndrome_Null_model	human	GSM2738060
chip_geo	HCE	CONTROL	406	6132	0.06621	372.26	18.3291	1.8408	1.09064	0.0328253	1	Null_Model_DNMT3A_growth_syndrome_Null_model	human	GSM1064372
chip_geo	LoVo	NFAT5	286	6132	0.0466406	257.723	15.366	1.84021	1.10972	0.0328685	1	Null_Model_DNMT3A_growth_syndrome_Null_model	human	GSM1208657
chip_geo	primary Th17 lymphocytes	CONTROL	31	6132	0.00505545	22.3377	4.70785	1.83998	1.38779	0.0328858	1	Null_Model_DNMT3A_growth_syndrome_Null_model	human	GSM2701851
chip_geo	A-549	FOSL2	163	6132	0.0265819	141.804	11.5198	1.83995	1.14947	0.032888	1	Null_Model_DNMT3A_growth_syndrome_Null_model	human	GSM2421522
chip_geo	WA09	EP300	511	6132	0.0833333	472.647	20.8444	1.83995	1.08114	0.0328877	1	Null_Model_DNMT3A_growth_syndrome_Null_model	human	GSM602299
chip_geo	A-549	USF1	439	6132	0.0715917	403.907	19.0761	1.83962	1.08688	0.0329117	1	Null_Model_DNMT3A_growth_syndrome_Null_model	human	GSM803429
chip_geo	A-549	JUN	337	6132	0.0549576	304.725	17.5533	1.83867	1.10591	0.0329821	1	Null_Model_DNMT3A_growth_syndrome_Null_model	human	GSM2437815
chip_geo	K562	ATF3	688	6132	0.112198	644.862	23.4624	1.83859	1.06689	0.0329874	1	Null_Model_DNMT3A_growth_syndrome_Null_model	human	GSM803380
chip_geo	HEK293T	EHMT2	723	6132	0.117906	677.676	24.6538	1.8384	1.06688	0.0330015	1	Null_Model_DNMT3A_growth_syndrome_Null_model	human	GSM1644657
chip_geo	Hep-G2	NFYC	514	6132	0.0838226	476.046	20.649	1.83806	1.07973	0.0330271	1	Null_Model_DNMT3A_growth_syndrome_Null_model	human	GSM2534171
chip_geo	T-47D	ESR1	337	6132	0.0549576	306.474	16.6106	1.83777	1.09961	0.0330485	1	Null_Model_DNMT3A_growth_syndrome_Null_model	human	GSM2644569
chip_geo	GM12878	EBNA2	163	6132	0.0265819	142.102	11.3757	1.83708	1.14706	0.0330994	1	Null_Model_DNMT3A_growth_syndrome_Null_model	human	GSM2039170
chip_geo	NCI-H295R	REST	41	6132	0.00668624	30.8492	5.52614	1.83688	1.32905	0.0331139	1	Null_Model_DNMT3A_growth_syndrome_Null_model	human	GSM1192174
chip_geo	BEAS-2B	NR3C1	417	6132	0.0680039	381.031	19.5886	1.83622	1.0944	0.0331625	1	Null_Model_DNMT3A_growth_syndrome_Null_model	human	GSM2103055
chip_geo	IMR-90	RB1	121	6132	0.0197326	102.214	10.2314	1.83613	1.18379	0.0331694	1	Null_Model_DNMT3A_growth_syndrome_Null_model	human	GSM497493
chip_geo	HEK293T	KLF5	374	6132	0.0609915	341.76	17.567	1.83525	1.09433	0.0332344	1	Null_Model_DNMT3A_growth_syndrome_Null_model	human	GSM2549700
chip_geo	UC-MSC	E2F1	176	6132	0.0287019	154.026	11.9751	1.83497	1.14266	0.0332547	1	Null_Model_DNMT3A_growth_syndrome_Null_model	human	GSM2046836
chip_geo	proerythroblast	EZH1	233	6132	0.0379974	207.739	13.7681	1.83473	1.1216	0.033273	1	Null_Model_DNMT3A_growth_syndrome_Null_model	human	GSM1427068
chip_geo	CD36+	CTCF	420	6132	0.0684932	384.472	19.3884	1.83246	1.09241	0.0334417	1	Null_Model_DNMT3A_growth_syndrome_Null_model	human	GSM651543
chip_geo	Induced pluripotent stem cells	CTDP1	647	6132	0.105512	604.741	23.063	1.83232	1.06988	0.0334521	1	Null_Model_DNMT3A_growth_syndrome_Null_model	human	GSM2550210
chip_geo	COLO 829	MITF	96	6132	0.0156556	79.6583	8.92027	1.83197	1.20515	0.033478	1	Null_Model_DNMT3A_growth_syndrome_Null_model	human	GSM1226223
chip_geo	A-549	HES2	164	6132	0.0267449	142.329	11.8317	1.83163	1.15226	0.033503	1	Null_Model_DNMT3A_growth_syndrome_Null_model	human	GSM2421882
chip_geo	HT-29	NR1H2	708	6132	0.11546	663.939	24.0696	1.83057	1.06636	0.0335826	1	Null_Model_DNMT3A_growth_syndrome_Null_model	human	GSM2042845
chip_geo	HEK293	ZNF76	498	6132	0.0812133	459.377	21.1048	1.83007	1.08408	0.0336194	1	Null_Model_DNMT3A_growth_syndrome_Null_model	human	GSM959052
chip_geo	SU	POLR2A	240	6132	0.0391389	213.922	14.2549	1.8294	1.1219	0.0336697	1	Null_Model_DNMT3A_growth_syndrome_Null_model	human	GSM2265658
chip_geo	LX-2	POLR2A	350	6132	0.0570776	316.769	18.1656	1.82933	1.10491	0.0336753	1	Null_Model_DNMT3A_growth_syndrome_Null_model	human	GSM1416815
chip_geo	CCRF-CEM	TAL1	55	6132	0.00896934	43.044	6.53667	1.82907	1.27776	0.0336944	1	Null_Model_DNMT3A_growth_syndrome_Null_model	human	GSM837997
chip_geo	human embryonic stem cells (hESCs)	HDAC2	453	6132	0.0738748	417.707	19.2973	1.82889	1.08449	0.033708	1	Null_Model_DNMT3A_growth_syndrome_Null_model	human	GSM1706709
chip_geo	C70R	CONTROL	65	6132	0.0106001	51.7852	7.22723	1.82847	1.25518	0.0337394	1	Null_Model_DNMT3A_growth_syndrome_Null_model	human	GSM2813036
chip_geo	THP-1	IFNB1	63	6132	0.010274	50.1379	7.03797	1.82754	1.25654	0.0338096	1	Null_Model_DNMT3A_growth_syndrome_Null_model	human	GSM3111962
chip_geo	SH-SY5Y	CHAT	93	6132	0.0151663	77.5045	8.47893	1.82753	1.19993	0.03381	1	Null_Model_DNMT3A_growth_syndrome_Null_model	human	GSM1898100
chip_geo	liver tissue	FOXA2	457	6132	0.0745271	420.541	19.9517	1.82734	1.08669	0.033824	1	Null_Model_DNMT3A_growth_syndrome_Null_model	human	GSM2827182
chip_geo	Jurkat	REST	42	6132	0.00684932	31.7403	5.61538	1.82708	1.32324	0.0338439	1	Null_Model_DNMT3A_growth_syndrome_Null_model	human	GSM1290161
chip_geo	P493-6	MED1	121	6132	0.0197326	102.3	10.2398	1.82623	1.1828	0.0339077	1	Null_Model_DNMT3A_growth_syndrome_Null_model	human	GSM894080
chip_geo	right lobe of liver tissue	CTCF	778	6132	0.126875	731.198	25.6381	1.82549	1.06401	0.0339633	1	Null_Model_DNMT3A_growth_syndrome_Null_model	human	GSM2828488
chip_geo	WA01	CBX3	155	6132	0.0252772	134.467	11.2499	1.82522	1.1527	0.0339838	1	Null_Model_DNMT3A_growth_syndrome_Null_model	human	GSM2699698
chip_geo	H3396	ESR1	119	6132	0.0194064	100.438	10.1705	1.82513	1.18482	0.0339906	1	Null_Model_DNMT3A_growth_syndrome_Null_model	human	GSM801056
chip_geo	Jurkat	KDM2B	261	6132	0.0425636	233.534	15.0516	1.82476	1.11761	0.0340189	1	Null_Model_DNMT3A_growth_syndrome_Null_model	human	GSM1812042
chip_geo	THP-1	JMJD1C	353	6132	0.0575669	321.548	17.2379	1.82456	1.09781	0.034034	1	Null_Model_DNMT3A_growth_syndrome_Null_model	human	GSM1901549
chip_geo	MCF-7	NR3C1	109	6132	0.0177756	91.6404	9.51906	1.82367	1.18943	0.0341009	1	Null_Model_DNMT3A_growth_syndrome_Null_model	human	GSM2797089
chip_geo	IMR-90	POLR3D	1199	6132	0.195532	1142.83	30.8219	1.82256	1.04915	0.0341849	1	Null_Model_DNMT3A_growth_syndrome_Null_model	human	GSM1906345
chip_geo	VCaP	SUMO3	670	6132	0.109263	626.772	23.7235	1.82215	1.06897	0.0342163	1	Null_Model_DNMT3A_growth_syndrome_Null_model	human	GSM1777605
chip_geo	MCF-10A	CONTROL	460	6132	0.0750163	423.844	19.8459	1.82182	1.0853	0.0342408	1	Null_Model_DNMT3A_growth_syndrome_Null_model	human	GSM1369956
chip_geo	ECC-1	NR3C1	265	6132	0.0432159	237.512	15.0883	1.82177	1.11573	0.0342448	1	Null_Model_DNMT3A_growth_syndrome_Null_model	human	GSM803464
chip_geo	HSPC	SA1	1065	6132	0.173679	1012.84	28.6541	1.82036	1.0515	0.0343519	1	Null_Model_DNMT3A_growth_syndrome_Null_model	human	GSM1655736
chip_geo	epidermal keratinocyte	SMC1A	168	6132	0.0273973	146.249	11.9572	1.81909	1.14873	0.0344489	1	Null_Model_DNMT3A_growth_syndrome_Null_model	human	GSM2247254
chip_geo	HeLa	NELFE	661	6132	0.107795	619.457	22.8526	1.81789	1.06706	0.0345408	1	Null_Model_DNMT3A_growth_syndrome_Null_model	human	GSM1482881
chip_geo	Jurkat	REST	35	6132	0.00570776	25.8282	5.04583	1.8177	1.35511	0.0345548	1	Null_Model_DNMT3A_growth_syndrome_Null_model	human	GSM1290158
chip_geo	ECC-1	CONTROL	214	6132	0.0348989	190.199	13.0981	1.81714	1.12514	0.0345976	1	Null_Model_DNMT3A_growth_syndrome_Null_model	human	GSM1010874
chip_geo	WA01	EZH2	496	6132	0.0808871	459.597	20.0361	1.81685	1.07921	0.0346199	1	Null_Model_DNMT3A_growth_syndrome_Null_model	human	GSM1003524
chip_geo	GM18526	STAG1	745	6132	0.121494	700.009	24.7735	1.81609	1.06427	0.034678	1	Null_Model_DNMT3A_growth_syndrome_Null_model	human	GSM1234026
chip_geo	HCT 116	USP49	359	6132	0.0585453	327.753	17.2081	1.81581	1.09534	0.0346996	1	Null_Model_DNMT3A_growth_syndrome_Null_model	human	GSM1165982
chip_geo	CyT49	SOX9	292	6132	0.047619	262.233	16.3941	1.81573	1.11351	0.0347061	1	Null_Model_DNMT3A_growth_syndrome_Null_model	human	GSM1517603
chip_geo	WA01	TAFII	209	6132	0.0340835	184.555	13.4649	1.81543	1.13245	0.0347289	1	Null_Model_DNMT3A_growth_syndrome_Null_model	human	GSM447586
chip_geo	HEK293	ZNF493	269	6132	0.0438682	242.094	14.8212	1.81538	1.11114	0.0347326	1	Null_Model_DNMT3A_growth_syndrome_Null_model	human	GSM2827531
chip_geo	CD34+	CTCF	229	6132	0.0373451	203.058	14.2911	1.81525	1.12776	0.0347424	1	Null_Model_DNMT3A_growth_syndrome_Null_model	human	GSM651541
chip_geo	A-549	JUN	380	6132	0.06197	347.303	18.0126	1.81524	1.09415	0.0347434	1	Null_Model_DNMT3A_growth_syndrome_Null_model	human	GSM2437829
chip_geo	IMEC	MYC	295	6132	0.0481083	265.374	16.3258	1.81469	1.11164	0.0347854	1	Null_Model_DNMT3A_growth_syndrome_Null_model	human	GSM1618028
chip_geo	NALM-6	IKZF1	475	6132	0.0774625	437.751	20.5273	1.81459	1.08509	0.0347932	1	Null_Model_DNMT3A_growth_syndrome_Null_model	human	GSM1080931
chip_geo	HEK293	ZNF76	547	6132	0.0892042	508.769	21.0713	1.81435	1.07514	0.0348117	1	Null_Model_DNMT3A_growth_syndrome_Null_model	human	GSM2422954
chip_geo	UCLA 1	TFAP2C	109	6132	0.0177756	91.7522	9.50897	1.81384	1.18798	0.0348512	1	Null_Model_DNMT3A_growth_syndrome_Null_model	human	GSM2698943
chip_geo	fibroblast of arm	POU5F1	140	6132	0.0228311	120.93	10.515	1.81359	1.15769	0.0348701	1	Null_Model_DNMT3A_growth_syndrome_Null_model	human	GSM2527651
chip_geo	MCF-7	FOS	124	6132	0.0202218	104.944	10.5093	1.81325	1.18158	0.0348966	1	Null_Model_DNMT3A_growth_syndrome_Null_model	human	GSM659789
chip_geo	HEK293	ZBTB49	262	6132	0.0427267	235.009	14.8942	1.81218	1.11485	0.0349789	1	Null_Model_DNMT3A_growth_syndrome_Null_model	human	GSM2424163
chip_geo	HEK293	ZNF34	454	6132	0.0740378	420.093	18.7114	1.81211	1.08071	0.0349847	1	Null_Model_DNMT3A_growth_syndrome_Null_model	human	GSM2828556
chip_geo	glioblastoma cells	KLF4	50	6132	0.00815395	38.6643	6.25581	1.81202	1.29318	0.0349915	1	Null_Model_DNMT3A_growth_syndrome_Null_model	human	GSM2573759
chip_geo	CD4+ cells	STAT5B	114	6132	0.018591	96.0879	9.89436	1.81033	1.18641	0.035122	1	Null_Model_DNMT3A_growth_syndrome_Null_model	human	GSM671401
chip_geo	HEK293T/17	NCOR1	350	6132	0.0570776	317.73	17.839	1.80894	1.10156	0.0352298	1	Null_Model_DNMT3A_growth_syndrome_Null_model	human	GSM865744
chip_geo	MCF-7	GTF2F1	785	6132	0.128017	737.701	26.1475	1.80892	1.06412	0.0352318	1	Null_Model_DNMT3A_growth_syndrome_Null_model	human	GSM2423665
chip_geo	LoVo	MED12	533	6132	0.0869211	494.832	21.1223	1.807	1.07713	0.0353815	1	Null_Model_DNMT3A_growth_syndrome_Null_model	human	GSM1208646
chip_geo	MCF-7	POLR2A	158	6132	0.0257665	137.579	11.3014	1.8069	1.14843	0.0353885	1	Null_Model_DNMT3A_growth_syndrome_Null_model	human	GSM1727112
chip_geo	LNCaP C4-2B	CTCF	740	6132	0.120678	694.565	25.147	1.80676	1.06541	0.0354	1	Null_Model_DNMT3A_growth_syndrome_Null_model	human	GSM2827409
chip_geo	HCT 116	POLR2A-S5P	105	6132	0.0171233	87.7223	9.56529	1.80629	1.19696	0.0354363	1	Null_Model_DNMT3A_growth_syndrome_Null_model	human	GSM2670983
chip_geo	SK-MEL-5	POLR2A	198	6132	0.0322896	173.203	13.7335	1.80561	1.14317	0.03549	1	Null_Model_DNMT3A_growth_syndrome_Null_model	human	GSM1968287
chip_geo	U2OS	SQSTM1	57	6132	0.0092955	45.2328	6.52279	1.80402	1.26015	0.0356142	1	Null_Model_DNMT3A_growth_syndrome_Null_model	human	GSM2144045
chip_geo	A-549	FOSL2	194	6132	0.0316373	171.391	12.533	1.80399	1.13192	0.0356166	1	Null_Model_DNMT3A_growth_syndrome_Null_model	human	GSM2421720
chip_geo	HCT 116	POLR2A	493	6132	0.0803979	456.747	20.0979	1.8038	1.07937	0.035631	1	Null_Model_DNMT3A_growth_syndrome_Null_model	human	GSM2712771
chip_geo	C4-2	POLR2A	372	6132	0.0606654	340.354	17.5452	1.80371	1.09298	0.0356385	1	Null_Model_DNMT3A_growth_syndrome_Null_model	human	GSM1340255
chip_geo	Jurkat	H3K27ac	358	6132	0.0583823	325.009	18.2949	1.80329	1.10151	0.0356717	1	Null_Model_DNMT3A_growth_syndrome_Null_model	human	GSM1603210
chip_geo	HEK293T/17	ZNF534	366	6132	0.0596869	333.117	18.2386	1.80294	1.09871	0.0356985	1	Null_Model_DNMT3A_growth_syndrome_Null_model	human	GSM2466584
chip_geo	HCT116	POLR2A	514	6132	0.0838226	476.185	20.9752	1.80285	1.07941	0.0357057	1	Null_Model_DNMT3A_growth_syndrome_Null_model	human	GSM2571058
chip_geo	K562	AGO1	308	6132	0.0502283	278.695	16.2569	1.8026	1.10515	0.0357258	1	Null_Model_DNMT3A_growth_syndrome_Null_model	human	GSM2827303
chip_geo	A-549	CHD4	157	6132	0.0256034	135.26	12.0619	1.8024	1.16073	0.0357415	1	Null_Model_DNMT3A_growth_syndrome_Null_model	human	GSM2700403
chip_geo	HeLa	PHF8	192	6132	0.0313112	169.036	12.7422	1.8022	1.13585	0.0357572	1	Null_Model_DNMT3A_growth_syndrome_Null_model	human	GSM558470
chip_geo	FULR	CONTROL	347	6132	0.0565884	316.561	16.8897	1.8022	1.09615	0.0357574	1	Null_Model_DNMT3A_growth_syndrome_Null_model	human	GSM2813089
chip_geo	K562	ZHX1	145	6132	0.0236464	125.627	10.7501	1.80209	1.15421	0.0357654	1	Null_Model_DNMT3A_growth_syndrome_Null_model	human	GSM2423666
chip_geo	MCF-7	RARG	113	6132	0.0184279	95.6693	9.62328	1.80091	1.18115	0.0358585	1	Null_Model_DNMT3A_growth_syndrome_Null_model	human	GSM1469985
chip_geo	A-549	JUNB	268	6132	0.0437052	241.393	14.7749	1.80085	1.11022	0.0358629	1	Null_Model_DNMT3A_growth_syndrome_Null_model	human	GSM2437846
chip_geo	K562	ZNF263	209	6132	0.0340835	184.091	13.8386	1.79997	1.13531	0.0359325	1	Null_Model_DNMT3A_growth_syndrome_Null_model	human	GSM476651
chip_geo	HUES 64	GATA4	265	6132	0.0432159	237.828	15.1047	1.7989	1.11425	0.0360175	1	Null_Model_DNMT3A_growth_syndrome_Null_model	human	GSM1505653
chip_geo	WON,M	ERCC6	334	6132	0.0544684	303.216	17.1202	1.79812	1.10153	0.0360788	1	Null_Model_DNMT3A_growth_syndrome_Null_model	human	GSM1232564
chip_geo	GM12878	POLR2A	400	6132	0.0652316	367.133	18.2792	1.79807	1.08952	0.0360832	1	Null_Model_DNMT3A_growth_syndrome_Null_model	human	GSM486498
chip_geo	SF8628	BRD2	147	6132	0.0239726	127.552	10.8196	1.79744	1.15247	0.036133	1	Null_Model_DNMT3A_growth_syndrome_Null_model	human	GSM2265637
chip_geo	adult ProEs	TAL1	392	6132	0.0639269	359.213	18.247	1.79686	1.09128	0.036179	1	Null_Model_DNMT3A_growth_syndrome_Null_model	human	GSM1278241
chip_geo	human aortic endothelial cell	ERG	282	6132	0.0459883	254.946	15.0638	1.79596	1.10612	0.0362503	1	Null_Model_DNMT3A_growth_syndrome_Null_model	human	GSM2576175
chip_geo	Hep-G2	SSRP1	459	6132	0.0748532	422.293	20.4407	1.79579	1.08692	0.0362638	1	Null_Model_DNMT3A_growth_syndrome_Null_model	human	GSM2534174
chip_geo	A-549	SMC1A	636	6132	0.103718	594.985	22.8561	1.79448	1.06893	0.0363679	1	Null_Model_DNMT3A_growth_syndrome_Null_model	human	GSM2040034
chip_geo	.	POLI	140	6132	0.0228311	119.764	11.2797	1.79399	1.16896	0.0364071	1	Null_Model_DNMT3A_growth_syndrome_Null_model	human	GSM2741448
chip_geo	A-549	NKX2-1	431	6132	0.070287	396.297	19.3557	1.79292	1.08757	0.0364929	1	Null_Model_DNMT3A_growth_syndrome_Null_model	human	GSM2310998
chip_geo	ascending aorta tissue	CTCF	665	6132	0.108447	623.812	22.9738	1.79281	1.06603	0.0365013	1	Null_Model_DNMT3A_growth_syndrome_Null_model	human	GSM2828714
chip_geo	LoVo	MECOM	394	6132	0.0642531	361.834	17.9465	1.79231	1.0889	0.0365414	1	Null_Model_DNMT3A_growth_syndrome_Null_model	human	GSM1208740
chip_geo	L-1236	RELB	270	6132	0.0440313	242.513	15.3469	1.79102	1.11334	0.0366451	1	Null_Model_DNMT3A_growth_syndrome_Null_model	human	GSM1556334
chip_geo	HeLa	CONTROL	200	6132	0.0326158	175.999	13.4009	1.79099	1.13637	0.0366471	1	Null_Model_DNMT3A_growth_syndrome_Null_model	human	GSM802741
chip_geo	HCT 116	POLR2A	495	6132	0.0807241	458.221	20.5526	1.78951	1.08027	0.036766	1	Null_Model_DNMT3A_growth_syndrome_Null_model	human	GSM2571036
chip_geo	HeLa S3	ZNF274	110	6132	0.0179387	92.8212	9.60047	1.78937	1.18507	0.0367774	1	Null_Model_DNMT3A_growth_syndrome_Null_model	human	GSM607485
chip_geo	GM12865	CTCF	475	6132	0.0774625	438.923	20.1634	1.78923	1.08219	0.0367888	1	Null_Model_DNMT3A_growth_syndrome_Null_model	human	GSM749740
chip_geo	A-549	CEBPB	165	6132	0.026908	143.095	12.2437	1.78909	1.15308	0.0368	1	Null_Model_DNMT3A_growth_syndrome_Null_model	human	GSM2421541
chip_geo	human aortic endothelial cell	JUN	582	6132	0.0949119	542.644	22.0073	1.7883	1.07253	0.0368639	1	Null_Model_DNMT3A_growth_syndrome_Null_model	human	GSM2576177
chip_geo	NHEK	CTCF	493	6132	0.0803979	457.522	19.8424	1.78796	1.07754	0.036891	1	Null_Model_DNMT3A_growth_syndrome_Null_model	human	GSM646454
chip_geo	K562	CTCF	484	6132	0.0789302	446.699	20.8648	1.78773	1.0835	0.0369096	1	Null_Model_DNMT3A_growth_syndrome_Null_model	human	GSM1224673
chip_geo	MDA-MB-231	WWTR1	336	6132	0.0547945	306.529	16.4859	1.78763	1.09614	0.0369182	1	Null_Model_DNMT3A_growth_syndrome_Null_model	human	GSM1614031
chip_geo	Hep-G2	FUS	208	6132	0.0339204	184.94	12.903	1.78718	1.12469	0.036954	1	Null_Model_DNMT3A_growth_syndrome_Null_model	human	GSM2827599
chip_geo	HCC1395	BRD4	445	6132	0.0725701	410.529	19.2929	1.78669	1.08397	0.0369937	1	Null_Model_DNMT3A_growth_syndrome_Null_model	human	GSM1842698
chip_geo	Human breast tumor	ESR1	376	6132	0.0613177	344.389	17.6951	1.78645	1.09179	0.0370136	1	Null_Model_DNMT3A_growth_syndrome_Null_model	human	GSM2797075
chip_geo	LoVo	ZIC2	87	6132	0.0141879	72.1848	8.29824	1.78534	1.20524	0.0371031	1	Null_Model_DNMT3A_growth_syndrome_Null_model	human	GSM1208808
chip_geo	GM18505	CTCF	573	6132	0.0934442	533.975	21.8623	1.78504	1.07308	0.0371275	1	Null_Model_DNMT3A_growth_syndrome_Null_model	human	GSM1233994
chip_geo	HUES 64	SOX2	69	6132	0.0112524	55.2088	7.72731	1.78474	1.2498	0.0371521	1	Null_Model_DNMT3A_growth_syndrome_Null_model	human	GSM1124068
chip_geo	Human breast tumor	ESR1	177	6132	0.028865	154.171	12.7959	1.7841	1.14808	0.037204	1	Null_Model_DNMT3A_growth_syndrome_Null_model	human	GSM2797119
chip_geo	HBEC	INTS12	675	6132	0.110078	632.371	23.8962	1.78394	1.06741	0.0372167	1	Null_Model_DNMT3A_growth_syndrome_Null_model	human	GSM2125503
chip_geo	mesenchymal stem cells	CHD1	288	6132	0.0469667	259.636	15.9023	1.78362	1.10924	0.0372424	1	Null_Model_DNMT3A_growth_syndrome_Null_model	human	GSM2359989
chip_geo	BEAS-2B	RNAP2	337	6132	0.0549576	305.819	17.4862	1.78316	1.10196	0.0372798	1	Null_Model_DNMT3A_growth_syndrome_Null_model	human	GSM2103058
chip_geo	bone marrow CD34+ HSPCs	MYCN	298	6132	0.0485975	267.854	16.9087	1.78287	1.11255	0.0373041	1	Null_Model_DNMT3A_growth_syndrome_Null_model	human	GSM2267693
chip_geo	NPC	SOX2	78	6132	0.0127202	63.8741	7.92402	1.78266	1.22115	0.0373205	1	Null_Model_DNMT3A_growth_syndrome_Null_model	human	GSM1643798
chip_geo	HCT 116	CBX3	125	6132	0.0203849	106.612	10.3277	1.78042	1.17247	0.037504	1	Null_Model_DNMT3A_growth_syndrome_Null_model	human	GSM699735
chip_geo	iPSC	MED1	56	6132	0.00913242	44.008	6.73721	1.77997	1.2725	0.0375406	1	Null_Model_DNMT3A_growth_syndrome_Null_model	human	GSM2280026
chip_geo	GM12891	POLR2A	268	6132	0.0437052	241.996	14.6124	1.77959	1.10746	0.0375719	1	Null_Model_DNMT3A_growth_syndrome_Null_model	human	GSM486507
chip_geo	A-549	USF2	517	6132	0.0843118	479.08	21.3159	1.77895	1.07915	0.0376237	1	Null_Model_DNMT3A_growth_syndrome_Null_model	human	GSM2827548
chip_geo	Hep-G2	ZNF384	211	6132	0.0344097	186.646	13.691	1.7788	1.13048	0.0376362	1	Null_Model_DNMT3A_growth_syndrome_Null_model	human	GSM2423015
chip_geo	Hep-G2	SMARCB1	53	6132	0.00864318	41.9111	6.23467	1.77859	1.26458	0.0376536	1	Null_Model_DNMT3A_growth_syndrome_Null_model	human	GSM1704017
chip_geo	HBL-1 [Human diffuse large B-cell lymphoma]	POU2AF1	304	6132	0.049576	275.51	16.018	1.77859	1.10341	0.0376532	1	Null_Model_DNMT3A_growth_syndrome_Null_model	human	GSM2095820
chip_geo	SKH1	CEBPA	175	6132	0.0285388	153.31	12.196	1.77848	1.14148	0.0376625	1	Null_Model_DNMT3A_growth_syndrome_Null_model	human	GSM2743155
chip_geo	lower leg skin tissue	POLR2A	271	6132	0.0441944	243.102	15.6877	1.77834	1.11476	0.0376737	1	Null_Model_DNMT3A_growth_syndrome_Null_model	human	GSM2827469
chip_geo	MCF-7	ESR1	126	6132	0.0205479	107.333	10.5054	1.77692	1.17392	0.0377906	1	Null_Model_DNMT3A_growth_syndrome_Null_model	human	GSM798390
chip_geo	A-549	TAF1	393	6132	0.06409	361.028	18.0108	1.77516	1.08856	0.0379355	1	Null_Model_DNMT3A_growth_syndrome_Null_model	human	GSM1010812
chip_geo	GM12878	EGR1	302	6132	0.0492498	275.228	15.0846	1.7748	1.09727	0.0379653	1	Null_Model_DNMT3A_growth_syndrome_Null_model	human	GSM1010730
chip_geo	transverse colon	EP300	671	6132	0.109426	628.599	23.8914	1.77472	1.06745	0.0379718	1	Null_Model_DNMT3A_growth_syndrome_Null_model	human	GSM2827239
chip_geo	GM12892	POLR2A	416	6132	0.0678408	383.134	18.5484	1.77191	1.08578	0.0382043	1	Null_Model_DNMT3A_growth_syndrome_Null_model	human	GSM486472
chip_geo	CS1AN	POLR2A	514	6132	0.0838226	476.569	21.1382	1.77076	1.07854	0.0383004	1	Null_Model_DNMT3A_growth_syndrome_Null_model	human	GSM1405141
chip_geo	DLD-1	TFAP4	391	6132	0.0637639	358.837	18.1662	1.77048	1.08963	0.0383238	1	Null_Model_DNMT3A_growth_syndrome_Null_model	human	GSM1141538
chip_geo	A-549	JUN	642	6132	0.104697	599.498	24.017	1.76968	1.0709	0.0383902	1	Null_Model_DNMT3A_growth_syndrome_Null_model	human	GSM2437886
chip_geo	Jurkat	ARID5B	285	6132	0.0464775	257.673	15.443	1.76952	1.10605	0.0384037	1	Null_Model_DNMT3A_growth_syndrome_Null_model	human	GSM2570506
chip_geo	MDA-MB-231	YAP1	243	6132	0.0396282	217.07	14.6578	1.76903	1.11945	0.0384445	1	Null_Model_DNMT3A_growth_syndrome_Null_model	human	GSM1614029
chip_geo	GM12865	CTCF	450	6132	0.0733855	416.075	19.1853	1.76828	1.08154	0.038507	1	Null_Model_DNMT3A_growth_syndrome_Null_model	human	GSM749725
chip_geo	A-549	FOSL2	112	6132	0.0182648	95.023	9.60242	1.76799	1.17866	0.0385309	1	Null_Model_DNMT3A_growth_syndrome_Null_model	human	GSM2421687
chip_geo	LoVo	CREM	171	6132	0.0278865	149.69	12.0707	1.76541	1.14236	0.0387478	1	Null_Model_DNMT3A_growth_syndrome_Null_model	human	GSM1208722
chip_geo	HCT 116	CTCF	502	6132	0.0818656	463.845	21.6164	1.76509	1.08226	0.0387745	1	Null_Model_DNMT3A_growth_syndrome_Null_model	human	GSM2809616
chip_geo	SGBS	MED1	299	6132	0.0487606	270.636	16.0736	1.76461	1.1048	0.0388144	1	Null_Model_DNMT3A_growth_syndrome_Null_model	human	GSM1566731
chip_geo	WA01	CTCF	727	6132	0.118558	683.9	24.4656	1.76166	1.06302	0.0390638	1	Null_Model_DNMT3A_growth_syndrome_Null_model	human	GSM624077
chip_geo	K562	SRSF1	118	6132	0.0192433	99.7133	10.3818	1.76141	1.18339	0.0390843	1	Null_Model_DNMT3A_growth_syndrome_Null_model	human	GSM2828674
chip_geo	GM12878	SMAD5	184	6132	0.0300065	162.229	12.3602	1.7614	1.1342	0.0390856	1	Null_Model_DNMT3A_growth_syndrome_Null_model	human	GSM2527633
chip_geo	LoVo	CREB3L4	254	6132	0.041422	227.334	15.1399	1.76133	1.1173	0.0390914	1	Null_Model_DNMT3A_growth_syndrome_Null_model	human	GSM1208721
chip_geo	Jurkat E6.1	KDM3A	125	6132	0.0203849	106.74	10.3803	1.75908	1.17107	0.0392822	1	Null_Model_DNMT3A_growth_syndrome_Null_model	human	GSM1525103
chip_geo	MCF-7	POLR2A	295	6132	0.0481083	267.237	15.7853	1.7588	1.10389	0.0393058	1	Null_Model_DNMT3A_growth_syndrome_Null_model	human	GSM2151650
chip_geo	KB	RELA	280	6132	0.0456621	252.852	15.4421	1.75804	1.10737	0.0393701	1	Null_Model_DNMT3A_growth_syndrome_Null_model	human	GSM1267410
chip_geo	MM.1S	BRD2	320	6132	0.0521853	290.323	16.8836	1.75776	1.10222	0.0393944	1	Null_Model_DNMT3A_growth_syndrome_Null_model	human	GSM1247824
chip_geo	MCF-7	NELFE	603	6132	0.0983366	563.414	22.5221	1.75767	1.07026	0.0394015	1	Null_Model_DNMT3A_growth_syndrome_Null_model	human	GSM2151630
chip_geo	SaOS-2	TP53	243	6132	0.0396282	217.337	14.6143	1.75604	1.11808	0.0395405	1	Null_Model_DNMT3A_growth_syndrome_Null_model	human	GSM501691
chip_geo	A-549	RELA	671	6132	0.109426	629.949	23.3805	1.75578	1.06517	0.039563	1	Null_Model_DNMT3A_growth_syndrome_Null_model	human	GSM847877
chip_geo	Kasumi-1	NR4A1	573	6132	0.0934442	535.125	21.5762	1.75541	1.07078	0.0395942	1	Null_Model_DNMT3A_growth_syndrome_Null_model	human	GSM2095924
chip_geo	RPE	E2F4	49	6132	0.00799087	38.1958	6.15497	1.75536	1.28286	0.0395987	1	Null_Model_DNMT3A_growth_syndrome_Null_model	human	GSM1463919
chip_geo	ECC-1	POLR2A	631	6132	0.102903	591.064	22.7511	1.75535	1.06757	0.0395999	1	Null_Model_DNMT3A_growth_syndrome_Null_model	human	GSM803536
chip_geo	LS174T	MYC	94	6132	0.0153294	78.6973	8.71959	1.75498	1.19445	0.0396315	1	Null_Model_DNMT3A_growth_syndrome_Null_model	human	GSM1430922
chip_geo	differentiated keratinocytes	DNMT3A	300	6132	0.0489237	270.748	16.6706	1.75469	1.10804	0.039656	1	Null_Model_DNMT3A_growth_syndrome_Null_model	human	GSM1607392
chip_geo	MV4-11	CEBPbeta	603	6132	0.0983366	562.768	22.9417	1.75365	1.07149	0.0397451	1	Null_Model_DNMT3A_growth_syndrome_Null_model	human	GSM2345027
chip_geo	HEK	SIX2	638	6132	0.104044	598.141	22.742	1.75267	1.06664	0.0398297	1	Null_Model_DNMT3A_growth_syndrome_Null_model	human	GSM1904597
chip_geo	GM12878	MYC	76	6132	0.012394	61.8062	8.09867	1.75261	1.22965	0.0398345	1	Null_Model_DNMT3A_growth_syndrome_Null_model	human	GSM748526
chip_geo	transverse colon tissue	CTCF	821	6132	0.133888	777.035	25.0882	1.75242	1.05658	0.0398511	1	Null_Model_DNMT3A_growth_syndrome_Null_model	human	GSM2828689
chip_geo	melanocyte	MITF	479	6132	0.0781148	442.555	20.7991	1.75222	1.08235	0.0398683	1	Null_Model_DNMT3A_growth_syndrome_Null_model	human	GSM1226221
chip_geo	A-549	BHLHE40	148	6132	0.0241357	127.995	11.4174	1.75215	1.1563	0.039874	1	Null_Model_DNMT3A_growth_syndrome_Null_model	human	GSM935440
chip_geo	GM12892	RELA	291	6132	0.047456	262.339	16.3618	1.75172	1.10925	0.0399107	1	Null_Model_DNMT3A_growth_syndrome_Null_model	human	GSM486295
chip_geo	LoVo	SMC1A	689	6132	0.112361	647.577	23.6561	1.75103	1.06397	0.0399701	1	Null_Model_DNMT3A_growth_syndrome_Null_model	human	GSM1208678
chip_geo	Hep-G2	ZNF24	437	6132	0.0712655	402.91	19.4693	1.75096	1.08461	0.0399763	1	Null_Model_DNMT3A_growth_syndrome_Null_model	human	GSM2827345
chip_geo	GM12878	REST	121	6132	0.0197326	103.304	10.1123	1.74999	1.1713	0.0400604	1	Null_Model_DNMT3A_growth_syndrome_Null_model	human	GSM1333959
chip_geo	K562	EPC1	214	6132	0.0348989	190.651	13.3446	1.74967	1.12247	0.040088	1	Null_Model_DNMT3A_growth_syndrome_Null_model	human	GSM1705250
chip_geo	GM12878	ELF1	990	6132	0.161448	941.732	27.6095	1.74823	1.05125	0.0402122	1	Null_Model_DNMT3A_growth_syndrome_Null_model	human	GSM803496
chip_geo	GP5d	REST	67	6132	0.0109263	54.4575	7.17499	1.74808	1.23032	0.040225	1	Null_Model_DNMT3A_growth_syndrome_Null_model	human	GSM1240824
chip_geo	A-549	JUN	44	6132	0.00717547	33.9051	5.77564	1.74784	1.29774	0.0402456	1	Null_Model_DNMT3A_growth_syndrome_Null_model	human	GSM2424254
chip_geo	K562	CTCF	560	6132	0.0913242	522.2	21.6295	1.74762	1.07239	0.0402648	1	Null_Model_DNMT3A_growth_syndrome_Null_model	human	GSM646433
chip_geo	K562	ZNF24	742	6132	0.121005	699.74	24.19	1.74699	1.06039	0.0403191	1	Null_Model_DNMT3A_growth_syndrome_Null_model	human	GSM2423009
chip_geo	MV4-11	PRH2	399	6132	0.0650685	365.697	19.0629	1.74699	1.09107	0.0403193	1	Null_Model_DNMT3A_growth_syndrome_Null_model	human	GSM2561538
chip_geo	A-549	JUNB	184	6132	0.0300065	161.453	12.9143	1.74592	1.13965	0.040412	1	Null_Model_DNMT3A_growth_syndrome_Null_model	human	GSM2437818
chip_geo	Fetal osteoblast	POLR2A	340	6132	0.0554468	310.6	16.8427	1.74554	1.09465	0.0404454	1	Null_Model_DNMT3A_growth_syndrome_Null_model	human	GSM2360006
chip_geo	UtE-iPS-11	EZH2	141	6132	0.0229941	121.432	11.2126	1.74522	1.16115	0.040473	1	Null_Model_DNMT3A_growth_syndrome_Null_model	human	GSM1180154
chip_geo	Hep-G2	RFXANK	271	6132	0.0441944	243.714	15.6384	1.74479	1.11196	0.0405104	1	Null_Model_DNMT3A_growth_syndrome_Null_model	human	GSM2534485
chip_geo	K562	MORC2	233	6132	0.0379974	207.706	14.5096	1.74324	1.12178	0.0406456	1	Null_Model_DNMT3A_growth_syndrome_Null_model	human	GSM2509455
chip_geo	H3396	RAC3	130	6132	0.0212003	111.816	10.4336	1.74281	1.16262	0.0406832	1	Null_Model_DNMT3A_growth_syndrome_Null_model	human	GSM801063
chip_geo	LX-2	POLR2A	223	6132	0.0363666	198.924	13.815	1.74274	1.12103	0.0406897	1	Null_Model_DNMT3A_growth_syndrome_Null_model	human	GSM1416811
chip_geo	CCRF-CEM	LMO2	42	6132	0.00684932	32.004	5.7369	1.74241	1.31234	0.0407187	1	Null_Model_DNMT3A_growth_syndrome_Null_model	human	GSM837992
chip_geo	K-562	HDAC8	208	6132	0.0339204	185.031	13.1852	1.74203	1.12414	0.0407517	1	Null_Model_DNMT3A_growth_syndrome_Null_model	human	GSM777640
chip_geo	IMR-90	RB1	32	6132	0.00521853	23.7033	4.76433	1.74142	1.35002	0.0408051	1	Null_Model_DNMT3A_growth_syndrome_Null_model	human	GSM497498
chip_geo	MCF-7	NELFE	265	6132	0.0432159	237.983	15.5237	1.74036	1.11352	0.0408975	1	Null_Model_DNMT3A_growth_syndrome_Null_model	human	GSM2151671
chip_geo	THP-1	RAD21	428	6132	0.0697978	394.067	19.4978	1.74036	1.08611	0.0408981	1	Null_Model_DNMT3A_growth_syndrome_Null_model	human	GSM3111908
chip_geo	UtE-iPS-6	EZH2	298	6132	0.0485975	269.253	16.5191	1.74024	1.10677	0.0409083	1	Null_Model_DNMT3A_growth_syndrome_Null_model	human	GSM1180162
chip_geo	HeLa	GTF2B	123	6132	0.0200587	105.506	10.0559	1.73963	1.16581	0.0409617	1	Null_Model_DNMT3A_growth_syndrome_Null_model	human	GSM1846783
chip_geo	HUES 64	POU5F1	349	6132	0.0569145	319.738	16.8218	1.73952	1.09152	0.0409719	1	Null_Model_DNMT3A_growth_syndrome_Null_model	human	GSM1124067
chip_geo	Hep-G2	KAT8	609	6132	0.0993151	569.011	22.9892	1.73947	1.07028	0.0409763	1	Null_Model_DNMT3A_growth_syndrome_Null_model	human	GSM2534669
chip_geo	WA01	YY1	158	6132	0.0257665	138.406	11.2695	1.73871	1.14157	0.0410426	1	Null_Model_DNMT3A_growth_syndrome_Null_model	human	GSM956127
chip_geo	DLD-1	Anti-FLAG	64	6132	0.0104371	52.029	6.88739	1.73811	1.23008	0.0410959	1	Null_Model_DNMT3A_growth_syndrome_Null_model	human	GSM1295631
chip_geo	HEK293	WT1	768	6132	0.125245	723.276	25.7348	1.73789	1.06184	0.041115	1	Null_Model_DNMT3A_growth_syndrome_Null_model	human	GSM2424204
chip_geo	AML CD34+	KDM2B	389	6132	0.0634377	357.053	18.3827	1.73789	1.08947	0.041115	1	Null_Model_DNMT3A_growth_syndrome_Null_model	human	GSM1612048
chip_geo	LNCaPC4-2B	POLR2A	99	6132	0.0161448	83.2388	9.07358	1.73705	1.18935	0.0411895	1	Null_Model_DNMT3A_growth_syndrome_Null_model	human	GSM1868875
chip_geo	HUES 64	HEY1	241	6132	0.039302	215.997	14.3943	1.73701	1.11576	0.0411927	1	Null_Model_DNMT3A_growth_syndrome_Null_model	human	GSM1505679
chip_geo	THP-1	POLR2A	358	6132	0.0583823	327.162	17.7552	1.73686	1.09426	0.0412063	1	Null_Model_DNMT3A_growth_syndrome_Null_model	human	GSM1520912
chip_geo	Kem-BL	Control	759	6132	0.123777	716.097	24.7032	1.73674	1.05991	0.0412165	1	Null_Model_DNMT3A_growth_syndrome_Null_model	human	GSM2136846
chip_geo	A-549	PHF8	330	6132	0.053816	301.088	16.6531	1.73614	1.09603	0.0412698	1	Null_Model_DNMT3A_growth_syndrome_Null_model	human	GSM2700325
chip_geo	HEK293	ZNF302	330	6132	0.053816	300.258	17.1367	1.73559	1.09906	0.0413186	1	Null_Model_DNMT3A_growth_syndrome_Null_model	human	GSM2827341
chip_geo	HEK293T/17	EP300	489	6132	0.0797456	453.481	20.477	1.7346	1.07833	0.0414056	1	Null_Model_DNMT3A_growth_syndrome_Null_model	human	GSM1820942
chip_geo	HEK293	ZBTB1	518	6132	0.0844749	481.544	21.0193	1.73438	1.07571	0.0414252	1	Null_Model_DNMT3A_growth_syndrome_Null_model	human	GSM2424169
chip_geo	K562	NR2F6	543	6132	0.0885519	505.763	21.4891	1.73282	1.07362	0.0415637	1	Null_Model_DNMT3A_growth_syndrome_Null_model	human	GSM2534342
chip_geo	Primary_Cell_type:Liver	ZBTB33	396	6132	0.0645793	364.947	17.925	1.73239	1.08509	0.0416024	1	Null_Model_DNMT3A_growth_syndrome_Null_model	human	GSM2534095
chip_geo	Jurkat	CONTROL	228	6132	0.037182	204.604	13.5102	1.7317	1.11435	0.0416635	1	Null_Model_DNMT3A_growth_syndrome_Null_model	human	GSM1581343
chip_geo	pancreas	CTCF	449	6132	0.0732224	416.241	18.9175	1.73169	1.0787	0.0416642	1	Null_Model_DNMT3A_growth_syndrome_Null_model	human	GSM1006881
chip_geo	C42B	ZFX	426	6132	0.0694716	392.274	19.4863	1.73077	1.08598	0.0417468	1	Null_Model_DNMT3A_growth_syndrome_Null_model	human	GSM2741768
chip_geo	VCaP	AR	572	6132	0.0932811	533.205	22.4152	1.73075	1.07276	0.0417478	1	Null_Model_DNMT3A_growth_syndrome_Null_model	human	GSM1328954
chip_geo	A-375	INO80	205	6132	0.0334312	182.11	13.2368	1.72927	1.12569	0.0418801	1	Null_Model_DNMT3A_growth_syndrome_Null_model	human	GSM2190575
chip_geo	HepG2	ZNF7	110	6132	0.0179387	93.4835	9.5574	1.72813	1.17668	0.041982	1	Null_Model_DNMT3A_growth_syndrome_Null_model	human	GSM2534140
chip_geo	C3	GTF2I	308	6132	0.0502283	280.341	16.0088	1.72775	1.09866	0.0420161	1	Null_Model_DNMT3A_growth_syndrome_Null_model	human	GSM1539060
chip_geo	LoVo	JUNB	355	6132	0.057893	324.782	17.4954	1.72718	1.09304	0.0420677	1	Null_Model_DNMT3A_growth_syndrome_Null_model	human	GSM1239510
chip_geo	K562	CTCF	484	6132	0.0789302	449.463	19.9977	1.72707	1.07684	0.0420776	1	Null_Model_DNMT3A_growth_syndrome_Null_model	human	GSM1224656
chip_geo	SH-EP	POLR2A	278	6132	0.0453359	252.166	14.965	1.7263	1.10245	0.0421466	1	Null_Model_DNMT3A_growth_syndrome_Null_model	human	GSM2113512
chip_geo	A-549	KDM1A	60	6132	0.00978474	48.0559	6.92235	1.72543	1.24854	0.0422246	1	Null_Model_DNMT3A_growth_syndrome_Null_model	human	GSM2700559
chip_geo	macrophages	ATF2	263	6132	0.0428898	237.557	14.7522	1.72466	1.1071	0.042294	1	Null_Model_DNMT3A_growth_syndrome_Null_model	human	GSM2135484
chip_geo	HUVEC	POLR2A	394	6132	0.0642531	362.894	18.0424	1.72405	1.08572	0.0423496	1	Null_Model_DNMT3A_growth_syndrome_Null_model	human	GSM1226377
chip_geo	Kasumi-1	GFI1	659	6132	0.107469	618.704	23.3785	1.72362	1.06513	0.0423881	1	Null_Model_DNMT3A_growth_syndrome_Null_model	human	GSM2759276
chip_geo	A-673	WDR5	377	6132	0.0614808	345.061	18.5469	1.72207	1.09256	0.0425288	1	Null_Model_DNMT3A_growth_syndrome_Null_model	human	GSM1517567
chip_geo	HeLa	POLR2A	239	6132	0.0389759	213.529	14.7983	1.72118	1.11928	0.042609	1	Null_Model_DNMT3A_growth_syndrome_Null_model	human	GSM1846802
chip_geo	T-47D	PGR	321	6132	0.0523483	291.066	17.3959	1.72075	1.10284	0.0426478	1	Null_Model_DNMT3A_growth_syndrome_Null_model	human	GSM2644592
chip_geo	BEAS-2B	SYNE1	346	6132	0.0564253	316.723	17.0205	1.72009	1.09244	0.0427081	1	Null_Model_DNMT3A_growth_syndrome_Null_model	human	GSM2103049
chip_geo	prostate gland tissue	POLR2A	643	6132	0.10486	601.888	23.9011	1.72008	1.0683	0.0427088	1	Null_Model_DNMT3A_growth_syndrome_Null_model	human	GSM2828493
chip_geo	T98G	EP300	310	6132	0.0505545	282.062	16.2434	1.71996	1.09905	0.0427195	1	Null_Model_DNMT3A_growth_syndrome_Null_model	human	GSM525270
chip_geo	HEK293-FT	HOXA9	89	6132	0.014514	73.8452	8.8138	1.71945	1.20522	0.0427666	1	Null_Model_DNMT3A_growth_syndrome_Null_model	human	GSM1529673
chip_geo	THP-1	VDR	38	6132	0.006197	28.2517	5.67103	1.71896	1.34505	0.0428111	1	Null_Model_DNMT3A_growth_syndrome_Null_model	human	GSM2371445
chip_geo	WA09	SMAD4	176	6132	0.0287019	155.11	12.1543	1.71874	1.13468	0.0428311	1	Null_Model_DNMT3A_growth_syndrome_Null_model	human	GSM727586
chip_geo	HEK293T/17	ZNF479	335	6132	0.0546314	306.659	16.4894	1.71872	1.09242	0.0428323	1	Null_Model_DNMT3A_growth_syndrome_Null_model	human	GSM2466568
chip_geo	HEK293T	MBD3L2	266	6132	0.043379	240.537	14.8199	1.71813	1.10586	0.0428861	1	Null_Model_DNMT3A_growth_syndrome_Null_model	human	GSM1937511
chip_geo	T508	EHMT2	276	6132	0.0450098	249.61	15.3707	1.71688	1.10572	0.0430006	1	Null_Model_DNMT3A_growth_syndrome_Null_model	human	GSM2183948
chip_geo	WA01	SIN3A	691	6132	0.112688	649.916	23.9376	1.71629	1.06321	0.0430543	1	Null_Model_DNMT3A_growth_syndrome_Null_model	human	GSM803428
chip_geo	normal epidermal keratinocytes	POLR2A	210	6132	0.0342466	187.011	13.3955	1.71618	1.12293	0.0430648	1	Null_Model_DNMT3A_growth_syndrome_Null_model	human	GSM748558
chip_geo	LoVo	REST	263	6132	0.0428898	236.415	15.4936	1.7159	1.11245	0.0430903	1	Null_Model_DNMT3A_growth_syndrome_Null_model	human	GSM1208790
chip_geo	A-549	FOSL2	187	6132	0.0304958	164.559	13.0896	1.71439	1.13637	0.043229	1	Null_Model_DNMT3A_growth_syndrome_Null_model	human	GSM2421910
chip_geo	GM18951	RELA	523	6132	0.0852903	486.329	21.3946	1.71405	1.0754	0.0432601	1	Null_Model_DNMT3A_growth_syndrome_Null_model	human	GSM486306
chip_geo	HCT 116	ELL2	54	6132	0.00880626	42.971	6.43569	1.71372	1.25666	0.0432902	1	Null_Model_DNMT3A_growth_syndrome_Null_model	human	GSM1727077
chip_geo	human breast cancer from mice	FOXA1	679	6132	0.110731	638.393	23.7082	1.7128	1.06361	0.0433744	1	Null_Model_DNMT3A_growth_syndrome_Null_model	human	GSM2702129
chip_geo	226LDM	CTCF	170	6132	0.0277234	148.835	12.3573	1.71275	1.1422	0.0433797	1	Null_Model_DNMT3A_growth_syndrome_Null_model	human	GSM2731525
chip_geo	HEK293T/17	ZNF284	61	6132	0.00994781	48.9321	7.04864	1.71209	1.24663	0.0434398	1	Null_Model_DNMT3A_growth_syndrome_Null_model	human	GSM2466518
chip_geo	A-549	FOSL2	93	6132	0.0151663	78.6963	8.35546	1.7119	1.18176	0.0434577	1	Null_Model_DNMT3A_growth_syndrome_Null_model	human	GSM2421455
chip_geo	HeLa	HCFC1	131	6132	0.0213633	113.063	10.4837	1.71095	1.15865	0.0435447	1	Null_Model_DNMT3A_growth_syndrome_Null_model	human	GSM779425
chip_geo	BRD4	NRAS	248	6132	0.0404436	223.058	14.5856	1.71004	1.11182	0.043629	1	Null_Model_DNMT3A_growth_syndrome_Null_model	human	GSM2476358
chip_geo	WA01	POLR2A-S5P	620	6132	0.101109	580.225	23.2639	1.70974	1.06855	0.0436569	1	Null_Model_DNMT3A_growth_syndrome_Null_model	human	GSM1579353
chip_geo	HCT 116	POLR2A	621	6132	0.101272	582.385	22.5913	1.70931	1.06631	0.0436971	1	Null_Model_DNMT3A_growth_syndrome_Null_model	human	GSM1162755
chip_geo	LX2	SMAD3	462	6132	0.0753425	427.106	20.4143	1.7093	1.0817	0.0436978	1	Null_Model_DNMT3A_growth_syndrome_Null_model	human	GSM934616
chip_geo	Hep-G2	ZFP64	309	6132	0.0503914	280.771	16.5209	1.70868	1.10054	0.0437556	1	Null_Model_DNMT3A_growth_syndrome_Null_model	human	GSM2534066
chip_geo	UM-SCC-25	TP63	612	6132	0.0998043	573.279	22.6702	1.70803	1.06754	0.0438157	1	Null_Model_DNMT3A_growth_syndrome_Null_model	human	GSM2790512
chip_geo	SKMNC	EP300	210	6132	0.0342466	186.987	13.4757	1.70774	1.12307	0.0438425	1	Null_Model_DNMT3A_growth_syndrome_Null_model	human	GSM1517552
chip_geo	HEK293	ZNF23	386	6132	0.0629485	354.285	18.576	1.70733	1.08952	0.0438808	1	Null_Model_DNMT3A_growth_syndrome_Null_model	human	GSM2827468
chip_geo	Hep-G2	HCFC1	202	6132	0.0329419	179.406	13.2422	1.70625	1.12594	0.0439812	1	Null_Model_DNMT3A_growth_syndrome_Null_model	human	GSM2423622
chip_geo	3M	KDM1A	325	6132	0.0530007	296.885	16.4808	1.70592	1.0947	0.0440114	1	Null_Model_DNMT3A_growth_syndrome_Null_model	human	GSM1374122
chip_geo	KYSE-70	SOX2	106	6132	0.0172864	89.6993	9.55733	1.70557	1.18173	0.044044	1	Null_Model_DNMT3A_growth_syndrome_Null_model	human	GSM1139032
chip_geo	MCF-7	POLR2A	621	6132	0.101272	582.292	22.7037	1.70494	1.06648	0.0441033	1	Null_Model_DNMT3A_growth_syndrome_Null_model	human	GSM1276021
chip_geo	MM.1S	HDAC3	307	6132	0.0500652	278.859	16.5081	1.70467	1.10091	0.0441279	1	Null_Model_DNMT3A_growth_syndrome_Null_model	human	GSM2302871
chip_geo	HMEC	CTCF	574	6132	0.0936073	536.34	22.0932	1.70461	1.07022	0.0441335	1	Null_Model_DNMT3A_growth_syndrome_Null_model	human	GSM749753
chip_geo	LNCaP	VDR	528	6132	0.0861057	491.027	21.6977	1.704	1.0753	0.0441903	1	Null_Model_DNMT3A_growth_syndrome_Null_model	human	GSM1576449
chip_geo	Kelly	POLR2A	117	6132	0.0190802	100.026	9.963	1.70371	1.1697	0.0442179	1	Null_Model_DNMT3A_growth_syndrome_Null_model	human	GSM1532407
chip_geo	U266B1	PRDM1	125	6132	0.0203849	107.829	10.0818	1.70316	1.15924	0.0442692	1	Null_Model_DNMT3A_growth_syndrome_Null_model	human	GSM2735456
chip_geo	HEK293T/17	ZNF75D	56	6132	0.00913242	44.7413	6.61075	1.7031	1.25164	0.044275	1	Null_Model_DNMT3A_growth_syndrome_Null_model	human	GSM2466648
chip_geo	A-549	JUNB	172	6132	0.0280496	151.262	12.1814	1.70245	1.1371	0.0443357	1	Null_Model_DNMT3A_growth_syndrome_Null_model	human	GSM2437762
chip_geo	HMEC	CTCF	399	6132	0.0650685	368.447	17.9468	1.70245	1.08293	0.0443359	1	Null_Model_DNMT3A_growth_syndrome_Null_model	human	GSM733724
chip_geo	Hep-G2	SMARCA2	174	6132	0.0283757	153.402	12.1009	1.70222	1.13428	0.0443574	1	Null_Model_DNMT3A_growth_syndrome_Null_model	human	GSM2740931
chip_geo	LCL	POLR2A	304	6132	0.049576	275.975	16.4639	1.70221	1.10155	0.0443583	1	Null_Model_DNMT3A_growth_syndrome_Null_model	human	GSM486473
chip_geo	NCI-N87	BRD4	691	6132	0.112688	649.756	24.2363	1.70173	1.06348	0.0444029	1	Null_Model_DNMT3A_growth_syndrome_Null_model	human	GSM2359449
chip_geo	A-549	BCL3	245	6132	0.0399543	220.645	14.3132	1.70155	1.11038	0.0444195	1	Null_Model_DNMT3A_growth_syndrome_Null_model	human	GSM2421697
chip_geo	RE	MORC2	357	6132	0.0582192	327.787	17.1701	1.70138	1.08912	0.0444361	1	Null_Model_DNMT3A_growth_syndrome_Null_model	human	GSM2789815
chip_geo	Jurkat E6.1	POLR2A	675	6132	0.110078	635.302	23.3349	1.70124	1.06249	0.0444487	1	Null_Model_DNMT3A_growth_syndrome_Null_model	human	GSM1150963
chip_geo	GM12878	ZNF143	892	6132	0.145466	846.134	26.9687	1.70072	1.05421	0.0444982	1	Null_Model_DNMT3A_growth_syndrome_Null_model	human	GSM2424177
chip_geo	human fetal osteoblasts (hFOB)	BRD4	124	6132	0.0202218	106.219	10.457	1.70041	1.1674	0.0445268	1	Null_Model_DNMT3A_growth_syndrome_Null_model	human	GSM2188491
chip_geo	HUES 64	CTCF	522	6132	0.0851272	487.143	20.5001	1.70034	1.07155	0.0445336	1	Null_Model_DNMT3A_growth_syndrome_Null_model	human	GSM1505625
chip_geo	Jurkat	H3K27ac	225	6132	0.0366928	201.488	13.8352	1.69946	1.11669	0.044616	1	Null_Model_DNMT3A_growth_syndrome_Null_model	human	GSM2684351
chip_geo	Raji	POLR2A	120	6132	0.0195695	102.431	10.3456	1.69825	1.17153	0.0447301	1	Null_Model_DNMT3A_growth_syndrome_Null_model	human	GSM1892290
chip_geo	K562	REST	83	6132	0.0135356	69.1738	8.14185	1.69816	1.19988	0.0447387	1	Null_Model_DNMT3A_growth_syndrome_Null_model	human	GSM1782714
chip_geo	SH-EP	POLR2A	216	6132	0.035225	192.758	13.6867	1.69813	1.12057	0.0447418	1	Null_Model_DNMT3A_growth_syndrome_Null_model	human	GSM2690206
chip_geo	K562	HDAC2	160	6132	0.0260926	140.946	11.2218	1.69794	1.13519	0.0447597	1	Null_Model_DNMT3A_growth_syndrome_Null_model	human	GSM830995
chip_geo	Jurkat	REST	62	6132	0.0101109	49.7872	7.19678	1.69698	1.2453	0.0448503	1	Null_Model_DNMT3A_growth_syndrome_Null_model	human	GSM1290166
chip_geo	K562	CREB3	633	6132	0.103229	593.431	23.3282	1.69621	1.06668	0.0449232	1	Null_Model_DNMT3A_growth_syndrome_Null_model	human	GSM2422990
chip_geo	BT168	POLR2A	232	6132	0.0378343	208.415	13.9067	1.69597	1.11317	0.0449456	1	Null_Model_DNMT3A_growth_syndrome_Null_model	human	GSM2304875
chip_geo	HeLa	PKNOX1	96	6132	0.0156556	80.5894	9.09353	1.69468	1.19122	0.0450684	1	Null_Model_DNMT3A_growth_syndrome_Null_model	human	GSM2715312
chip_geo	HeLa	POLR2A	618	6132	0.100783	578.874	23.0929	1.69428	1.06759	0.0451056	1	Null_Model_DNMT3A_growth_syndrome_Null_model	human	GSM1482891
chip_geo	A-375	POLR2A	568	6132	0.0926288	531.752	21.3965	1.6941	1.06817	0.0451231	1	Null_Model_DNMT3A_growth_syndrome_Null_model	human	GSM1661790
chip_geo	MCF-7	RARA	172	6132	0.0280496	152.018	11.7978	1.69371	1.13145	0.0451602	1	Null_Model_DNMT3A_growth_syndrome_Null_model	human	GSM1469982
chip_geo	NAMEC8	CONTROL	125	6132	0.0203849	107.694	10.2181	1.69362	1.16069	0.0451684	1	Null_Model_DNMT3A_growth_syndrome_Null_model	human	GSM1936776
chip_geo	HUES 64	SRF	438	6132	0.0714286	405.744	19.0676	1.69165	1.0795	0.0453564	1	Null_Model_DNMT3A_growth_syndrome_Null_model	human	GSM1505776
chip_geo	Jurkat	CONTROL	93	6132	0.0151663	78.047	8.83973	1.69157	1.19159	0.0453637	1	Null_Model_DNMT3A_growth_syndrome_Null_model	human	GSM1431907
chip_geo	GM12867	CTCF	460	6132	0.0750163	425.767	20.2388	1.69144	1.0804	0.0453761	1	Null_Model_DNMT3A_growth_syndrome_Null_model	human	GSM849301
chip_geo	Hep-G2	HNRNPL	441	6132	0.0719178	406.301	20.5374	1.68956	1.0854	0.0455558	1	Null_Model_DNMT3A_growth_syndrome_Null_model	human	GSM2827196
chip_geo	A-549	JUNB	530	6132	0.0864318	493.477	21.6179	1.68951	1.07401	0.0455613	1	Null_Model_DNMT3A_growth_syndrome_Null_model	human	GSM2437795
chip_geo	LX-2	BRD2	206	6132	0.0335943	183.041	13.5934	1.68899	1.12543	0.0456107	1	Null_Model_DNMT3A_growth_syndrome_Null_model	human	GSM1416806
chip_geo	WA01	REST	78	6132	0.0127202	64.4505	8.02308	1.68881	1.21023	0.045628	1	Null_Model_DNMT3A_growth_syndrome_Null_model	human	GSM2700573
chip_geo	A-549	FOSL2	215	6132	0.035062	191.873	13.6971	1.68845	1.12053	0.0456626	1	Null_Model_DNMT3A_growth_syndrome_Null_model	human	GSM2421685
chip_geo	PC-9	BRD4	883	6132	0.143999	836.067	27.8125	1.68748	1.05614	0.0457554	1	Null_Model_DNMT3A_growth_syndrome_Null_model	human	GSM2359455
chip_geo	H9	NR2F1	98	6132	0.0159817	82.5574	9.15658	1.6865	1.18705	0.0458499	1	Null_Model_DNMT3A_growth_syndrome_Null_model	human	GSM714811
chip_geo	GBM1B	KLF9	68	6132	0.0110894	55.7802	7.24718	1.68614	1.21907	0.0458842	1	Null_Model_DNMT3A_growth_syndrome_Null_model	human	GSM1522565
chip_geo	epidermal keratinocytes	MAFB	100	6132	0.0163079	84.2527	9.3419	1.68566	1.1869	0.0459308	1	Null_Model_DNMT3A_growth_syndrome_Null_model	human	GSM1278507
chip_geo	HeLa	ELL2	218	6132	0.0355512	195.201	13.5256	1.68563	1.1168	0.0459336	1	Null_Model_DNMT3A_growth_syndrome_Null_model	human	GSM1405093
chip_geo	CD34+ myeloid progenitors	ERG	567	6132	0.0924658	528.711	22.7291	1.68457	1.07242	0.0460359	1	Null_Model_DNMT3A_growth_syndrome_Null_model	human	GSM585604
chip_geo	A-549	FOSL2	250	6132	0.0407697	225.137	14.7619	1.68428	1.11044	0.0460635	1	Null_Model_DNMT3A_growth_syndrome_Null_model	human	GSM2421719
chip_geo	GM12878	RELA	465	6132	0.0758317	431.16	20.1176	1.68212	1.07849	0.0462732	1	Null_Model_DNMT3A_growth_syndrome_Null_model	human	GSM2628088
chip_geo	MDA-MB-231	YAP1	331	6132	0.0539791	303.854	16.1405	1.68184	1.08934	0.0462995	1	Null_Model_DNMT3A_growth_syndrome_Null_model	human	GSM1614028
chip_geo	HEK293T/17	CBX2	61	6132	0.00994781	49.6693	6.74014	1.68107	1.22812	0.0463744	1	Null_Model_DNMT3A_growth_syndrome_Null_model	human	GSM855020
chip_geo	GM12878	CREM	487	6132	0.0794194	453.797	19.7517	1.68101	1.07317	0.0463801	1	Null_Model_DNMT3A_growth_syndrome_Null_model	human	GSM2534514
chip_geo	induced pluripotent stem cells (ipsc)	POLR2A	719	6132	0.117254	677.575	24.6433	1.68096	1.06114	0.046385	1	Null_Model_DNMT3A_growth_syndrome_Null_model	human	GSM2534590
chip_geo	SUM185PE	KDM5B	431	6132	0.070287	399.515	18.7302	1.68095	1.07881	0.0463868	1	Null_Model_DNMT3A_growth_syndrome_Null_model	human	GSM1122661
chip_geo	HUES 64	STAT3	416	6132	0.0678408	383.917	19.0895	1.68066	1.08357	0.0464145	1	Null_Model_DNMT3A_growth_syndrome_Null_model	human	GSM1505781
chip_geo	CD34+	CTCF	530	6132	0.0864318	494.107	21.363	1.68015	1.07264	0.0464641	1	Null_Model_DNMT3A_growth_syndrome_Null_model	human	GSM2730057
chip_geo	liver tissue	FOXA2	284	6132	0.0463144	257.443	15.8088	1.67991	1.10316	0.0464872	1	Null_Model_DNMT3A_growth_syndrome_Null_model	human	GSM2827183
chip_geo	BCBL-1	CTCF	738	6132	0.120352	696.901	24.4663	1.67981	1.05897	0.0464967	1	Null_Model_DNMT3A_growth_syndrome_Null_model	human	GSM941710
chip_geo	endometrial adenocarcinoma primary tumor tissue	ESR1	295	6132	0.0481083	267.783	16.2244	1.67752	1.10164	0.0467205	1	Null_Model_DNMT3A_growth_syndrome_Null_model	human	GSM2467301
chip_geo	CD34+ cells	FLI1	332	6132	0.0541422	303.94	16.7284	1.67738	1.09232	0.0467341	1	Null_Model_DNMT3A_growth_syndrome_Null_model	human	GSM1097880
chip_geo	HBE	EHF	75	6132	0.0122309	61.8302	7.85832	1.67591	1.213	0.0468779	1	Null_Model_DNMT3A_growth_syndrome_Null_model	human	GSM2266285
chip_geo	A-549	FOSL2	226	6132	0.0368558	202.11	14.2566	1.67572	1.1182	0.0468968	1	Null_Model_DNMT3A_growth_syndrome_Null_model	human	GSM2421461
chip_geo	A-673 clone Asp114	SRF	656	6132	0.10698	616.934	23.3169	1.67544	1.06332	0.0469242	1	Null_Model_DNMT3A_growth_syndrome_Null_model	human	GSM2436678
chip_geo	GM19099	RELA	290	6132	0.0472929	263.884	15.5883	1.67535	1.09897	0.0469331	1	Null_Model_DNMT3A_growth_syndrome_Null_model	human	GSM486283
chip_geo	Hep-G2	PCBP1	252	6132	0.0410959	227.79	14.4536	1.675	1.10628	0.0469676	1	Null_Model_DNMT3A_growth_syndrome_Null_model	human	GSM2828945
chip_geo	GM12878	RAD21	520	6132	0.084801	484.1	21.4352	1.67482	1.07416	0.0469845	1	Null_Model_DNMT3A_growth_syndrome_Null_model	human	GSM935332
chip_geo	THP-1	CTCF	584	6132	0.0952381	546.972	22.1102	1.6747	1.0677	0.0469965	1	Null_Model_DNMT3A_growth_syndrome_Null_model	human	GSM3112063
chip_geo	FX52	CONTROL	929	6132	0.1515	882.051	28.0399	1.67437	1.05323	0.0470292	1	Null_Model_DNMT3A_growth_syndrome_Null_model	human	GSM2742896
chip_geo	HUES 64	HAND2	476	6132	0.0776256	441.848	20.3974	1.67432	1.07729	0.0470337	1	Null_Model_DNMT3A_growth_syndrome_Null_model	human	GSM1505811
chip_geo	liver tissue	MAX	593	6132	0.0967058	555.48	22.4152	1.67388	1.06755	0.0470767	1	Null_Model_DNMT3A_growth_syndrome_Null_model	human	GSM2534113
chip_geo	IMEC	POLR2A	297	6132	0.0484344	269.555	16.4081	1.67262	1.10181	0.0472013	1	Null_Model_DNMT3A_growth_syndrome_Null_model	human	GSM1715561
chip_geo	GM12878	HDAC2	85	6132	0.0138617	70.8492	8.46346	1.67199	1.19973	0.0472629	1	Null_Model_DNMT3A_growth_syndrome_Null_model	human	GSM2827240
chip_geo	HEK293T/17	ZNF84	54	6132	0.00880626	42.8322	6.68415	1.67079	1.26073	0.0473812	1	Null_Model_DNMT3A_growth_syndrome_Null_model	human	GSM2466677
chip_geo	HUES 64	ZFP42	704	6132	0.114808	661.548	25.4096	1.67069	1.06417	0.0473915	1	Null_Model_DNMT3A_growth_syndrome_Null_model	human	GSM1505730
chip_geo	LoVo	ARNT	71	6132	0.0115786	58.1978	7.66569	1.67006	1.21998	0.0474533	1	Null_Model_DNMT3A_growth_syndrome_Null_model	human	GSM1208590
chip_geo	MCF-10A	MYC	498	6132	0.0812133	464.213	20.2313	1.67005	1.07278	0.0474551	1	Null_Model_DNMT3A_growth_syndrome_Null_model	human	GSM2678076
chip_geo	HeLa	CONTROL	819	6132	0.133562	774.336	26.7455	1.66997	1.05768	0.0474623	1	Null_Model_DNMT3A_growth_syndrome_Null_model	human	GSM2226139
chip_geo	TT	SOX2	173	6132	0.0282127	152.894	12.0464	1.66903	1.1315	0.0475556	1	Null_Model_DNMT3A_growth_syndrome_Null_model	human	GSM1139035
chip_geo	LoVo	NFE2L2	198	6132	0.0322896	175.906	13.2472	1.66781	1.1256	0.0476764	1	Null_Model_DNMT3A_growth_syndrome_Null_model	human	GSM1208659
chip_geo	human induced pluripotent stem cells (hiPSCs)	HDAC2	409	6132	0.0666993	378.777	18.1348	1.66657	1.07979	0.0478003	1	Null_Model_DNMT3A_growth_syndrome_Null_model	human	GSM1706737
chip_geo	Calu-3	JUND	216	6132	0.035225	192.75	13.9549	1.66606	1.12062	0.0478505	1	Null_Model_DNMT3A_growth_syndrome_Null_model	human	GSM2266294
chip_geo	LX-2	POLR2A	98	6132	0.0159817	83.6663	8.6034	1.66605	1.17132	0.0478521	1	Null_Model_DNMT3A_growth_syndrome_Null_model	human	GSM1416814
chip_geo	MCF-7	MBD2	170	6132	0.0277234	149.722	12.1713	1.66603	1.13544	0.0478541	1	Null_Model_DNMT3A_growth_syndrome_Null_model	human	GSM1388122
chip_geo	LNCaP	PIAS3, PIAS2 and PIAS1	262	6132	0.0427267	235.8	15.7268	1.66593	1.11111	0.0478633	1	Null_Model_DNMT3A_growth_syndrome_Null_model	human	GSM2219873
chip_geo	HCT 116	TCF7L2	55	6132	0.00896934	43.9341	6.64467	1.66538	1.25188	0.047918	1	Null_Model_DNMT3A_growth_syndrome_Null_model	human	GSM1535700
chip_geo	HCT 116	POLR2A-S5P	143	6132	0.0233203	125.037	10.7891	1.66493	1.14366	0.0479632	1	Null_Model_DNMT3A_growth_syndrome_Null_model	human	GSM2670984
chip_geo	Human breast tumor	PGR	48	6132	0.00782779	37.8821	6.07915	1.66436	1.26709	0.0480205	1	Null_Model_DNMT3A_growth_syndrome_Null_model	human	GSM2797145
chip_geo	K562	ERG	447	6132	0.0728963	414.702	19.4069	1.66424	1.07788	0.0480323	1	Null_Model_DNMT3A_growth_syndrome_Null_model	human	GSM726985
chip_geo	HCT116	POLR2A	568	6132	0.0926288	531.737	21.7911	1.6641	1.0682	0.0480458	1	Null_Model_DNMT3A_growth_syndrome_Null_model	human	GSM2571055
chip_geo	right lobe of liver tissue	POLR2A	663	6132	0.108121	624.397	23.1986	1.66404	1.06183	0.0480523	1	Null_Model_DNMT3A_growth_syndrome_Null_model	human	GSM2827170
chip_geo	LNCaP	HOXB13	152	6132	0.024788	132.469	11.7385	1.66389	1.14744	0.0480674	1	Null_Model_DNMT3A_growth_syndrome_Null_model	human	GSM2480817
chip_geo	T-REx-293	FOXK1	312	6132	0.0508806	284.818	16.3378	1.66373	1.09544	0.0480828	1	Null_Model_DNMT3A_growth_syndrome_Null_model	human	GSM1250375
chip_geo	MCF-7	CUX1	511	6132	0.0833333	475.823	21.1462	1.66351	1.07393	0.0481052	1	Null_Model_DNMT3A_growth_syndrome_Null_model	human	GSM2422893
chip_geo	Hep-G2	SOX5	506	6132	0.0825179	471.913	20.509	1.66205	1.07223	0.0482514	1	Null_Model_DNMT3A_growth_syndrome_Null_model	human	GSM2534683
chip_geo	WA09	SMAD2	155	6132	0.0252772	136.022	11.4259	1.66096	1.13952	0.0483604	1	Null_Model_DNMT3A_growth_syndrome_Null_model	human	GSM727583
chip_geo	K562	TRIM24	836	6132	0.136334	791.599	26.7417	1.66035	1.05609	0.0484222	1	Null_Model_DNMT3A_growth_syndrome_Null_model	human	GSM2424134
chip_geo	K562	TASOR	133	6132	0.0216895	115.255	10.6899	1.66	1.15397	0.0484571	1	Null_Model_DNMT3A_growth_syndrome_Null_model	human	GSM2509477
chip_geo	T-47D	ESR1	135	6132	0.0220157	117.297	10.6653	1.65989	1.15093	0.0484678	1	Null_Model_DNMT3A_growth_syndrome_Null_model	human	GSM1669018
chip_geo	MCF-7	KMT2C	772	6132	0.125897	731.415	24.4518	1.65981	1.05549	0.0484764	1	Null_Model_DNMT3A_growth_syndrome_Null_model	human	GSM2171853
chip_geo	KB	RELA	350	6132	0.0570776	322.833	16.3714	1.65941	1.08415	0.0485169	1	Null_Model_DNMT3A_growth_syndrome_Null_model	human	GSM1267411
chip_geo	HEK293	ZNF571	385	6132	0.0627854	355.004	18.0781	1.65924	1.08449	0.0485333	1	Null_Model_DNMT3A_growth_syndrome_Null_model	human	GSM2827233
chip_geo	LoVo	SMAD1	34	6132	0.00554468	25.7772	4.95574	1.65924	1.31899	0.0485333	1	Null_Model_DNMT3A_growth_syndrome_Null_model	human	GSM1208793
chip_geo	GM12878	REST	394	6132	0.0642531	363.256	18.5336	1.65884	1.08464	0.0485737	1	Null_Model_DNMT3A_growth_syndrome_Null_model	human	GSM1010744
chip_geo	HUES 64	RNF2	89	6132	0.014514	74.3876	8.80929	1.65875	1.19644	0.0485834	1	Null_Model_DNMT3A_growth_syndrome_Null_model	human	GSM2797440
chip_geo	Hep-G2	ATF1	530	6132	0.0864318	494.583	21.3522	1.65869	1.07161	0.0485894	1	Null_Model_DNMT3A_growth_syndrome_Null_model	human	GSM1861936
chip_geo	NAMEC8	PHF2	306	6132	0.0499022	278.293	16.7069	1.65843	1.09956	0.0486152	1	Null_Model_DNMT3A_growth_syndrome_Null_model	human	GSM1936781
chip_geo	VCaP	HDAC1	296	6132	0.0482714	268.926	16.3383	1.65708	1.10067	0.0487515	1	Null_Model_DNMT3A_growth_syndrome_Null_model	human	GSM717398
chip_geo	HeLa	NR2C2	36	6132	0.00587084	27.4695	5.1495	1.65656	1.31054	0.0488039	1	Null_Model_DNMT3A_growth_syndrome_Null_model	human	GSM1126879
chip_geo	LNCaP MYC	MYC	257	6132	0.0419113	232.242	14.9512	1.65593	1.10661	0.0488677	1	Null_Model_DNMT3A_growth_syndrome_Null_model	human	GSM1907203
chip_geo	AC16	POLR2A	380	6132	0.06197	350.777	17.6508	1.6556	1.08331	0.0489009	1	Null_Model_DNMT3A_growth_syndrome_Null_model	human	GSM1240000
chip_geo	MCF-7	FOXA1	473	6132	0.0771363	438.345	20.9328	1.65555	1.07906	0.0489066	1	Null_Model_DNMT3A_growth_syndrome_Null_model	human	GSM2171830
chip_geo	PASMCs (human pulmonary arterial smooth muscle cells)	SMAD1/5	162	6132	0.0264188	142.082	12.0331	1.65528	1.14019	0.0489343	1	Null_Model_DNMT3A_growth_syndrome_Null_model	human	GSM714358
chip_geo	HEK293	KMT2A	199	6132	0.0324527	177.083	13.2442	1.65485	1.12377	0.0489777	1	Null_Model_DNMT3A_growth_syndrome_Null_model	human	GSM2373678
chip_geo	LNCaP	RNAP2	508	6132	0.0828441	472.93	21.1963	1.65453	1.07415	0.0490095	1	Null_Model_DNMT3A_growth_syndrome_Null_model	human	GSM1059394
chip_geo	Hep-G2	TFE3	520	6132	0.084801	483.274	22.2002	1.65432	1.07599	0.0490308	1	Null_Model_DNMT3A_growth_syndrome_Null_model	human	GSM2534190
chip_geo	K562	SCML2	367	6132	0.05985	336.74	18.2957	1.65392	1.08986	0.0490717	1	Null_Model_DNMT3A_growth_syndrome_Null_model	human	GSM937871
chip_geo	HeLa	E2F1	227	6132	0.0370189	204.734	13.4639	1.65373	1.10875	0.0490909	1	Null_Model_DNMT3A_growth_syndrome_Null_model	human	GSM558469
chip_geo	LNCaP	AR	501	6132	0.0817025	466.415	20.9194	1.65327	1.07415	0.0491379	1	Null_Model_DNMT3A_growth_syndrome_Null_model	human	GSM1274871
chip_geo	K562	CTCF	383	6132	0.0624592	353.34	17.9431	1.65302	1.08394	0.0491636	1	Null_Model_DNMT3A_growth_syndrome_Null_model	human	GSM1782701
chip_geo	EPF	AR	613	6132	0.0999674	573.998	23.6047	1.6523	1.06795	0.0492366	1	Null_Model_DNMT3A_growth_syndrome_Null_model	human	GSM2412292
chip_geo	Jurkat	REST	50	6132	0.00815395	39.6593	6.25962	1.65196	1.26074	0.0492711	1	Null_Model_DNMT3A_growth_syndrome_Null_model	human	GSM1290160
chip_geo	UC-MSC	E2F1	130	6132	0.0212003	112.376	10.6691	1.65192	1.15683	0.0492759	1	Null_Model_DNMT3A_growth_syndrome_Null_model	human	GSM2046835
chip_geo	IMEC	antibody: total_RNAPII	60	6132	0.00978474	48.5325	6.94199	1.65191	1.23629	0.0492765	1	Null_Model_DNMT3A_growth_syndrome_Null_model	human	GSM1715556
chip_geo	CD14+ monocytes	IRF1	420	6132	0.0684932	388.806	18.8959	1.65083	1.08023	0.0493871	1	Null_Model_DNMT3A_growth_syndrome_Null_model	human	GSM1057025
chip_geo	HeLa	HCFC1	189	6132	0.0308219	168.316	12.5325	1.65045	1.12289	0.0494254	1	Null_Model_DNMT3A_growth_syndrome_Null_model	human	GSM779426
chip_geo	hESCs	HDAC2	528	6132	0.0861057	492.347	21.6079	1.65001	1.07242	0.0494702	1	Null_Model_DNMT3A_growth_syndrome_Null_model	human	GSM1706684
chip_geo	blood lymphocytes	CTCF	256	6132	0.0417482	232.205	14.4223	1.64989	1.10248	0.0494829	1	Null_Model_DNMT3A_growth_syndrome_Null_model	human	GSM1138985
chip_geo	KATO III	KLF5	525	6132	0.0856164	490.563	20.8737	1.64976	1.0702	0.049496	1	Null_Model_DNMT3A_growth_syndrome_Null_model	human	GSM1250899
chip_geo	T-47D	EP300	246	6132	0.0401174	222.27	14.3983	1.64813	1.10676	0.0496631	1	Null_Model_DNMT3A_growth_syndrome_Null_model	human	GSM1669028
chip_geo	HUES 64	MYC	161	6132	0.0262557	142.394	11.2898	1.64808	1.13067	0.0496686	1	Null_Model_DNMT3A_growth_syndrome_Null_model	human	GSM1505810
chip_geo	T-47D	FOXA1	662	6132	0.107958	622.495	23.98	1.64744	1.06346	0.0497343	1	Null_Model_DNMT3A_growth_syndrome_Null_model	human	GSM2644578
chip_geo	IMEC	MYC	284	6132	0.0463144	257.5	16.0888	1.64714	1.10291	0.0497643	1	Null_Model_DNMT3A_growth_syndrome_Null_model	human	GSM1715545
chip_geo	WA01	POLR2A	490	6132	0.0799087	456.805	20.1613	1.64646	1.07267	0.0498346	1	Null_Model_DNMT3A_growth_syndrome_Null_model	human	GSM1579357
chip_geo	MCF-7	RELA	62	6132	0.0101109	50.1409	7.20327	1.64635	1.23652	0.0498454	1	Null_Model_DNMT3A_growth_syndrome_Null_model	human	GSM1643959
chip_geo	OCI-Ly7	CTCF	582	6132	0.0949119	545.37	22.2523	1.64614	1.06717	0.0498677	1	Null_Model_DNMT3A_growth_syndrome_Null_model	human	GSM2698420
chip_geo	HUES 64	TCF4	357	6132	0.0582192	328.43	17.3584	1.64591	1.08699	0.0498911	1	Null_Model_DNMT3A_growth_syndrome_Null_model	human	GSM1505791
chip_geo	Hep-G2	PBX2	167	6132	0.0272342	147.821	11.6554	1.64548	1.12974	0.049935	1	Null_Model_DNMT3A_growth_syndrome_Null_model	human	GSM2534527
chip_geo	SEM	AFF4	127	6132	0.020711	109.462	10.6605	1.64518	1.16022	0.0499665	1	Null_Model_DNMT3A_growth_syndrome_Null_model	human	GSM2373721
chip_geo	A-549	BCL3	429	6132	0.0699609	396.577	19.7205	1.64411	1.08176	0.0500768	1	Null_Model_DNMT3A_growth_syndrome_Null_model	human	GSM2421711
chip_geo	MM.1S	CDK8	369	6132	0.0601761	339.19	18.1417	1.64319	1.08789	0.0501719	1	Null_Model_DNMT3A_growth_syndrome_Null_model	human	GSM1252090
chip_geo	A-549	FOSL2	171	6132	0.0278865	150.621	12.4028	1.64307	1.1353	0.0501846	1	Null_Model_DNMT3A_growth_syndrome_Null_model	human	GSM2421729
chip_geo	CAL-1	GOPC	350	6132	0.0570776	321.757	17.1945	1.64255	1.08778	0.0502382	1	Null_Model_DNMT3A_growth_syndrome_Null_model	human	GSM1975023
chip_geo	SKMNC	FLI1	54	6132	0.00880626	42.9071	6.75502	1.64217	1.25853	0.0502773	1	Null_Model_DNMT3A_growth_syndrome_Null_model	human	GSM1517537
chip_geo	Jurkat	CONTROL	114	6132	0.018591	97.959	9.77012	1.64184	1.16375	0.0503118	1	Null_Model_DNMT3A_growth_syndrome_Null_model	human	GSM1511474
chip_geo	LNCaP MYC	MYC	463	6132	0.0755055	430.693	19.6816	1.64147	1.07501	0.0503502	1	Null_Model_DNMT3A_growth_syndrome_Null_model	human	GSM1907206
chip_geo	WA01	POLR2A-S5P	633	6132	0.103229	594.699	23.3373	1.64118	1.0644	0.0503802	1	Null_Model_DNMT3A_growth_syndrome_Null_model	human	GSM1579354
chip_geo	Peyer's patch tissue	CTCF	807	6132	0.131605	765.935	25.0221	1.64114	1.05361	0.0503837	1	Null_Model_DNMT3A_growth_syndrome_Null_model	human	GSM2828983
chip_geo	GM12878	CTCF	407	6132	0.0663731	374.761	19.6497	1.64068	1.08602	0.0504323	1	Null_Model_DNMT3A_growth_syndrome_Null_model	human	GSM646314
chip_geo	WA01	CTCF	727	6132	0.118558	683.691	26.4005	1.64045	1.06335	0.0504558	1	Null_Model_DNMT3A_growth_syndrome_Null_model	human	GSM822297
chip_geo	MCF-10A	POLR2A	372	6132	0.0606654	342.46	18.0082	1.64039	1.08626	0.0504619	1	Null_Model_DNMT3A_growth_syndrome_Null_model	human	GSM1654507
chip_geo	human aortic endothelial cell	RELA	721	6132	0.11758	680.74	24.5638	1.63898	1.05914	0.0506083	1	Null_Model_DNMT3A_growth_syndrome_Null_model	human	GSM2394424
chip_geo	COLO 829	CTCF	659	6132	0.107469	620.831	23.2898	1.63886	1.06148	0.050621	1	Null_Model_DNMT3A_growth_syndrome_Null_model	human	GSM2178296
chip_geo	T-47D	PGR	615	6132	0.100294	577.684	22.7699	1.63882	1.0646	0.0506257	1	Null_Model_DNMT3A_growth_syndrome_Null_model	human	GSM999793
chip_geo	GM10855	VDR	336	6132	0.0547945	309.025	16.4693	1.6379	1.08729	0.0507211	1	Null_Model_DNMT3A_growth_syndrome_Null_model	human	GSM558633
chip_geo	AG04449	CTCF	557	6132	0.090835	522.126	21.2927	1.63785	1.06679	0.0507269	1	Null_Model_DNMT3A_growth_syndrome_Null_model	human	GSM749695
chip_geo	RL95-2	LEF1	151	6132	0.0246249	132.249	11.4523	1.63734	1.14179	0.0507802	1	Null_Model_DNMT3A_growth_syndrome_Null_model	human	GSM1875145
chip_geo	SK-BR-3	ESRRA	710	6132	0.115786	669.905	24.4953	1.63684	1.05985	0.0508316	1	Null_Model_DNMT3A_growth_syndrome_Null_model	human	GSM2160178
chip_geo	THP-1	CTCF	271	6132	0.0441944	245.62	15.5113	1.6362	1.10333	0.0508984	1	Null_Model_DNMT3A_growth_syndrome_Null_model	human	GSM3111903
chip_geo	K562	CTCF	708	6132	0.11546	668.047	24.4259	1.63569	1.05981	0.0509526	1	Null_Model_DNMT3A_growth_syndrome_Null_model	human	GSM1817654
chip_geo	SKH1	CEBPA	115	6132	0.0187541	99.005	9.78023	1.63544	1.16156	0.0509782	1	Null_Model_DNMT3A_growth_syndrome_Null_model	human	GSM2743154
chip_geo	MCF-7	CONTROL	254	6132	0.041422	229.126	15.214	1.63495	1.10856	0.0510299	1	Null_Model_DNMT3A_growth_syndrome_Null_model	human	GSM3329938
chip_geo	A-549	SIX5	402	6132	0.0655577	370.79	19.0893	1.63494	1.08417	0.0510309	1	Null_Model_DNMT3A_growth_syndrome_Null_model	human	GSM1010879
chip_geo	T-47D	ESR1	762	6132	0.124266	720.784	25.2099	1.6349	1.05718	0.0510346	1	Null_Model_DNMT3A_growth_syndrome_Null_model	human	GSM2112798
chip_geo	LoVo	E2F3	592	6132	0.0965427	555.13	22.554	1.63475	1.06642	0.0510509	1	Null_Model_DNMT3A_growth_syndrome_Null_model	human	GSM1239452
chip_geo	K562	IKZF1	876	6132	0.142857	833.307	26.1197	1.63453	1.05123	0.0510741	1	Null_Model_DNMT3A_growth_syndrome_Null_model	human	GSM2423427
chip_geo	ECFC	TAL1	620	6132	0.101109	581.347	23.6502	1.63438	1.06649	0.05109	1	Null_Model_DNMT3A_growth_syndrome_Null_model	human	GSM1291197
chip_geo	SQ white adipose	PPARG	250	6132	0.0407697	225.33	15.0949	1.63434	1.10949	0.0510933	1	Null_Model_DNMT3A_growth_syndrome_Null_model	human	GSM1571738
chip_geo	HeLa	POLR2A-S5P	210	6132	0.0342466	188.184	13.3538	1.63371	1.11593	0.0511604	1	Null_Model_DNMT3A_growth_syndrome_Null_model	human	GSM1846798
chip_geo	Human breast tumor	ESR1	198	6132	0.0322896	177.535	12.5276	1.63355	1.11527	0.0511762	1	Null_Model_DNMT3A_growth_syndrome_Null_model	human	GSM2797101
chip_geo	MDA-MB-231	BRG1	947	6132	0.154436	901.568	27.8125	1.6335	1.05039	0.0511823	1	Null_Model_DNMT3A_growth_syndrome_Null_model	human	GSM1856026
chip_geo	VCaP	POLR2A	316	6132	0.0515329	289.877	15.9978	1.6329	1.09012	0.0512447	1	Null_Model_DNMT3A_growth_syndrome_Null_model	human	GSM1622632
chip_geo	HeLa	SMC3	258	6132	0.0420744	233.607	14.941	1.63259	1.10442	0.0512775	1	Null_Model_DNMT3A_growth_syndrome_Null_model	human	GSM2813840
chip_geo	Jurkat	REST	76	6132	0.012394	63.3447	7.7523	1.63246	1.19979	0.0512909	1	Null_Model_DNMT3A_growth_syndrome_Null_model	human	GSM1290169
chip_geo	Jurkat	H3K27ac	918	6132	0.149706	871.926	28.2249	1.63238	1.05284	0.0512993	1	Null_Model_DNMT3A_growth_syndrome_Null_model	human	GSM1431909
chip_geo	renal cortex tissue	SIX2	658	6132	0.107306	618.65	24.1306	1.6307	1.06361	0.051477	1	Null_Model_DNMT3A_growth_syndrome_Null_model	human	GSM1970531
chip_geo	GM12878	UBTF	37	6132	0.00603392	28.3756	5.2895	1.63047	1.30394	0.0515009	1	Null_Model_DNMT3A_growth_syndrome_Null_model	human	GSM2423512
chip_geo	HEK293	ZNF175	365	6132	0.0595238	335.253	18.2496	1.63002	1.08873	0.0515482	1	Null_Model_DNMT3A_growth_syndrome_Null_model	human	GSM2423017
chip_geo	UPR9	RXR	83	6132	0.0135356	68.9361	8.62844	1.62995	1.20401	0.0515558	1	Null_Model_DNMT3A_growth_syndrome_Null_model	human	GSM468213
chip_geo	Jurkat	PRKCQ	49	6132	0.00799087	39.2637	5.97515	1.62946	1.24797	0.0516078	1	Null_Model_DNMT3A_growth_syndrome_Null_model	human	GSM1500639
chip_geo	A-549	BCL3	461	6132	0.0751794	427.258	20.7087	1.62937	1.07897	0.051617	1	Null_Model_DNMT3A_growth_syndrome_Null_model	human	GSM2421945
chip_geo	HEK293T	KLF5	291	6132	0.047456	264.998	15.961	1.6291	1.09812	0.0516459	1	Null_Model_DNMT3A_growth_syndrome_Null_model	human	GSM2549698
chip_geo	MCF-7	RARG	190	6132	0.030985	169.585	12.5349	1.62862	1.12038	0.0516963	1	Null_Model_DNMT3A_growth_syndrome_Null_model	human	GSM1469991
chip_geo	WA01	NIPBL	745	6132	0.121494	704.137	25.0924	1.62851	1.05803	0.0517087	1	Null_Model_DNMT3A_growth_syndrome_Null_model	human	GSM1579366
chip_geo	GM12878	REST	209	6132	0.0340835	187.003	13.5103	1.62817	1.11763	0.0517443	1	Null_Model_DNMT3A_growth_syndrome_Null_model	human	GSM1333989
chip_geo	erythroid cells	TAL1	103	6132	0.0167971	87.5275	9.50902	1.62714	1.17677	0.0518535	1	Null_Model_DNMT3A_growth_syndrome_Null_model	human	GSM1038698
chip_geo	MCF-10A	MIZ1	126	6132	0.0205479	109.088	10.3999	1.62618	1.15503	0.0519562	1	Null_Model_DNMT3A_growth_syndrome_Null_model	human	GSM1429422
chip_geo	LNCaP	FOXA1	511	6132	0.0833333	477.622	20.5366	1.62528	1.06988	0.0520518	1	Null_Model_DNMT3A_growth_syndrome_Null_model	human	GSM2219866
chip_geo	MCF-7	CONTROL	532	6132	0.086758	496.995	21.5398	1.62513	1.07043	0.052067	1	Null_Model_DNMT3A_growth_syndrome_Null_model	human	GSM2671301
chip_geo	A-549	JUNB	291	6132	0.047456	264.642	16.2197	1.62504	1.0996	0.0520769	1	Null_Model_DNMT3A_growth_syndrome_Null_model	human	GSM2437763
chip_geo	HCT 116	CTCF	393	6132	0.06409	363.245	18.3149	1.62465	1.08192	0.0521188	1	Null_Model_DNMT3A_growth_syndrome_Null_model	human	GSM1224651
chip_geo	T-REx-293	ASXL1	543	6132	0.0885519	507.131	22.0938	1.62349	1.07073	0.0522424	1	Null_Model_DNMT3A_growth_syndrome_Null_model	human	GSM1250374
chip_geo	MCF-7	CONTROL	147	6132	0.0239726	129.243	10.9398	1.62317	1.13739	0.0522762	1	Null_Model_DNMT3A_growth_syndrome_Null_model	human	GSM2813095
chip_geo	UC-MSC	E2F1	117	6132	0.0190802	100.817	9.97033	1.6231	1.16052	0.0522843	1	Null_Model_DNMT3A_growth_syndrome_Null_model	human	GSM2046831
chip_geo	CD34+-derived erythrblasts	NAT9	276	6132	0.0450098	249.974	16.0457	1.62199	1.10411	0.052403	1	Null_Model_DNMT3A_growth_syndrome_Null_model	human	GSM1939579
chip_geo	Peyer's patch tissue	POLR2A	592	6132	0.0965427	554.977	22.826	1.62196	1.06671	0.0524054	1	Null_Model_DNMT3A_growth_syndrome_Null_model	human	GSM2827582
chip_geo	HCT 116	BRD4	284	6132	0.0463144	257.521	16.3253	1.62194	1.10282	0.0524085	1	Null_Model_DNMT3A_growth_syndrome_Null_model	human	GSM2058664
chip_geo	HT-1080	POLR2A	269	6132	0.0438682	244.528	15.0893	1.62178	1.10008	0.0524254	1	Null_Model_DNMT3A_growth_syndrome_Null_model	human	GSM2304702
chip_geo	Human breast tumor	GATA3	104	6132	0.0169602	88.7403	9.41161	1.62137	1.17196	0.0524688	1	Null_Model_DNMT3A_growth_syndrome_Null_model	human	GSM2797148
chip_geo	HCT 116	MECP2	749	6132	0.122146	708.711	24.858	1.62076	1.05685	0.0525351	1	Null_Model_DNMT3A_growth_syndrome_Null_model	human	GSM1154509
chip_geo	HUDEP-2	ZBTB7A	339	6132	0.0552838	311.452	16.9993	1.62056	1.08845	0.0525561	1	Null_Model_DNMT3A_growth_syndrome_Null_model	human	GSM1939576
chip_geo	A-549	PBX3	391	6132	0.0637639	362.191	17.7774	1.62055	1.07954	0.0525566	1	Null_Model_DNMT3A_growth_syndrome_Null_model	human	GSM1010755
chip_geo	HCT 116	CTCF	618	6132	0.100783	579.728	23.6256	1.61993	1.06602	0.0526239	1	Null_Model_DNMT3A_growth_syndrome_Null_model	human	GSM2809615
chip_geo	human aortic endothelial cell	IRF1	121	6132	0.0197326	104.226	10.3553	1.61986	1.16094	0.0526308	1	Null_Model_DNMT3A_growth_syndrome_Null_model	human	GSM2394412
chip_geo	Hep-G2	POLR2A	632	6132	0.103066	594.313	23.2701	1.61956	1.06341	0.0526634	1	Null_Model_DNMT3A_growth_syndrome_Null_model	human	GSM803368
chip_geo	human epidermal keratinocytes	SMC1A	707	6132	0.115297	666.451	25.0421	1.61925	1.06084	0.0526968	1	Null_Model_DNMT3A_growth_syndrome_Null_model	human	GSM2274683
chip_geo	HCT116	POLR2A	321	6132	0.0523483	293.39	17.0515	1.61923	1.09411	0.0526984	1	Null_Model_DNMT3A_growth_syndrome_Null_model	human	GSM2058672
chip_geo	RMG-I	POLR2A	259	6132	0.0422374	234.985	14.8324	1.61909	1.1022	0.0527135	1	Null_Model_DNMT3A_growth_syndrome_Null_model	human	GSM2803067
chip_geo	Hep-G2	ZMYM3	209	6132	0.0340835	187.783	13.1054	1.61893	1.11299	0.0527309	1	Null_Model_DNMT3A_growth_syndrome_Null_model	human	GSM2574757
chip_geo	Raji	CONTROL	345	6132	0.0562622	316.247	17.7645	1.61858	1.09092	0.0527685	1	Null_Model_DNMT3A_growth_syndrome_Null_model	human	GSM1086300
chip_geo	Jurkat	PRKCQ	93	6132	0.0151663	78.8691	8.73086	1.6185	1.17917	0.0527777	1	Null_Model_DNMT3A_growth_syndrome_Null_model	human	GSM1500642
chip_geo	HepG2	THAP11	673	6132	0.109752	633.219	24.5867	1.618	1.06282	0.0528315	1	Null_Model_DNMT3A_growth_syndrome_Null_model	human	GSM2534158
chip_geo	LoVo	NFYA	168	6132	0.0273973	148.189	12.2504	1.61718	1.13369	0.0529195	1	Null_Model_DNMT3A_growth_syndrome_Null_model	human	GSM1239478
chip_geo	iPSC	MED1	197	6132	0.0321265	176.398	12.7424	1.61683	1.1168	0.0529572	1	Null_Model_DNMT3A_growth_syndrome_Null_model	human	GSM2279970
chip_geo	LNCaP-abl	FOXA1	554	6132	0.0903457	518.814	21.7772	1.61572	1.06782	0.0530778	1	Null_Model_DNMT3A_growth_syndrome_Null_model	human	GSM1538430
chip_geo	GM10847	POLR2A	308	6132	0.0502283	282.476	15.8043	1.61503	1.09036	0.0531516	1	Null_Model_DNMT3A_growth_syndrome_Null_model	human	GSM486477
chip_geo	501-mel	SMARCA4	615	6132	0.100294	578.559	22.5741	1.61427	1.06298	0.0532349	1	Null_Model_DNMT3A_growth_syndrome_Null_model	human	GSM1518912
chip_geo	CAL-1	GOPC	273	6132	0.0445205	248.409	15.2344	1.61421	1.099	0.0532413	1	Null_Model_DNMT3A_growth_syndrome_Null_model	human	GSM1975026
chip_geo	NAMEC8	PHF2	341	6132	0.0556099	313.086	17.293	1.61419	1.08916	0.0532434	1	Null_Model_DNMT3A_growth_syndrome_Null_model	human	GSM1936777
chip_geo	K562	PREP	508	6132	0.0828441	474.723	20.6157	1.61414	1.0701	0.0532483	1	Null_Model_DNMT3A_growth_syndrome_Null_model	human	GSM2345042
chip_geo	THP-1	SLURP1	63	6132	0.010274	51.0809	7.38975	1.61292	1.23334	0.0533809	1	Null_Model_DNMT3A_growth_syndrome_Null_model	human	GSM3111960
chip_geo	HCT 116	SMARCC1	123	6132	0.0200587	106.346	10.3266	1.61276	1.15661	0.0533979	1	Null_Model_DNMT3A_growth_syndrome_Null_model	human	GSM1835990
chip_geo	K562	FOXM1	632	6132	0.103066	595.291	22.7624	1.61272	1.06167	0.053403	1	Null_Model_DNMT3A_growth_syndrome_Null_model	human	GSM2827246
chip_geo	Hep-G2	RFX3	149	6132	0.0242988	130.773	11.3028	1.61259	1.13938	0.0534171	1	Null_Model_DNMT3A_growth_syndrome_Null_model	human	GSM2534236
chip_geo	SaOS-2	TP53	527	6132	0.0859426	491.863	21.7912	1.61243	1.07144	0.0534338	1	Null_Model_DNMT3A_growth_syndrome_Null_model	human	GSM501692
chip_geo	adrenal gland tissue	CTCF	943	6132	0.153783	898.973	27.3058	1.61237	1.04897	0.053441	1	Null_Model_DNMT3A_growth_syndrome_Null_model	human	GSM2827383
chip_geo	GM12878	ZBTB33	250	6132	0.0407697	225.706	15.0682	1.61225	1.10763	0.0534542	1	Null_Model_DNMT3A_growth_syndrome_Null_model	human	GSM803392
chip_geo	BEAS-2B	RNAP2	331	6132	0.0539791	303.714	16.9274	1.61193	1.08984	0.0534889	1	Null_Model_DNMT3A_growth_syndrome_Null_model	human	GSM2103043
chip_geo	U2OS	ARNTL	202	6132	0.0329419	180.134	13.5748	1.61079	1.12139	0.0536124	1	Null_Model_DNMT3A_growth_syndrome_Null_model	human	GSM2257668
chip_geo	HeLa	POLR2A	537	6132	0.0875734	501.552	22.0087	1.61061	1.07068	0.0536319	1	Null_Model_DNMT3A_growth_syndrome_Null_model	human	GSM1405115
chip_geo	Hep-G2	TCF12	190	6132	0.030985	169.358	12.8226	1.60984	1.12189	0.0537167	1	Null_Model_DNMT3A_growth_syndrome_Null_model	human	GSM2828991
chip_geo	Raji	CONTROL	219	6132	0.0357143	197.286	13.4962	1.60891	1.11007	0.0538175	1	Null_Model_DNMT3A_growth_syndrome_Null_model	human	GSM945573
chip_geo	THP-1	CTCF	272	6132	0.0443575	247.014	15.5321	1.60867	1.10115	0.0538442	1	Null_Model_DNMT3A_growth_syndrome_Null_model	human	GSM3111901
chip_geo	human induced pluripotent stem cells (hiPSCs)	HDAC2	555	6132	0.0905088	520.186	21.6523	1.60787	1.06693	0.0539316	1	Null_Model_DNMT3A_growth_syndrome_Null_model	human	GSM1706717
chip_geo	HUES 64	ZFP42	217	6132	0.0353881	195.783	13.2023	1.60706	1.10837	0.0540211	1	Null_Model_DNMT3A_growth_syndrome_Null_model	human	GSM1505729
chip_geo	HEK293	MYC	647	6132	0.105512	609.809	23.1614	1.60573	1.06099	0.054167	1	Null_Model_DNMT3A_growth_syndrome_Null_model	human	GSM1493022
chip_geo	HUES 64	STAT3	528	6132	0.0861057	493.368	21.571	1.60551	1.0702	0.054191	1	Null_Model_DNMT3A_growth_syndrome_Null_model	human	GSM1505779
chip_geo	primary CD34+ stem/progenitor cells	CONTROL	553	6132	0.0901826	516.85	22.5391	1.60387	1.06994	0.0543711	1	Null_Model_DNMT3A_growth_syndrome_Null_model	human	GSM992937
chip_geo	LNCaP	TLE3	140	6132	0.0228311	122.649	10.8182	1.60384	1.14147	0.0543751	1	Null_Model_DNMT3A_growth_syndrome_Null_model	human	GSM2480824
chip_geo	Raji	MYC	110	6132	0.0179387	94.4615	9.6923	1.60318	1.1645	0.054448	1	Null_Model_DNMT3A_growth_syndrome_Null_model	human	GSM762707
chip_geo	APL bone marrow blasts	REST	152	6132	0.024788	133.513	11.5374	1.60231	1.13846	0.0545436	1	Null_Model_DNMT3A_growth_syndrome_Null_model	human	GSM1031241
chip_geo	HEK293T/17	ZNF180	31	6132	0.00505545	23.2018	4.86695	1.60228	1.3361	0.0545473	1	Null_Model_DNMT3A_growth_syndrome_Null_model	human	GSM2466485
chip_geo	NOMO-1	CONTROL	86	6132	0.0140248	72.6983	8.3074	1.60119	1.18297	0.0546678	1	Null_Model_DNMT3A_growth_syndrome_Null_model	human	GSM1816449
chip_geo	HEK293T/17	ZNF460	67	6132	0.0109263	55.2507	7.33785	1.60118	1.21265	0.0546681	1	Null_Model_DNMT3A_growth_syndrome_Null_model	human	GSM2466566
chip_geo	HeLa S3	STAT3	508	6132	0.0828441	473.889	21.3047	1.6011	1.07198	0.0546778	1	Null_Model_DNMT3A_growth_syndrome_Null_model	human	GSM935276
chip_geo	LoVo	RELA	522	6132	0.0851272	487.933	21.2784	1.60101	1.06982	0.054687	1	Null_Model_DNMT3A_growth_syndrome_Null_model	human	GSM1239484
chip_geo	HUES 64	CTCF	654	6132	0.106654	617.563	22.7615	1.6008	1.059	0.0547109	1	Null_Model_DNMT3A_growth_syndrome_Null_model	human	GSM1505622
chip_geo	Primary Human Umbilical Vein Endothelial Cells	GPN1	331	6132	0.0539791	303.041	17.4783	1.59965	1.09226	0.0548384	1	Null_Model_DNMT3A_growth_syndrome_Null_model	human	GSM2442782
chip_geo	GM15510	RELA	322	6132	0.0525114	295.395	16.6356	1.5993	1.09007	0.0548764	1	Null_Model_DNMT3A_growth_syndrome_Null_model	human	GSM486289
chip_geo	A-549	JUN	235	6132	0.0383235	212.144	14.2921	1.59921	1.10774	0.0548869	1	Null_Model_DNMT3A_growth_syndrome_Null_model	human	GSM2437726
chip_geo	mobPBSC	KDM2B	424	6132	0.0691455	393.728	18.9346	1.59875	1.07688	0.0549376	1	Null_Model_DNMT3A_growth_syndrome_Null_model	human	GSM1612069
chip_geo	LNCaP	FOXA1	571	6132	0.0931181	534.957	22.5454	1.59869	1.06738	0.0549451	1	Null_Model_DNMT3A_growth_syndrome_Null_model	human	GSM2219867
chip_geo	MCF-7	NELFE	345	6132	0.0562622	317.684	17.0881	1.59852	1.08598	0.0549633	1	Null_Model_DNMT3A_growth_syndrome_Null_model	human	GSM2151647
chip_geo	MCF-7	CHD1	610	6132	0.0994781	573.002	23.155	1.59784	1.06457	0.0550395	1	Null_Model_DNMT3A_growth_syndrome_Null_model	human	GSM2423373
chip_geo	MCF-7	POLR2A	161	6132	0.0262557	142.09	11.8406	1.59705	1.13309	0.0551268	1	Null_Model_DNMT3A_growth_syndrome_Null_model	human	GSM2706100
chip_geo	LNCaP	PIAS3, PIAS2 and PIAS1	533	6132	0.0869211	498.621	21.5286	1.59688	1.06895	0.0551462	1	Null_Model_DNMT3A_growth_syndrome_Null_model	human	GSM2219875
chip_geo	U937 AML1ETO	AE	334	6132	0.0544684	306.229	17.3947	1.59654	1.09069	0.0551845	1	Null_Model_DNMT3A_growth_syndrome_Null_model	human	GSM585599
chip_geo	WA09	TP53	425	6132	0.0693085	394.392	19.1731	1.59643	1.07761	0.0551968	1	Null_Model_DNMT3A_growth_syndrome_Null_model	human	GSM981236
chip_geo	SKH1	CEBPA	319	6132	0.0520222	292.305	16.7253	1.59611	1.09133	0.0552324	1	Null_Model_DNMT3A_growth_syndrome_Null_model	human	GSM2743149
chip_geo	MCF-7	RUNX1	92	6132	0.0150033	78.3267	8.56902	1.59567	1.17457	0.0552814	1	Null_Model_DNMT3A_growth_syndrome_Null_model	human	GSM1942111
chip_geo	HepG2	DMAP1	611	6132	0.0996412	572.984	23.8261	1.59556	1.06635	0.0552933	1	Null_Model_DNMT3A_growth_syndrome_Null_model	human	GSM2534292
chip_geo	SF268	YAP1	742	6132	0.121005	703.495	24.1398	1.5951	1.05473	0.0553445	1	Null_Model_DNMT3A_growth_syndrome_Null_model	human	GSM1515739
chip_geo	K562	KLF1	535	6132	0.0872472	501.053	21.2939	1.59422	1.06775	0.0554436	1	Null_Model_DNMT3A_growth_syndrome_Null_model	human	GSM2423650
chip_geo	LoVo	CTCFL	190	6132	0.030985	169.398	12.929	1.59351	1.12162	0.055523	1	Null_Model_DNMT3A_growth_syndrome_Null_model	human	GSM1239559
chip_geo	HCT 116	USF1	733	6132	0.119537	694.04	24.4595	1.59284	1.05614	0.0555981	1	Null_Model_DNMT3A_growth_syndrome_Null_model	human	GSM1010836
chip_geo	THP-1	VDR	525	6132	0.0856164	490.694	21.5384	1.59277	1.06991	0.055606	1	Null_Model_DNMT3A_growth_syndrome_Null_model	human	GSM2371449
chip_geo	HT-29	POLR2A	718	6132	0.117091	677.757	25.2754	1.59217	1.05938	0.0556735	1	Null_Model_DNMT3A_growth_syndrome_Null_model	human	GSM2042904
chip_geo	LNCaP	AR	67	6132	0.0109263	54.6973	7.72705	1.59216	1.22492	0.0556744	1	Null_Model_DNMT3A_growth_syndrome_Null_model	human	GSM1069669
chip_geo	RMG-I	POLR2A	84	6132	0.0136986	70.3976	8.54832	1.59124	1.19322	0.0557782	1	Null_Model_DNMT3A_growth_syndrome_Null_model	human	GSM2803065
chip_geo	GM12878	REST	442	6132	0.0720809	409.255	20.5827	1.59091	1.08001	0.0558144	1	Null_Model_DNMT3A_growth_syndrome_Null_model	human	GSM803349
chip_geo	Hep-G2	ZBTB26	629	6132	0.102577	593.077	22.582	1.59078	1.06057	0.0558292	1	Null_Model_DNMT3A_growth_syndrome_Null_model	human	GSM2527571
chip_geo	CD36+	POLR2A	49	6132	0.00799087	38.8472	6.38229	1.59078	1.26135	0.055829	1	Null_Model_DNMT3A_growth_syndrome_Null_model	human	GSM317601
chip_geo	Raji	CONTROL	219	6132	0.0357143	196.755	13.9845	1.59068	1.11306	0.0558411	1	Null_Model_DNMT3A_growth_syndrome_Null_model	human	GSM920946
chip_geo	HeLa Kyoto	POLR2A	327	6132	0.0533268	300.147	16.8967	1.58926	1.08947	0.0560012	1	Null_Model_DNMT3A_growth_syndrome_Null_model	human	GSM2642492
chip_geo	WA09	CONTROL	217	6132	0.0353881	195.397	13.597	1.58884	1.11056	0.0560483	1	Null_Model_DNMT3A_growth_syndrome_Null_model	human	GSM2029369
chip_geo	GM12878	CHD4	81	6132	0.0132094	67.8062	8.30448	1.58876	1.19458	0.0560576	1	Null_Model_DNMT3A_growth_syndrome_Null_model	human	GSM2700598
chip_geo	Ishikawa	ESR1	117	6132	0.0190802	101.138	9.98464	1.58865	1.15684	0.0560692	1	Null_Model_DNMT3A_growth_syndrome_Null_model	human	GSM2664040
chip_geo	HeLa S3	MYC	276	6132	0.0450098	250.818	15.8559	1.58816	1.1004	0.0561248	1	Null_Model_DNMT3A_growth_syndrome_Null_model	human	GSM822286
chip_geo	K562	RING1	46	6132	0.00750163	36.5504	5.95094	1.58791	1.25853	0.0561535	1	Null_Model_DNMT3A_growth_syndrome_Null_model	human	GSM2700246
chip_geo	MM.1S	CTCF	474	6132	0.0772994	442.364	19.9476	1.58597	1.07152	0.0563729	1	Null_Model_DNMT3A_growth_syndrome_Null_model	human	GSM2699128
chip_geo	THP-1	POLR2A	167	6132	0.0272342	147.98	11.9929	1.58594	1.12853	0.0563768	1	Null_Model_DNMT3A_growth_syndrome_Null_model	human	GSM3111948
chip_geo	LoVo	RAD21	803	6132	0.130952	761.282	26.3276	1.58459	1.0548	0.0565302	1	Null_Model_DNMT3A_growth_syndrome_Null_model	human	GSM1239538
chip_geo	K562	SMAD5	267	6132	0.0435421	243.378	14.9088	1.58446	1.09706	0.0565443	1	Null_Model_DNMT3A_growth_syndrome_Null_model	human	GSM2527373
chip_geo	Human breast tumor	AR	88	6132	0.0143509	74.5614	8.48566	1.58368	1.18023	0.0566335	1	Null_Model_DNMT3A_growth_syndrome_Null_model	human	GSM2797120
chip_geo	UtE-iPS-4	EZH2	306	6132	0.0499022	279.422	16.7837	1.58359	1.09512	0.0566439	1	Null_Model_DNMT3A_growth_syndrome_Null_model	human	GSM1180158
chip_geo	SK-N-SH	IRF3	87	6132	0.0141879	73.5624	8.48789	1.58314	1.18267	0.0566943	1	Null_Model_DNMT3A_growth_syndrome_Null_model	human	GSM2423468
chip_geo	SUM185PE	KDM5B	1024	6132	0.166993	978.358	28.8315	1.58307	1.04665	0.0567025	1	Null_Model_DNMT3A_growth_syndrome_Null_model	human	GSM1122662
chip_geo	UM-SCC-9	CHD4	265	6132	0.0432159	239.776	15.9345	1.58296	1.1052	0.0567151	1	Null_Model_DNMT3A_growth_syndrome_Null_model	human	GSM2579163
chip_geo	MCF-7	NRF1	234	6132	0.0381605	210.964	14.5554	1.58264	1.10919	0.0567513	1	Null_Model_DNMT3A_growth_syndrome_Null_model	human	GSM2574812
chip_geo	liver	TAF1	245	6132	0.0399543	222.398	14.2828	1.58249	1.10163	0.0567694	1	Null_Model_DNMT3A_growth_syndrome_Null_model	human	GSM2527391
chip_geo	HeLa S3	STAT1	737	6132	0.120189	696.592	25.5462	1.58175	1.05801	0.0568537	1	Null_Model_DNMT3A_growth_syndrome_Null_model	human	GSM320736
chip_geo	human induced pluripotent stem cells (hiPSCs)	HDAC2	355	6132	0.057893	327.358	17.4771	1.58163	1.08444	0.056867	1	Null_Model_DNMT3A_growth_syndrome_Null_model	human	GSM1706670
chip_geo	HeLa Kyoto	POLR2A	379	6132	0.0618069	350.585	17.9724	1.58101	1.08105	0.0569381	1	Null_Model_DNMT3A_growth_syndrome_Null_model	human	GSM2642496
chip_geo	venous blood	CTCF	310	6132	0.0505545	283.442	16.808	1.58011	1.0937	0.0570412	1	Null_Model_DNMT3A_growth_syndrome_Null_model	human	GSM2700611
chip_geo	HCT 116	ICE1	626	6132	0.102087	589.066	23.3749	1.58008	1.0627	0.0570446	1	Null_Model_DNMT3A_growth_syndrome_Null_model	human	GSM1162751
chip_geo	HeLa S3	ELK1	356	6132	0.0580561	327.335	18.1657	1.578	1.08757	0.0572832	1	Null_Model_DNMT3A_growth_syndrome_Null_model	human	GSM935326
chip_geo	THP-1	SPI1	648	6132	0.105675	610.676	23.6643	1.57722	1.06112	0.0573728	1	Null_Model_DNMT3A_growth_syndrome_Null_model	human	GSM2359984
chip_geo	LS8817	ATRX	74	6132	0.0120678	61.3506	8.02047	1.57713	1.20618	0.0573824	1	Null_Model_DNMT3A_growth_syndrome_Null_model	human	GSM1924552
chip_geo	RPTEC/TERT1	RPTEC	498	6132	0.0812133	465.764	20.4405	1.57705	1.06921	0.0573917	1	Null_Model_DNMT3A_growth_syndrome_Null_model	human	GSM1022666
chip_geo	HUES 64	SRF	622	6132	0.101435	586.139	22.7437	1.57675	1.06118	0.0574261	1	Null_Model_DNMT3A_growth_syndrome_Null_model	human	GSM1505775
chip_geo	CD34+ PBSC from donor	RUNX1	648	6132	0.105675	611.553	23.1428	1.57485	1.0596	0.0576453	1	Null_Model_DNMT3A_growth_syndrome_Null_model	human	GSM1693379
chip_geo	HCT 116	CTCF	448	6132	0.0730594	416.364	20.0962	1.57425	1.07598	0.0577154	1	Null_Model_DNMT3A_growth_syndrome_Null_model	human	GSM1224653
chip_geo	Ishikawa	POLR2A	483	6132	0.0787671	451.564	19.982	1.57319	1.06961	0.0578373	1	Null_Model_DNMT3A_growth_syndrome_Null_model	human	GSM2664037
chip_geo	Hep-G2	GABPB1	803	6132	0.130952	763.271	25.256	1.57307	1.05205	0.0578519	1	Null_Model_DNMT3A_growth_syndrome_Null_model	human	GSM2534044
chip_geo	SKNO-1	KDM1A	263	6132	0.0428898	240.106	14.5808	1.57016	1.09535	0.0581892	1	Null_Model_DNMT3A_growth_syndrome_Null_model	human	GSM1844442
chip_geo	NHDF-Ad	EZH2	215	6132	0.035062	194.213	13.2405	1.56998	1.10703	0.0582102	1	Null_Model_DNMT3A_growth_syndrome_Null_model	human	GSM1003550
chip_geo	LoVo	HOXA6	548	6132	0.0893673	512.259	22.778	1.56911	1.06977	0.0583109	1	Null_Model_DNMT3A_growth_syndrome_Null_model	human	GSM1239462
chip_geo	GM06990	CTCF	480	6132	0.0782779	447.477	20.728	1.56906	1.07268	0.0583169	1	Null_Model_DNMT3A_growth_syndrome_Null_model	human	GSM749708
chip_geo	????	EP300	302	6132	0.0492498	276.208	16.4461	1.56829	1.09338	0.0584066	1	Null_Model_DNMT3A_growth_syndrome_Null_model	human	GSM2543139
chip_geo	HCT 116	CTCF	382	6132	0.0622962	354.375	17.6211	1.56775	1.07796	0.0584702	1	Null_Model_DNMT3A_growth_syndrome_Null_model	human	GSM1224649
chip_geo	ECC-1	FOXM1	399	6132	0.0650685	369.617	18.7457	1.56743	1.07949	0.0585071	1	Null_Model_DNMT3A_growth_syndrome_Null_model	human	GSM1010856
chip_geo	proerythroblasts	GATA1	184	6132	0.0300065	163.74	12.927	1.56725	1.12373	0.0585286	1	Null_Model_DNMT3A_growth_syndrome_Null_model	human	GSM722393
chip_geo	Hep-G2	NR2F6	710	6132	0.115786	671.431	24.6221	1.56646	1.05744	0.0586209	1	Null_Model_DNMT3A_growth_syndrome_Null_model	human	GSM2534449
chip_geo	LoVo	SMC3	741	6132	0.120841	700.949	25.571	1.56626	1.05714	0.0586437	1	Null_Model_DNMT3A_growth_syndrome_Null_model	human	GSM1208679
chip_geo	HCT 116	POLR2A	358	6132	0.0583823	330.248	17.7232	1.56587	1.08403	0.058689	1	Null_Model_DNMT3A_growth_syndrome_Null_model	human	GSM1545670
chip_geo	HCT 116	POLR2A	515	6132	0.0839856	483.465	20.1443	1.56548	1.06523	0.058735	1	Null_Model_DNMT3A_growth_syndrome_Null_model	human	GSM2571040
chip_geo	U2OS	POLR2A	317	6132	0.051696	290.813	16.7452	1.56384	1.09005	0.0589277	1	Null_Model_DNMT3A_growth_syndrome_Null_model	human	GSM2687423
chip_geo	GM12878	ETV6	362	6132	0.0590346	334.146	17.8183	1.56323	1.08336	0.0589992	1	Null_Model_DNMT3A_growth_syndrome_Null_model	human	GSM2534228
chip_geo	endometrial adenocarcinoma primary tumor tissue	ESR1	64	6132	0.0104371	52.7103	7.228	1.56194	1.21418	0.0591509	1	Null_Model_DNMT3A_growth_syndrome_Null_model	human	GSM2467305
chip_geo	A-549	TEAD4	385	6132	0.0627854	356.968	17.9493	1.56173	1.07853	0.0591756	1	Null_Model_DNMT3A_growth_syndrome_Null_model	human	GSM1010868
chip_geo	LoVo	PATZ1	111	6132	0.0181018	95.4885	9.9363	1.56109	1.16244	0.059251	1	Null_Model_DNMT3A_growth_syndrome_Null_model	human	GSM1208783
chip_geo	C666-1	EBNA1	55	6132	0.00896934	44.8372	6.51049	1.56099	1.22666	0.0592625	1	Null_Model_DNMT3A_growth_syndrome_Null_model	human	GSM1905010
chip_geo	THP-1	SPI1	489	6132	0.0797456	456.493	20.8287	1.5607	1.07121	0.0592968	1	Null_Model_DNMT3A_growth_syndrome_Null_model	human	GSM624143
chip_geo	THP-1	POLR3D	564	6132	0.0919765	530.113	21.7151	1.56053	1.06392	0.0593168	1	Null_Model_DNMT3A_growth_syndrome_Null_model	human	GSM2544233
chip_geo	hESC	TRIM28	217	6132	0.0353881	195.534	13.759	1.56011	1.10978	0.0593666	1	Null_Model_DNMT3A_growth_syndrome_Null_model	human	GSM1467737
chip_geo	LNCaP	E2F1	220	6132	0.0358774	198.504	13.7782	1.56011	1.10829	0.0593667	1	Null_Model_DNMT3A_growth_syndrome_Null_model	human	GSM1207916
chip_geo	Lymphoblastoid Cell Lines	CTCF	854	6132	0.139269	815.025	24.9883	1.55973	1.04782	0.0594116	1	Null_Model_DNMT3A_growth_syndrome_Null_model	human	GSM1234144
chip_geo	K562	FOXO3	363	6132	0.0591977	334.66	18.173	1.55944	1.08468	0.059446	1	Null_Model_DNMT3A_growth_syndrome_Null_model	human	GSM2574753
chip_geo	VCaP	POLR2A	227	6132	0.0370189	205.14	14.0184	1.55939	1.10656	0.0594526	1	Null_Model_DNMT3A_growth_syndrome_Null_model	human	GSM353623
chip_geo	THP-1	RAD21	519	6132	0.084638	486.194	21.0438	1.55895	1.06748	0.0595041	1	Null_Model_DNMT3A_growth_syndrome_Null_model	human	GSM3111968
chip_geo	Hep-G2	TOE1	181	6132	0.0295173	161.925	12.2368	1.55882	1.1178	0.05952	1	Null_Model_DNMT3A_growth_syndrome_Null_model	human	GSM2827366
chip_geo	A-549	CONTROL	611	6132	0.0996412	576.903	21.8813	1.55827	1.0591	0.0595847	1	Null_Model_DNMT3A_growth_syndrome_Null_model	human	GSM803465
chip_geo	HEK293	ZNF34	534	6132	0.0870841	500.443	21.5416	1.5578	1.06706	0.0596404	1	Null_Model_DNMT3A_growth_syndrome_Null_model	human	GSM2828555
chip_geo	A-549	YY1	654	6132	0.106654	617.912	23.1711	1.55746	1.0584	0.0596811	1	Null_Model_DNMT3A_growth_syndrome_Null_model	human	GSM1010794
chip_geo	GM12864	CTCF	471	6132	0.0768102	439.591	20.1683	1.55733	1.07145	0.0596966	1	Null_Model_DNMT3A_growth_syndrome_Null_model	human	GSM1022664
chip_geo	K562	FOXA1	271	6132	0.0441944	247.208	15.2794	1.55714	1.09624	0.0597186	1	Null_Model_DNMT3A_growth_syndrome_Null_model	human	GSM2534373
chip_geo	HCT 116	EGR1	686	6132	0.111872	648.817	23.8795	1.5571	1.05731	0.059723	1	Null_Model_DNMT3A_growth_syndrome_Null_model	human	GSM1010846
chip_geo	HT-29	NR1H2	575	6132	0.0937704	539.878	22.5662	1.55639	1.06506	0.0598073	1	Null_Model_DNMT3A_growth_syndrome_Null_model	human	GSM2042844
chip_geo	HEK293	ZNF2	925	6132	0.150848	883.875	26.4237	1.55636	1.04653	0.0598108	1	Null_Model_DNMT3A_growth_syndrome_Null_model	human	GSM2422886
chip_geo	liver tissue	REST	413	6132	0.0673516	384.492	18.3282	1.55545	1.07415	0.05992	1	Null_Model_DNMT3A_growth_syndrome_Null_model	human	GSM2828933
chip_geo	Peripheral blood mononuclear cells of ERA patient 1	POLR2A	266	6132	0.043379	242.459	15.1468	1.55422	1.09709	0.0600656	1	Null_Model_DNMT3A_growth_syndrome_Null_model	human	GSM1330729
chip_geo	GP5d	RAD21	744	6132	0.121331	704.867	25.1847	1.55383	1.05552	0.0601122	1	Null_Model_DNMT3A_growth_syndrome_Null_model	human	GSM1240823
chip_geo	HeLa	JMJD6	135	6132	0.0220157	118.567	10.5765	1.55369	1.13859	0.060129	1	Null_Model_DNMT3A_growth_syndrome_Null_model	human	GSM1249905
chip_geo	LNCaP	NKX3-1	481	6132	0.078441	448.737	20.7698	1.55335	1.0719	0.0601702	1	Null_Model_DNMT3A_growth_syndrome_Null_model	human	GSM989640
chip_geo	D54 [Human glioblastoma]	MYC	309	6132	0.0503914	283.457	16.4496	1.55283	1.09011	0.0602321	1	Null_Model_DNMT3A_growth_syndrome_Null_model	human	GSM808774
chip_geo	GM10847	RELA	159	6132	0.0259295	141.587	11.2192	1.55203	1.12298	0.0603271	1	Null_Model_DNMT3A_growth_syndrome_Null_model	human	GSM486298
chip_geo	HeLa	POLR2A	409	6132	0.0666993	379.344	19.1185	1.55118	1.07818	0.0604288	1	Null_Model_DNMT3A_growth_syndrome_Null_model	human	GSM1280297
chip_geo	HEK293	ZFP3	280	6132	0.0456621	256.233	15.3295	1.55043	1.09276	0.0605195	1	Null_Model_DNMT3A_growth_syndrome_Null_model	human	GSM2423073
chip_geo	A-549	BCL3	244	6132	0.0397913	221.081	14.7852	1.55014	1.10367	0.0605545	1	Null_Model_DNMT3A_growth_syndrome_Null_model	human	GSM2421946
chip_geo	A0	IRF2	54	6132	0.00880626	44.0679	6.4076	1.55004	1.22538	0.0605655	1	Null_Model_DNMT3A_growth_syndrome_Null_model	human	GSM1816088
chip_geo	SKBR3	ESRRA	476	6132	0.0776256	444.922	20.0502	1.55001	1.06985	0.0605699	1	Null_Model_DNMT3A_growth_syndrome_Null_model	human	GSM2160172
chip_geo	GM12891	CONTROL	40	6132	0.00652316	31.049	5.77604	1.54969	1.28829	0.0606083	1	Null_Model_DNMT3A_growth_syndrome_Null_model	human	GSM803467
chip_geo	Hep-G2	DNMT3B	281	6132	0.0458252	256.196	16.0064	1.54964	1.09682	0.060614	1	Null_Model_DNMT3A_growth_syndrome_Null_model	human	GSM2527537
chip_geo	GM12878	SRF	803	6132	0.130952	762.137	26.3813	1.54894	1.05362	0.0606976	1	Null_Model_DNMT3A_growth_syndrome_Null_model	human	GSM803350
chip_geo	LNCaP	E2F1	288	6132	0.0469667	262.707	16.3385	1.54805	1.09628	0.0608055	1	Null_Model_DNMT3A_growth_syndrome_Null_model	human	GSM1207890
chip_geo	A-549	REST	661	6132	0.107795	623.872	23.9962	1.54724	1.05951	0.0609027	1	Null_Model_DNMT3A_growth_syndrome_Null_model	human	GSM1010749
chip_geo	A-549	FOSL2	142	6132	0.0231572	124.53	11.2971	1.54637	1.14028	0.0610079	1	Null_Model_DNMT3A_growth_syndrome_Null_model	human	GSM2421547
chip_geo	HEK293T/17	AUTS2	87	6132	0.0141879	73.6543	8.63043	1.54635	1.18119	0.0610103	1	Null_Model_DNMT3A_growth_syndrome_Null_model	human	GSM1479212
chip_geo	T-47D	PGR	100	6132	0.0163079	86.2527	8.89534	1.54544	1.15938	0.0611194	1	Null_Model_DNMT3A_growth_syndrome_Null_model	human	GSM1669116
chip_geo	GM12878	ASH2L	78	6132	0.0127202	65.7642	7.91836	1.54524	1.18605	0.061144	1	Null_Model_DNMT3A_growth_syndrome_Null_model	human	GSM2701110
chip_geo	WA09	ZNF143	713	6132	0.116275	677.249	23.1497	1.54435	1.05279	0.0612515	1	Null_Model_DNMT3A_growth_syndrome_Null_model	human	GSM2816621
chip_geo	Hep-G2	CREB1	664	6132	0.108284	628.624	22.9181	1.54357	1.05627	0.0613465	1	Null_Model_DNMT3A_growth_syndrome_Null_model	human	GSM2533925
chip_geo	MR-4	PML	327	6132	0.0533268	301.605	16.454	1.54337	1.0842	0.0613709	1	Null_Model_DNMT3A_growth_syndrome_Null_model	human	GSM468205
chip_geo	GM12878	IRF3	618	6132	0.100783	582.522	22.9905	1.54314	1.0609	0.0613987	1	Null_Model_DNMT3A_growth_syndrome_Null_model	human	GSM2423442
chip_geo	K-562	NELFE	71	6132	0.0115786	59.2607	7.60769	1.54308	1.1981	0.0614059	1	Null_Model_DNMT3A_growth_syndrome_Null_model	human	GSM935392
chip_geo	MRC-5	NEUROG2	385	6132	0.0627854	356.758	18.3023	1.54307	1.07916	0.0614065	1	Null_Model_DNMT3A_growth_syndrome_Null_model	human	GSM1970151
chip_geo	R1-AD1	AR	199	6132	0.0324527	179.196	12.8357	1.5429	1.11052	0.0614278	1	Null_Model_DNMT3A_growth_syndrome_Null_model	human	GSM1515523
chip_geo	MDA-MB-468	STAT3	466	6132	0.0759948	434.878	20.1735	1.54271	1.07156	0.0614507	1	Null_Model_DNMT3A_growth_syndrome_Null_model	human	GSM2278008
chip_geo	ECC-1	YY1	712	6132	0.116112	675.167	23.8797	1.54245	1.05455	0.0614824	1	Null_Model_DNMT3A_growth_syndrome_Null_model	human	GSM1010753
chip_geo	IMR-90	NFE2L2	383	6132	0.0624592	354.938	18.1957	1.54223	1.07906	0.0615092	1	Null_Model_DNMT3A_growth_syndrome_Null_model	human	GSM2423147
chip_geo	Induced pluripotent stem cells	CTDP1	530	6132	0.0864318	497.08	21.3601	1.5412	1.06623	0.0616346	1	Null_Model_DNMT3A_growth_syndrome_Null_model	human	GSM2550231
chip_geo	A-549	JUNB	210	6132	0.0342466	189.455	13.3392	1.54023	1.10845	0.0617519	1	Null_Model_DNMT3A_growth_syndrome_Null_model	human	GSM2437796
chip_geo	Hep-G2	RNF2	790	6132	0.128832	751.43	25.043	1.54017	1.05133	0.0617596	1	Null_Model_DNMT3A_growth_syndrome_Null_model	human	GSM2423606
chip_geo	HEK293	CTCF	431	6132	0.070287	400.053	20.0932	1.54017	1.07736	0.0617591	1	Null_Model_DNMT3A_growth_syndrome_Null_model	human	GSM749687
chip_geo	GM12878	GATAD2B	918	6132	0.149706	875.885	27.3463	1.54006	1.04808	0.0617728	1	Null_Model_DNMT3A_growth_syndrome_Null_model	human	GSM2828562
chip_geo	CX627219_T4	ESR1	384	6132	0.0626223	355.19	18.7098	1.53984	1.08111	0.0617994	1	Null_Model_DNMT3A_growth_syndrome_Null_model	human	GSM798386
chip_geo	BEAS-2B	NR3C1	506	6132	0.0825179	474.478	20.4852	1.53879	1.06644	0.0619275	1	Null_Model_DNMT3A_growth_syndrome_Null_model	human	GSM2103054
chip_geo	HaCaT	CONTROL	323	6132	0.0526745	296.96	16.9271	1.53836	1.08769	0.0619803	1	Null_Model_DNMT3A_growth_syndrome_Null_model	human	GSM2635754
chip_geo	HEK293	ZNF280D	622	6132	0.101435	586.741	22.9238	1.53808	1.06009	0.0620142	1	Null_Model_DNMT3A_growth_syndrome_Null_model	human	GSM2423499
chip_geo	THP-1	POLR2A	240	6132	0.0391389	217.412	14.688	1.53788	1.1039	0.0620392	1	Null_Model_DNMT3A_growth_syndrome_Null_model	human	GSM3112042
chip_geo	THP-1	POLR2A	335	6132	0.0546314	308.069	17.5166	1.53746	1.08742	0.0620901	1	Null_Model_DNMT3A_growth_syndrome_Null_model	human	GSM2779057
chip_geo	HCT 116	MYC	198	6132	0.0322896	177.384	13.4232	1.53588	1.11622	0.0622845	1	Null_Model_DNMT3A_growth_syndrome_Null_model	human	GSM2576763
chip_geo	LNCaP-abl	POLR2A	678	6132	0.110568	641.763	23.6094	1.53484	1.05646	0.0624112	1	Null_Model_DNMT3A_growth_syndrome_Null_model	human	GSM969566
chip_geo	SaOS-2	CBFB	357	6132	0.0582192	330.016	17.6031	1.53292	1.08177	0.0626483	1	Null_Model_DNMT3A_growth_syndrome_Null_model	human	GSM2041109
chip_geo	HeLa S3	NFYA	288	6132	0.0469667	263.836	15.7675	1.53251	1.09159	0.0626988	1	Null_Model_DNMT3A_growth_syndrome_Null_model	human	GSM935508
chip_geo	liver tissue	ATF3	424	6132	0.0691455	394.434	19.2953	1.53231	1.07496	0.0627224	1	Null_Model_DNMT3A_growth_syndrome_Null_model	human	GSM2527597
chip_geo	LoVo	RAD21	295	6132	0.0481083	270.214	16.1757	1.53231	1.09173	0.0627224	1	Null_Model_DNMT3A_growth_syndrome_Null_model	human	GSM1239446
chip_geo	MCF-7	MYC	1265	6132	0.206295	1218.76	30.1879	1.53183	1.03794	0.0627824	1	Null_Model_DNMT3A_growth_syndrome_Null_model	human	GSM822301
chip_geo	CD4+CD25- expanded conventional T cells	ETS1	297	6132	0.0484344	272.56	15.9649	1.53083	1.08967	0.0629058	1	Null_Model_DNMT3A_growth_syndrome_Null_model	human	GSM1056932
chip_geo	THP-1	IFNB1	91	6132	0.0148402	77.2797	8.96614	1.53023	1.17754	0.0629796	1	Null_Model_DNMT3A_growth_syndrome_Null_model	human	GSM3111958
chip_geo	LoVo	HOXA2	114	6132	0.018591	98.5145	10.1233	1.52968	1.15719	0.0630475	1	Null_Model_DNMT3A_growth_syndrome_Null_model	human	GSM1208757
chip_geo	HUVEC	POLR2A	455	6132	0.0742009	424.805	19.7429	1.5294	1.07108	0.0630828	1	Null_Model_DNMT3A_growth_syndrome_Null_model	human	GSM1305213
chip_geo	A-549	FOSL2	177	6132	0.028865	158.223	12.2777	1.52938	1.11868	0.0630852	1	Null_Model_DNMT3A_growth_syndrome_Null_model	human	GSM2421521
chip_geo	Keratinocytes	POLR2A	475	6132	0.0774625	444.001	20.2762	1.52884	1.06982	0.0631522	1	Null_Model_DNMT3A_growth_syndrome_Null_model	human	GSM1446923
chip_geo	HEK293	POLR2A	407	6132	0.0663731	378.482	18.6638	1.52801	1.07535	0.0632551	1	Null_Model_DNMT3A_growth_syndrome_Null_model	human	GSM1249895
chip_geo	GM12878	UBTF	35	6132	0.00570776	27.3926	4.98124	1.52721	1.27772	0.0633544	1	Null_Model_DNMT3A_growth_syndrome_Null_model	human	GSM2423511
chip_geo	HEK293T/17	BRD4	101	6132	0.016471	87.3746	8.92718	1.52628	1.15594	0.0634701	1	Null_Model_DNMT3A_growth_syndrome_Null_model	human	GSM1820951
chip_geo	GM12878	ZEB1	535	6132	0.0872472	501.097	22.214	1.52621	1.06766	0.0634791	1	Null_Model_DNMT3A_growth_syndrome_Null_model	human	GSM803411
chip_geo	HEK293	KMT2A	243	6132	0.0396282	221.019	14.4097	1.52544	1.09945	0.0635753	1	Null_Model_DNMT3A_growth_syndrome_Null_model	human	GSM2373701
chip_geo	HCT 116	BRD4	228	6132	0.037182	206.435	14.1404	1.52509	1.10447	0.0636184	1	Null_Model_DNMT3A_growth_syndrome_Null_model	human	GSM2058673
chip_geo	LoVo	CTCF	481	6132	0.078441	450.697	19.8836	1.524	1.06724	0.0637542	1	Null_Model_DNMT3A_growth_syndrome_Null_model	human	GSM1239427
chip_geo	Hep-G2	TFE3	526	6132	0.0857795	492.645	21.8941	1.52345	1.06771	0.0638229	1	Null_Model_DNMT3A_growth_syndrome_Null_model	human	GSM2534191
chip_geo	HeLa	POLR2A	434	6132	0.0707763	404.185	19.5737	1.52322	1.07377	0.0638513	1	Null_Model_DNMT3A_growth_syndrome_Null_model	human	GSM1405111
chip_geo	NPrEC	ZFX	235	6132	0.0383235	213.292	14.2532	1.52304	1.10178	0.063874	1	Null_Model_DNMT3A_growth_syndrome_Null_model	human	GSM2909536
chip_geo	Hep-G2	SMARCA2	329	6132	0.053653	303.152	16.9791	1.52235	1.08526	0.0639603	1	Null_Model_DNMT3A_growth_syndrome_Null_model	human	GSM2740933
chip_geo	HCT116	POLR2A	475	6132	0.0774625	443.898	20.4304	1.52234	1.07007	0.0639623	1	Null_Model_DNMT3A_growth_syndrome_Null_model	human	GSM2571057
chip_geo	VCaP	FOXA1	748	6132	0.121983	710.629	24.5502	1.52221	1.05259	0.0639778	1	Null_Model_DNMT3A_growth_syndrome_Null_model	human	GSM2537229
chip_geo	HCT116	POLR2A	518	6132	0.0844749	485.749	21.2017	1.52114	1.06639	0.0641128	1	Null_Model_DNMT3A_growth_syndrome_Null_model	human	GSM1545661
chip_geo	A-375	BRD4	608	6132	0.099152	573.606	22.6111	1.5211	1.05996	0.064118	1	Null_Model_DNMT3A_growth_syndrome_Null_model	human	GSM2359435
chip_geo	MCF-10A	BRD4	334	6132	0.0544684	307.934	17.1373	1.521	1.08465	0.0641294	1	Null_Model_DNMT3A_growth_syndrome_Null_model	human	GSM1874947
chip_geo	Kasumi-1	CEBPA	134	6132	0.0218526	118.016	10.5094	1.52092	1.13544	0.0641395	1	Null_Model_DNMT3A_growth_syndrome_Null_model	human	GSM2743162
chip_geo	Hep-G2	KLF10	240	6132	0.0391389	218.302	14.2674	1.52083	1.0994	0.0641512	1	Null_Model_DNMT3A_growth_syndrome_Null_model	human	GSM2574747
chip_geo	A-549	CTCF	585	6132	0.0954012	550.397	22.7544	1.52074	1.06287	0.064163	1	Null_Model_DNMT3A_growth_syndrome_Null_model	human	GSM1022639
chip_geo	LNCaP	AR	262	6132	0.0427267	238.867	15.2192	1.51998	1.09684	0.0642578	1	Null_Model_DNMT3A_growth_syndrome_Null_model	human	GSM1527835
chip_geo	K562	GATA2	224	6132	0.0365297	202.351	14.2442	1.51988	1.10699	0.064271	1	Null_Model_DNMT3A_growth_syndrome_Null_model	human	GSM788368
chip_geo	HEK293T	KLF5	216	6132	0.035225	195.196	13.6898	1.51968	1.10658	0.0642955	1	Null_Model_DNMT3A_growth_syndrome_Null_model	human	GSM2549693
chip_geo	Hep-G2	ZNF652	498	6132	0.0812133	466.789	20.5413	1.51942	1.06686	0.0643287	1	Null_Model_DNMT3A_growth_syndrome_Null_model	human	GSM2534082
chip_geo	HEK293T/17	ZNF558	45	6132	0.00733855	35.8961	5.99343	1.51898	1.25362	0.0643838	1	Null_Model_DNMT3A_growth_syndrome_Null_model	human	GSM2466595
chip_geo	U2OS	MYC	310	6132	0.0505545	285.144	16.3677	1.51861	1.08717	0.0644303	1	Null_Model_DNMT3A_growth_syndrome_Null_model	human	GSM2049315
chip_geo	Kelly	CTCFL	256	6132	0.0417482	232.475	15.492	1.51855	1.1012	0.0644377	1	Null_Model_DNMT3A_growth_syndrome_Null_model	human	GSM2752707
chip_geo	hMSC	CEBPB	482	6132	0.078604	450.804	20.5485	1.51816	1.0692	0.0644874	1	Null_Model_DNMT3A_growth_syndrome_Null_model	human	GSM1684642
chip_geo	HUES 64	NANOG	229	6132	0.0373451	207.28	14.3174	1.51706	1.10479	0.0646263	1	Null_Model_DNMT3A_growth_syndrome_Null_model	human	GSM1505698
chip_geo	HUES 64	NANOG	236	6132	0.0384866	214.4	14.2394	1.51695	1.10075	0.06464	1	Null_Model_DNMT3A_growth_syndrome_Null_model	human	GSM1124071
chip_geo	HCT 116	CTCF	382	6132	0.0622962	354.58	18.0772	1.5168	1.07733	0.0646582	1	Null_Model_DNMT3A_growth_syndrome_Null_model	human	GSM1022651
chip_geo	VCaP	BRD2	1045	6132	0.170417	999.912	29.7282	1.51667	1.04509	0.0646749	1	Null_Model_DNMT3A_growth_syndrome_Null_model	human	GSM1328969
chip_geo	A-549	JUNB	183	6132	0.0298434	163.502	12.8571	1.51648	1.11925	0.0646989	1	Null_Model_DNMT3A_growth_syndrome_Null_model	human	GSM2437804
chip_geo	CD34+	CTCF	514	6132	0.0838226	482.787	20.5832	1.51642	1.06465	0.0647069	1	Null_Model_DNMT3A_growth_syndrome_Null_model	human	GSM2730054
chip_geo	A-549	BCL3	326	6132	0.0531637	300.068	17.102	1.51632	1.08642	0.0647192	1	Null_Model_DNMT3A_growth_syndrome_Null_model	human	GSM2421555
chip_geo	GM12878	CTCF	491	6132	0.0800718	459.229	20.9628	1.5156	1.06918	0.0648101	1	Null_Model_DNMT3A_growth_syndrome_Null_model	human	GSM489292
chip_geo	embryonic stem cell	MPHOSPH8	142	6132	0.0231572	125.694	10.7599	1.51541	1.12973	0.0648347	1	Null_Model_DNMT3A_growth_syndrome_Null_model	human	GSM2789812
chip_geo	SUM185PE	BRD4	210	6132	0.0342466	189.746	13.3652	1.51541	1.10674	0.0648339	1	Null_Model_DNMT3A_growth_syndrome_Null_model	human	GSM1842716
chip_geo	HCT116	POLR2A	470	6132	0.0766471	439.185	20.3425	1.51482	1.07016	0.0649091	1	Null_Model_DNMT3A_growth_syndrome_Null_model	human	GSM2571063
chip_geo	HeLa	POLR2A	250	6132	0.0407697	227.456	14.8965	1.51341	1.09912	0.0650876	1	Null_Model_DNMT3A_growth_syndrome_Null_model	human	GSM1405121
chip_geo	LoVo	NFYA	119	6132	0.0194064	103.831	10.0272	1.51277	1.14609	0.065169	1	Null_Model_DNMT3A_growth_syndrome_Null_model	human	GSM1208777
chip_geo	MV4-11	CEBPalpha	594	6132	0.0968689	560.574	22.098	1.51261	1.05963	0.0651897	1	Null_Model_DNMT3A_growth_syndrome_Null_model	human	GSM2345026
chip_geo	GM10847	RELA	362	6132	0.0590346	333.869	18.603	1.51217	1.08426	0.065245	1	Null_Model_DNMT3A_growth_syndrome_Null_model	human	GSM486302
chip_geo	GP5d	RAD21	367	6132	0.05985	340.398	17.5976	1.51171	1.07815	0.0653044	1	Null_Model_DNMT3A_growth_syndrome_Null_model	human	GSM1240837
chip_geo	SH-SY5Y	B0	237	6132	0.0386497	215.467	14.245	1.51165	1.09994	0.0653119	1	Null_Model_DNMT3A_growth_syndrome_Null_model	human	GSM1542270
chip_geo	HCT 116	POLR2A	438	6132	0.0714286	409.315	18.9845	1.51098	1.07008	0.0653962	1	Null_Model_DNMT3A_growth_syndrome_Null_model	human	GSM2058662
chip_geo	GM12878	RELA	337	6132	0.0549576	311.82	16.6707	1.51042	1.08075	0.0654682	1	Null_Model_DNMT3A_growth_syndrome_Null_model	human	GSM486317
chip_geo	Hep-G2	CREB1	503	6132	0.0820287	470.666	21.4328	1.5086	1.0687	0.0657	1	Null_Model_DNMT3A_growth_syndrome_Null_model	human	GSM1861933
chip_geo	A-549	CEBPB	66	6132	0.0107632	54.4625	7.65264	1.50765	1.21184	0.0658226	1	Null_Model_DNMT3A_growth_syndrome_Null_model	human	GSM2421563
chip_geo	ECC-1	REST	284	6132	0.0463144	261.141	15.1634	1.50752	1.08754	0.0658388	1	Null_Model_DNMT3A_growth_syndrome_Null_model	human	GSM1010841
chip_geo	Jurkat	YY1	110	6132	0.0179387	95.6633	9.51029	1.50749	1.14987	0.0658425	1	Null_Model_DNMT3A_growth_syndrome_Null_model	human	GSM2773998
chip_geo	LX-2	BRD2	306	6132	0.0499022	280.548	16.8891	1.50698	1.09072	0.0659079	1	Null_Model_DNMT3A_growth_syndrome_Null_model	human	GSM1416805
chip_geo	AC16	RELA	49	6132	0.00799087	39.5395	6.27779	1.50698	1.23927	0.0659073	1	Null_Model_DNMT3A_growth_syndrome_Null_model	human	GSM1239996
chip_geo	U2OS	MYC	457	6132	0.0745271	427.312	19.7005	1.50698	1.06948	0.0659078	1	Null_Model_DNMT3A_growth_syndrome_Null_model	human	GSM2049321
chip_geo	GM12872	CTCF	424	6132	0.0691455	395.048	19.2121	1.50697	1.07329	0.0659095	1	Null_Model_DNMT3A_growth_syndrome_Null_model	human	GSM749692
chip_geo	MCF-7	CTCF	389	6132	0.0634377	361.967	17.9459	1.50636	1.07468	0.0659877	1	Null_Model_DNMT3A_growth_syndrome_Null_model	human	GSM3329931
chip_geo	CD4+ T cells	POLR2A	95	6132	0.0154925	81.4216	9.01677	1.50591	1.16677	0.0660454	1	Null_Model_DNMT3A_growth_syndrome_Null_model	human	GSM393967
chip_geo	MO1043	NOTCH1	70	6132	0.0114155	58.7702	7.45876	1.50558	1.19108	0.0660874	1	Null_Model_DNMT3A_growth_syndrome_Null_model	human	GSM2435524
chip_geo	GM12878	REST	132	6132	0.0215264	115.541	10.9363	1.50495	1.14245	0.0661689	1	Null_Model_DNMT3A_growth_syndrome_Null_model	human	GSM1333991
chip_geo	K562	SPI1	314	6132	0.0512068	288.67	16.8323	1.50483	1.08775	0.0661841	1	Null_Model_DNMT3A_growth_syndrome_Null_model	human	GSM1940201
chip_geo	pre-activated CD8+ T cells	STAT5B	59	6132	0.00962166	48.7622	6.80481	1.50449	1.20995	0.0662277	1	Null_Model_DNMT3A_growth_syndrome_Null_model	human	GSM1577745
chip_geo	UtE-iPS-7	EZH2	352	6132	0.0574038	325.617	17.5364	1.50445	1.08102	0.0662326	1	Null_Model_DNMT3A_growth_syndrome_Null_model	human	GSM1180166
chip_geo	HCT 116	APC	823	6132	0.134214	781.823	27.3754	1.50415	1.05267	0.066271	1	Null_Model_DNMT3A_growth_syndrome_Null_model	human	GSM2785713
chip_geo	LAX2	IKZF1	394	6132	0.0642531	365.755	18.7867	1.50344	1.07722	0.0663625	1	Null_Model_DNMT3A_growth_syndrome_Null_model	human	GSM1420194
chip_geo	MCF-7	CONTROL	413	6132	0.0673516	384.493	18.9666	1.50304	1.07414	0.0664143	1	Null_Model_DNMT3A_growth_syndrome_Null_model	human	GSM2670866
chip_geo	HCT 116	POLR2A	376	6132	0.0613177	349.748	17.4679	1.50286	1.07506	0.0664377	1	Null_Model_DNMT3A_growth_syndrome_Null_model	human	GSM2058663
chip_geo	HEK293	SUMO3	745	6132	0.121494	707.082	25.2352	1.50258	1.05363	0.0664731	1	Null_Model_DNMT3A_growth_syndrome_Null_model	human	GSM1176705
chip_geo	A-673 clone Asp114	FLI1	929	6132	0.1515	887.625	27.5369	1.50252	1.04661	0.0664817	1	Null_Model_DNMT3A_growth_syndrome_Null_model	human	GSM2436676
chip_geo	SU	BRD4	106	6132	0.0172864	91.8951	9.39372	1.50152	1.15349	0.0666101	1	Null_Model_DNMT3A_growth_syndrome_Null_model	human	GSM2265648
chip_geo	HEK293	SUMO3	512	6132	0.0834964	480.024	21.2961	1.5015	1.06661	0.0666135	1	Null_Model_DNMT3A_growth_syndrome_Null_model	human	GSM1176706
chip_geo	MCF-7	POLR2A-S2P	201	6132	0.0327789	180.79	13.4618	1.50127	1.11179	0.0666429	1	Null_Model_DNMT3A_growth_syndrome_Null_model	human	GSM1388126
chip_geo	LoVo	HOXA13	184	6132	0.0300065	164.636	12.9024	1.50078	1.11761	0.0667063	1	Null_Model_DNMT3A_growth_syndrome_Null_model	human	GSM1208756
chip_geo	HVMF	CTCF	450	6132	0.0733855	419.955	20.0217	1.50062	1.07154	0.0667266	1	Null_Model_DNMT3A_growth_syndrome_Null_model	human	GSM1022628
chip_geo	Huh-7	CTDP1	228	6132	0.037182	206.847	14.1018	1.50001	1.10226	0.0668053	1	Null_Model_DNMT3A_growth_syndrome_Null_model	human	GSM2360958
chip_geo	GM18505	RELA	116	6132	0.0189172	100.555	10.2997	1.49952	1.15359	0.0668694	1	Null_Model_DNMT3A_growth_syndrome_Null_model	human	GSM486274
chip_geo	Human breast tumor	ESR1	311	6132	0.0507175	286.413	16.3986	1.49936	1.08585	0.0668895	1	Null_Model_DNMT3A_growth_syndrome_Null_model	human	GSM2797107
chip_geo	Human breast tumor	FOXA1	85	6132	0.0138617	72.7672	8.15872	1.49935	1.16811	0.0668917	1	Null_Model_DNMT3A_growth_syndrome_Null_model	human	GSM2797132
chip_geo	MDA-MB-231	JUN	388	6132	0.0632746	360.585	18.2952	1.49846	1.07603	0.0670068	1	Null_Model_DNMT3A_growth_syndrome_Null_model	human	GSM1700786
chip_geo	HEK293T	ELF4	505	6132	0.0823549	474.101	20.6329	1.49757	1.06517	0.0671228	1	Null_Model_DNMT3A_growth_syndrome_Null_model	human	GSM2828938
chip_geo	Hep-G2	CREM	366	6132	0.0596869	340.655	16.9351	1.49658	1.0744	0.0672514	1	Null_Model_DNMT3A_growth_syndrome_Null_model	human	GSM2534611
chip_geo	THP-1	GRIP1	36	6132	0.00587084	28.2827	5.15742	1.49635	1.27286	0.0672818	1	Null_Model_DNMT3A_growth_syndrome_Null_model	human	GSM2661804
chip_geo	HMEC	POLR2A	212	6132	0.0345727	191.917	13.4216	1.49632	1.10464	0.0672854	1	Null_Model_DNMT3A_growth_syndrome_Null_model	human	GSM1383857
chip_geo	CWR22Pc	AR	900	6132	0.146771	858.571	27.6958	1.49584	1.04825	0.0673472	1	Null_Model_DNMT3A_growth_syndrome_Null_model	human	GSM1527034
chip_geo	HepG2	ZNF652	167	6132	0.0272342	149.114	11.9698	1.49427	1.11995	0.0675531	1	Null_Model_DNMT3A_growth_syndrome_Null_model	human	GSM2534081
chip_geo	HCT 116	WDR11	278	6132	0.0453359	253.84	16.172	1.49393	1.09518	0.0675965	1	Null_Model_DNMT3A_growth_syndrome_Null_model	human	GSM2711379
chip_geo	LNCaP	E2F1	293	6132	0.0477821	269.455	15.7636	1.49366	1.08738	0.0676327	1	Null_Model_DNMT3A_growth_syndrome_Null_model	human	GSM1207901
chip_geo	D54 [Human glioblastoma]	MYC	344	6132	0.0560992	318.515	17.0643	1.49344	1.08001	0.0676615	1	Null_Model_DNMT3A_growth_syndrome_Null_model	human	GSM808773
chip_geo	Raji	POLR2A	209	6132	0.0340835	188.986	13.4013	1.49343	1.1059	0.0676621	1	Null_Model_DNMT3A_growth_syndrome_Null_model	human	GSM1892291
chip_geo	HeLa	THAP11	39	6132	0.00636008	30.4685	5.71343	1.49323	1.28001	0.0676883	1	Null_Model_DNMT3A_growth_syndrome_Null_model	human	GSM779431
chip_geo	HUES 64	TAL1	417	6132	0.0680039	389.059	18.7176	1.49277	1.07182	0.0677485	1	Null_Model_DNMT3A_growth_syndrome_Null_model	human	GSM1505785
chip_geo	LNCaP	E2F1	230	6132	0.0375082	209.31	13.8637	1.49241	1.09885	0.0677959	1	Null_Model_DNMT3A_growth_syndrome_Null_model	human	GSM1207910
chip_geo	MCF-7	ESR1-E2F1	491	6132	0.0800718	459.804	20.9038	1.49235	1.06785	0.0678033	1	Null_Model_DNMT3A_growth_syndrome_Null_model	human	GSM699985
chip_geo	SU-DHL-6	EZH2	75	6132	0.0122309	63.3796	7.79049	1.49161	1.18335	0.0679006	1	Null_Model_DNMT3A_growth_syndrome_Null_model	human	GSM1129362
chip_geo	Hep-G2	SMARCA4	380	6132	0.06197	352.562	18.3959	1.49151	1.07782	0.0679144	1	Null_Model_DNMT3A_growth_syndrome_Null_model	human	GSM2740928
chip_geo	Kelly	POLR2A	141	6132	0.0229941	124.236	11.2411	1.49133	1.13494	0.0679369	1	Null_Model_DNMT3A_growth_syndrome_Null_model	human	GSM2752718
chip_geo	SK-N-SH	USF1	538	6132	0.0877365	504.149	22.6989	1.49131	1.06715	0.0679395	1	Null_Model_DNMT3A_growth_syndrome_Null_model	human	GSM1010806
chip_geo	HUES64	POLR2A	234	6132	0.0381605	212.344	14.5298	1.49048	1.10199	0.0680487	1	Null_Model_DNMT3A_growth_syndrome_Null_model	human	GSM1505718
chip_geo	LoVo	JUND	662	6132	0.107958	625.484	24.5041	1.49022	1.05838	0.0680831	1	Null_Model_DNMT3A_growth_syndrome_Null_model	human	GSM1208763
chip_geo	Jurkat	CONTROL	63	6132	0.010274	52.3646	7.1403	1.48948	1.2031	0.06818	1	Null_Model_DNMT3A_growth_syndrome_Null_model	human	GSM2218759
chip_geo	normal prostate tissue	AR	187	6132	0.0304958	167.889	12.8315	1.48938	1.11383	0.0681942	1	Null_Model_DNMT3A_growth_syndrome_Null_model	human	GSM1358401
chip_geo	AML blast	RUNX1	648	6132	0.105675	611.311	24.6354	1.48929	1.06002	0.0682051	1	Null_Model_DNMT3A_growth_syndrome_Null_model	human	GSM1466000
chip_geo	SK-BR-3	ESRRA	571	6132	0.0931181	537.502	22.5027	1.4886	1.06232	0.0682966	1	Null_Model_DNMT3A_growth_syndrome_Null_model	human	GSM2160175
chip_geo	GM12878	CTCF	844	6132	0.137639	805.011	26.1954	1.48839	1.04843	0.0683241	1	Null_Model_DNMT3A_growth_syndrome_Null_model	human	GSM2040764
chip_geo	U2OS	ZBTB48	611	6132	0.0996412	577.711	22.3667	1.48832	1.05762	0.0683335	1	Null_Model_DNMT3A_growth_syndrome_Null_model	human	GSM2543154
chip_geo	GM12890	CTCF	877	6132	0.14302	838.881	25.6239	1.48763	1.04544	0.0684243	1	Null_Model_DNMT3A_growth_syndrome_Null_model	human	GSM1233915
chip_geo	HeLa	POLR2A	178	6132	0.029028	159.054	12.7394	1.48721	1.11912	0.0684801	1	Null_Model_DNMT3A_growth_syndrome_Null_model	human	GSM1405116
chip_geo	HUVEC	BRD4	449	6132	0.0732224	419.411	19.8986	1.48701	1.07055	0.0685066	1	Null_Model_DNMT3A_growth_syndrome_Null_model	human	GSM1305202
chip_geo	HeLa	POLR2A	253	6132	0.041259	230.166	15.3567	1.48692	1.09921	0.0685182	1	Null_Model_DNMT3A_growth_syndrome_Null_model	human	GSM1846806
chip_geo	HEK293	ZNF438	502	6132	0.0818656	469.846	21.6277	1.4867	1.06843	0.0685471	1	Null_Model_DNMT3A_growth_syndrome_Null_model	human	GSM2423672
chip_geo	epidermal stem cells	DNMT3A	670	6132	0.109263	635.164	23.4364	1.48641	1.05485	0.068585	1	Null_Model_DNMT3A_growth_syndrome_Null_model	human	GSM2228913
chip_geo	HAP1	SMC1A	495	6132	0.0807241	463.411	21.2627	1.48567	1.06817	0.0686833	1	Null_Model_DNMT3A_growth_syndrome_Null_model	human	GSM2493883
chip_geo	GM12878	POLR2A	348	6132	0.0567515	321.643	17.743	1.48547	1.08194	0.0687099	1	Null_Model_DNMT3A_growth_syndrome_Null_model	human	GSM748529
chip_geo	KB	POLR2A	375	6132	0.0611546	348.263	18.0007	1.48535	1.07677	0.0687257	1	Null_Model_DNMT3A_growth_syndrome_Null_model	human	GSM1267405
chip_geo	K562	HDAC2	264	6132	0.0430528	241.562	15.107	1.48525	1.09289	0.0687393	1	Null_Model_DNMT3A_growth_syndrome_Null_model	human	GSM830996
chip_geo	HUES 64	TBXT	232	6132	0.0378343	210.987	14.1491	1.48511	1.09959	0.0687571	1	Null_Model_DNMT3A_growth_syndrome_Null_model	human	GSM1505782
chip_geo	GM12878	SIN3A	432	6132	0.0704501	403.004	19.5283	1.48482	1.07195	0.0687962	1	Null_Model_DNMT3A_growth_syndrome_Null_model	human	GSM935331
chip_geo	VCaP	SUMO3	410	6132	0.0668624	381.821	18.9801	1.48465	1.0738	0.0688184	1	Null_Model_DNMT3A_growth_syndrome_Null_model	human	GSM1777608
chip_geo	BJ	CTCF	574	6132	0.0936073	540.129	22.8197	1.48429	1.06271	0.0688659	1	Null_Model_DNMT3A_growth_syndrome_Null_model	human	GSM749677
chip_geo	LNCaP	PIAS3, PIAS2 and PIAS1	501	6132	0.0817025	469.487	21.2442	1.4834	1.06712	0.0689847	1	Null_Model_DNMT3A_growth_syndrome_Null_model	human	GSM2219872
chip_geo	Primary_Cell_type:CD34+ derived erythroblasts	CTCF	391	6132	0.0637639	363.629	18.471	1.48182	1.07527	0.0691945	1	Null_Model_DNMT3A_growth_syndrome_Null_model	human	GSM2730053
chip_geo	MCF-7	DNMT3A	656	6132	0.10698	621.295	23.425	1.48155	1.05586	0.0692304	1	Null_Model_DNMT3A_growth_syndrome_Null_model	human	GSM2735973
chip_geo	HeLa	INTS11	219	6132	0.0357143	198.4	13.9075	1.48125	1.10383	0.0692706	1	Null_Model_DNMT3A_growth_syndrome_Null_model	human	GSM1405103
chip_geo	human keratinoctyes	BANF1	212	6132	0.0345727	191.814	13.6374	1.48019	1.10524	0.0694119	1	Null_Model_DNMT3A_growth_syndrome_Null_model	human	GSM1645712
chip_geo	ME-1 [Human leukemia]	FLI1	195	6132	0.0318004	175.972	12.8627	1.47931	1.10813	0.0695283	1	Null_Model_DNMT3A_growth_syndrome_Null_model	human	GSM1122312
chip_geo	DoHH2	CTCF	684	6132	0.111546	648.644	23.9011	1.47925	1.05451	0.0695372	1	Null_Model_DNMT3A_growth_syndrome_Null_model	human	GSM2698608
chip_geo	BJ	KDM6B	602	6132	0.0981735	567.39	23.4022	1.47894	1.061	0.0695787	1	Null_Model_DNMT3A_growth_syndrome_Null_model	human	GSM1348338
chip_geo	Jurkat	REST	71	6132	0.0115786	59.8761	7.52214	1.47882	1.18578	0.0695946	1	Null_Model_DNMT3A_growth_syndrome_Null_model	human	GSM1290162
chip_geo	SQ white adipose	PPARG	233	6132	0.0379974	212.243	14.041	1.47833	1.0978	0.0696598	1	Null_Model_DNMT3A_growth_syndrome_Null_model	human	GSM1571728
chip_geo	U-937	ZNF143	47	6132	0.00766471	37.8981	6.15903	1.47781	1.24017	0.0697287	1	Null_Model_DNMT3A_growth_syndrome_Null_model	human	GSM1587787
chip_geo	epidermal keratinocyte	SMC1A	650	6132	0.106001	614.793	23.8271	1.4776	1.05727	0.0697581	1	Null_Model_DNMT3A_growth_syndrome_Null_model	human	GSM2247251
chip_geo	GM12865	CTCF	321	6132	0.0523483	295.993	16.9307	1.47702	1.08449	0.0698345	1	Null_Model_DNMT3A_growth_syndrome_Null_model	human	GSM1022636
chip_geo	HCT 116	POLR2A	396	6132	0.0645793	369.899	17.675	1.47671	1.07056	0.0698761	1	Null_Model_DNMT3A_growth_syndrome_Null_model	human	GSM2571050
chip_geo	induced pluripotent stem cell	CTCF	793	6132	0.129322	754.126	26.3268	1.4766	1.05155	0.0698915	1	Null_Model_DNMT3A_growth_syndrome_Null_model	human	GSM2698544
chip_geo	Jurkat	CONTROL	350	6132	0.0570776	323.473	17.9663	1.47651	1.08201	0.069903	1	Null_Model_DNMT3A_growth_syndrome_Null_model	human	GSM1511472
chip_geo	U2OS	POLR2A	329	6132	0.053653	303.655	17.1748	1.47569	1.08347	0.0700132	1	Null_Model_DNMT3A_growth_syndrome_Null_model	human	GSM2687421
chip_geo	MCF-7	NELFE	306	6132	0.0499022	281.617	16.5254	1.47546	1.08658	0.0700446	1	Null_Model_DNMT3A_growth_syndrome_Null_model	human	GSM2151644
chip_geo	LNCaP	AR	269	6132	0.0438682	247.531	14.5511	1.47539	1.08673	0.0700544	1	Null_Model_DNMT3A_growth_syndrome_Null_model	human	GSM2427950
chip_geo	BJAB	RELA	628	6132	0.102414	594.007	23.042	1.47526	1.05723	0.0700708	1	Null_Model_DNMT3A_growth_syndrome_Null_model	human	GSM3289905
chip_geo	K562	TASOR	105	6132	0.0171233	91.3257	9.26951	1.47519	1.14973	0.0700802	1	Null_Model_DNMT3A_growth_syndrome_Null_model	human	GSM2509472
chip_geo	Human breast tumor	AR	188	6132	0.0306588	169.034	12.8569	1.47517	1.1122	0.0700836	1	Null_Model_DNMT3A_growth_syndrome_Null_model	human	GSM2797127
chip_geo	LNCaP C4-2	AR	379	6132	0.0618069	351.174	18.8646	1.47505	1.07924	0.0700996	1	Null_Model_DNMT3A_growth_syndrome_Null_model	human	GSM1843409
chip_geo	VACO 5	CTCF	429	6132	0.0699609	401.142	18.887	1.47499	1.06945	0.0701079	1	Null_Model_DNMT3A_growth_syndrome_Null_model	human	GSM1022630
chip_geo	HeLa	POLR2A	162	6132	0.0264188	144.701	11.7306	1.47466	1.11955	0.0701519	1	Null_Model_DNMT3A_growth_syndrome_Null_model	human	GSM1405117
chip_geo	esophagus muscularis mucosa	EP300	558	6132	0.090998	527.135	20.936	1.47426	1.05855	0.0702058	1	Null_Model_DNMT3A_growth_syndrome_Null_model	human	GSM2828919
chip_geo	adrenal gland tissue	CTCF	814	6132	0.132746	775.103	26.3947	1.47367	1.05018	0.0702854	1	Null_Model_DNMT3A_growth_syndrome_Null_model	human	GSM2828999
chip_geo	HEK293	ZSCAN5C	773	6132	0.12606	735.013	25.7781	1.47362	1.05168	0.0702926	1	Null_Model_DNMT3A_growth_syndrome_Null_model	human	GSM2828681
chip_geo	HCT116	POLR2A	356	6132	0.0580561	329.601	17.9179	1.47331	1.08009	0.0703341	1	Null_Model_DNMT3A_growth_syndrome_Null_model	human	GSM1545668
chip_geo	MCF7-T	POLR2A	254	6132	0.041422	231.234	15.4567	1.4729	1.09846	0.0703884	1	Null_Model_DNMT3A_growth_syndrome_Null_model	human	GSM640419
chip_geo	Raji	POLR2A	419	6132	0.0683301	391.019	19.003	1.47245	1.07156	0.0704495	1	Null_Model_DNMT3A_growth_syndrome_Null_model	human	GSM1892293
chip_geo	LS180	NCOR1	150	6132	0.0244618	133.148	11.454	1.47129	1.12657	0.0706064	1	Null_Model_DNMT3A_growth_syndrome_Null_model	human	GSM959632
chip_geo	GM12878	ETV6	249	6132	0.0406067	227.22	14.8053	1.47111	1.09586	0.0706311	1	Null_Model_DNMT3A_growth_syndrome_Null_model	human	GSM2574795
chip_geo	U2OS	HSF1	366	6132	0.0596869	338.985	18.3667	1.47087	1.07969	0.0706638	1	Null_Model_DNMT3A_growth_syndrome_Null_model	human	GSM1495181
chip_geo	H3396	POLR2A	216	6132	0.035225	195.467	13.9662	1.47022	1.10505	0.0707505	1	Null_Model_DNMT3A_growth_syndrome_Null_model	human	GSM801061
chip_geo	REN	SOX2	1004	6132	0.163731	964.29	27.0126	1.47006	1.04118	0.0707722	1	Null_Model_DNMT3A_growth_syndrome_Null_model	human	GSM1198993
chip_geo	HCT 116	POLR2A	405	6132	0.066047	376.793	19.1889	1.46996	1.07486	0.0707867	1	Null_Model_DNMT3A_growth_syndrome_Null_model	human	GSM2571042
chip_geo	786-O	HIF1A	439	6132	0.0715917	410.485	19.3996	1.4699	1.06947	0.0707947	1	Null_Model_DNMT3A_growth_syndrome_Null_model	human	GSM1642764
chip_geo	SGBS	POLR2A	248	6132	0.0404436	225.546	15.2763	1.46983	1.09955	0.0708044	1	Null_Model_DNMT3A_growth_syndrome_Null_model	human	GSM1480368
chip_geo	GM12878	TSC22D4	43	6132	0.00701239	34.4366	5.82634	1.46978	1.24867	0.0708107	1	Null_Model_DNMT3A_growth_syndrome_Null_model	human	GSM2574798
chip_geo	Huker	SNAI2	49	6132	0.00799087	39.7922	6.26504	1.46971	1.2314	0.0708203	1	Null_Model_DNMT3A_growth_syndrome_Null_model	human	GSM1336148
chip_geo	GM12891	RELA	653	6132	0.106491	619.431	22.8413	1.46968	1.05419	0.0708238	1	Null_Model_DNMT3A_growth_syndrome_Null_model	human	GSM486323
chip_geo	HUES 64	SOX2	160	6132	0.0260926	142.556	11.8744	1.46901	1.12236	0.0709155	1	Null_Model_DNMT3A_growth_syndrome_Null_model	human	GSM1124069
chip_geo	Induced pluripotent stem cells	CTDP1	524	6132	0.0854534	491.899	21.8556	1.46877	1.06526	0.0709472	1	Null_Model_DNMT3A_growth_syndrome_Null_model	human	GSM2550224
chip_geo	SK-N-SH	EZH2	37	6132	0.00603392	29.007	5.4438	1.46828	1.27555	0.0710145	1	Null_Model_DNMT3A_growth_syndrome_Null_model	human	GSM2699709
chip_geo	Hep-G2	KMT2B	477	6132	0.0777886	446.641	20.6768	1.46825	1.06797	0.0710182	1	Null_Model_DNMT3A_growth_syndrome_Null_model	human	GSM2527432
chip_geo	MCF-7	MYC	986	6132	0.160796	944.225	28.453	1.46822	1.04424	0.0710226	1	Null_Model_DNMT3A_growth_syndrome_Null_model	human	GSM808754
chip_geo	hMSC-TERT4	MED1	411	6132	0.0670254	382.388	19.5119	1.4664	1.07483	0.0712691	1	Null_Model_DNMT3A_growth_syndrome_Null_model	human	GSM2802957
chip_geo	Kasumi-1	CEBPA	180	6132	0.0293542	161.856	12.3796	1.46562	1.1121	0.0713757	1	Null_Model_DNMT3A_growth_syndrome_Null_model	human	GSM2743163
chip_geo	HCT 116	MYC	275	6132	0.0448467	252.143	15.5987	1.46533	1.09065	0.071416	1	Null_Model_DNMT3A_growth_syndrome_Null_model	human	GSM2065880
chip_geo	CD34+ cells	GATA2	173	6132	0.0282127	155.229	12.1325	1.46476	1.11448	0.0714936	1	Null_Model_DNMT3A_growth_syndrome_Null_model	human	GSM1097883
chip_geo	K562	NONO	144	6132	0.0234834	127.568	11.2186	1.46467	1.12881	0.0715057	1	Null_Model_DNMT3A_growth_syndrome_Null_model	human	GSM2827191
chip_geo	HUES 64	TBXT	300	6132	0.0489237	276.983	15.7179	1.46438	1.0831	0.0715452	1	Null_Model_DNMT3A_growth_syndrome_Null_model	human	GSM1505784
chip_geo	HT-29	POLR2A	854	6132	0.139269	815.787	26.1145	1.46328	1.04684	0.0716957	1	Null_Model_DNMT3A_growth_syndrome_Null_model	human	GSM2042908
chip_geo	HUES 64	LEF1	175	6132	0.0285388	157.345	12.0659	1.46324	1.11221	0.0717005	1	Null_Model_DNMT3A_growth_syndrome_Null_model	human	GSM1505692
chip_geo	K562	ETV6	47	6132	0.00766471	37.7572	6.3168	1.4632	1.24479	0.0717061	1	Null_Model_DNMT3A_growth_syndrome_Null_model	human	GSM2423057
chip_geo	RL95-2	LEF1	189	6132	0.0308219	170.223	12.8345	1.46302	1.11031	0.0717305	1	Null_Model_DNMT3A_growth_syndrome_Null_model	human	GSM1875146
chip_geo	GM10855	VDR	218	6132	0.0355512	198.046	13.6429	1.46259	1.10075	0.0717897	1	Null_Model_DNMT3A_growth_syndrome_Null_model	human	GSM558630
chip_geo	U2OS	ESR1	454	6132	0.0740378	424.855	19.9309	1.46229	1.0686	0.0718305	1	Null_Model_DNMT3A_growth_syndrome_Null_model	human	GSM641426
chip_geo	????	KDM5B	273	6132	0.0445205	250.076	15.6812	1.46188	1.09167	0.0718868	1	Null_Model_DNMT3A_growth_syndrome_Null_model	human	GSM2813105
chip_geo	Hep-G2	U2AF1	349	6132	0.0569145	322.722	17.9806	1.46145	1.08143	0.0719464	1	Null_Model_DNMT3A_growth_syndrome_Null_model	human	GSM2828937
chip_geo	SW480R	PROX1	1057	6132	0.172374	1015.68	28.2763	1.46139	1.04068	0.0719545	1	Null_Model_DNMT3A_growth_syndrome_Null_model	human	GSM1477597
chip_geo	RS4;11	SPI1	351	6132	0.0572407	325.734	17.2935	1.461	1.07757	0.0720083	1	Null_Model_DNMT3A_growth_syndrome_Null_model	human	GSM1841308
chip_geo	LoVo	TFDP1	286	6132	0.0466406	262.664	15.9741	1.46084	1.08884	0.0720297	1	Null_Model_DNMT3A_growth_syndrome_Null_model	human	GSM1208691
chip_geo	HEK293	ZNF747	315	6132	0.0513699	290.721	16.6301	1.45993	1.08351	0.0721548	1	Null_Model_DNMT3A_growth_syndrome_Null_model	human	GSM2827588
chip_geo	T-47D	PGR	406	6132	0.06621	377.981	19.1986	1.45943	1.07413	0.0722232	1	Null_Model_DNMT3A_growth_syndrome_Null_model	human	GSM770765
chip_geo	U2OS	MYC	353	6132	0.0575669	327.121	17.7332	1.45936	1.07911	0.072233	1	Null_Model_DNMT3A_growth_syndrome_Null_model	human	GSM1231597
chip_geo	hESCs	HDAC2	537	6132	0.0875734	505.551	21.5564	1.4589	1.06221	0.0722967	1	Null_Model_DNMT3A_growth_syndrome_Null_model	human	GSM1706694
chip_geo	K562	NR2C1	573	6132	0.0934442	540.911	22.0118	1.4578	1.05932	0.0724475	1	Null_Model_DNMT3A_growth_syndrome_Null_model	human	GSM2828801
chip_geo	K562	KAT2B	62	6132	0.0101109	51.8092	6.99218	1.45746	1.1967	0.0724949	1	Null_Model_DNMT3A_growth_syndrome_Null_model	human	GSM831007
chip_geo	WA09	POU5F1	189	6132	0.0308219	170.21	12.8984	1.45678	1.11039	0.0725885	1	Null_Model_DNMT3A_growth_syndrome_Null_model	human	GSM545202
chip_geo	LoVo	ZNF84	104	6132	0.0169602	90.5345	9.2457	1.45641	1.14873	0.0726397	1	Null_Model_DNMT3A_growth_syndrome_Null_model	human	GSM1239631
chip_geo	SH(15M)	CONTROL	59	6132	0.00962166	48.8242	6.98821	1.45614	1.20842	0.0726767	1	Null_Model_DNMT3A_growth_syndrome_Null_model	human	GSM2760305
chip_geo	A-549	FOSL2	152	6132	0.024788	134.846	11.7868	1.45535	1.12721	0.0727868	1	Null_Model_DNMT3A_growth_syndrome_Null_model	human	GSM2421912
chip_geo	U2OS	POLR2A-S2P	439	6132	0.0715917	410.337	19.6975	1.45518	1.06985	0.0728097	1	Null_Model_DNMT3A_growth_syndrome_Null_model	human	GSM1231604
chip_geo	GM18526	RELA	146	6132	0.0238095	129.787	11.1419	1.45512	1.12492	0.072818	1	Null_Model_DNMT3A_growth_syndrome_Null_model	human	GSM486313
chip_geo	A-549	JUNB	268	6132	0.0437052	245.535	15.4393	1.45502	1.09149	0.0728319	1	Null_Model_DNMT3A_growth_syndrome_Null_model	human	GSM2437736
chip_geo	????	BRD4	218	6132	0.0355512	197.805	13.8811	1.45484	1.10209	0.0728566	1	Null_Model_DNMT3A_growth_syndrome_Null_model	human	GSM2543129
chip_geo	MM.1S	CDK9	492	6132	0.0802348	461.62	20.8875	1.45444	1.06581	0.0729122	1	Null_Model_DNMT3A_growth_syndrome_Null_model	human	GSM1195558
chip_geo	MCF-7	POLR2A	355	6132	0.057893	329.194	17.7501	1.45386	1.07839	0.0729924	1	Null_Model_DNMT3A_growth_syndrome_Null_model	human	GSM2151651
chip_geo	IMR-90	BRD4	306	6132	0.0499022	282.753	15.994	1.45347	1.08222	0.0730471	1	Null_Model_DNMT3A_growth_syndrome_Null_model	human	GSM1915117
chip_geo	HUES 64	SMAD1	535	6132	0.0872472	503.791	21.4843	1.45263	1.06195	0.073163	1	Null_Model_DNMT3A_growth_syndrome_Null_model	human	GSM1505734
chip_geo	A-549	JUN	392	6132	0.0639269	364.709	18.8022	1.45146	1.07483	0.0733259	1	Null_Model_DNMT3A_growth_syndrome_Null_model	human	GSM2437720
chip_geo	MDA-MB-231	JUN	742	6132	0.121005	706.985	24.1243	1.45144	1.04953	0.0733288	1	Null_Model_DNMT3A_growth_syndrome_Null_model	human	GSM1614036
chip_geo	HEK293	ZBTB48	764	6132	0.124592	727.897	24.8815	1.45099	1.0496	0.0733907	1	Null_Model_DNMT3A_growth_syndrome_Null_model	human	GSM2828951
chip_geo	WA01	POLR2A	490	6132	0.0799087	459.683	20.9006	1.45052	1.06595	0.073457	1	Null_Model_DNMT3A_growth_syndrome_Null_model	human	GSM1579355
chip_geo	K562	SMAD1	540	6132	0.0880626	508.062	22.0239	1.45015	1.06286	0.0735081	1	Null_Model_DNMT3A_growth_syndrome_Null_model	human	GSM722416
chip_geo	HEK293	NR3C1	475	6132	0.0774625	444.157	21.2696	1.4501	1.06944	0.0735147	1	Null_Model_DNMT3A_growth_syndrome_Null_model	human	GSM1176700
chip_geo	BT-474	ESR1	393	6132	0.06409	366.2	18.4843	1.44989	1.07318	0.0735448	1	Null_Model_DNMT3A_growth_syndrome_Null_model	human	GSM798431
chip_geo	P493	TERT	116	6132	0.0189172	101.025	10.329	1.4498	1.14823	0.0735567	1	Null_Model_DNMT3A_growth_syndrome_Null_model	human	GSM2044802
chip_geo	LS180	NCOR2	70	6132	0.0114155	58.7702	7.74604	1.44974	1.19108	0.0735651	1	Null_Model_DNMT3A_growth_syndrome_Null_model	human	GSM959633
chip_geo	A-549	PTPN11	323	6132	0.0526745	298.557	16.8621	1.44956	1.08187	0.0735907	1	Null_Model_DNMT3A_growth_syndrome_Null_model	human	GSM874638
chip_geo	K562	ZSCAN29	554	6132	0.0903457	522.24	21.9115	1.44948	1.06082	0.0736018	1	Null_Model_DNMT3A_growth_syndrome_Null_model	human	GSM2423122
chip_geo	Hep-G2	GABPA	548	6132	0.0893673	516.859	21.4946	1.44878	1.06025	0.0736999	1	Null_Model_DNMT3A_growth_syndrome_Null_model	human	GSM1861928
chip_geo	HeLa S3	MAZ	592	6132	0.0965427	559.135	22.6961	1.44806	1.05878	0.0738008	1	Null_Model_DNMT3A_growth_syndrome_Null_model	human	GSM935272
chip_geo	prostate tumor tissue	AR	171	6132	0.0278865	153.083	12.3773	1.44757	1.11704	0.0738682	1	Null_Model_DNMT3A_growth_syndrome_Null_model	human	GSM1358406
chip_geo	HUES 64	SRF	698	6132	0.113829	662.65	24.4229	1.4474	1.05335	0.0738924	1	Null_Model_DNMT3A_growth_syndrome_Null_model	human	GSM1505773
chip_geo	HEK293	GLIS1	822	6132	0.134051	783.98	26.2678	1.4474	1.0485	0.073893	1	Null_Model_DNMT3A_growth_syndrome_Null_model	human	GSM2423546
chip_geo	BL-41	CTCF	236	6132	0.0384866	215.089	14.4511	1.44703	1.09722	0.0739445	1	Null_Model_DNMT3A_growth_syndrome_Null_model	human	GSM782158
chip_geo	WI-38	SUMO2	365	6132	0.0595238	338.246	18.49	1.44696	1.0791	0.0739542	1	Null_Model_DNMT3A_growth_syndrome_Null_model	human	GSM1035435
chip_geo	HCT 116	POLR2A-S2P	695	6132	0.11334	660.837	23.6159	1.44661	1.0517	0.0740036	1	Null_Model_DNMT3A_growth_syndrome_Null_model	human	GSM1154513
chip_geo	T-47D	XBP1	332	6132	0.0541422	307.741	16.7724	1.44635	1.07883	0.0740399	1	Null_Model_DNMT3A_growth_syndrome_Null_model	human	GSM1239667
chip_geo	BJAB	RELA	372	6132	0.0606654	344.869	18.7644	1.44587	1.07867	0.0741073	1	Null_Model_DNMT3A_growth_syndrome_Null_model	human	GSM3289904
chip_geo	HEK293	CONTROL	82	6132	0.0133725	70.1508	8.19587	1.44575	1.16891	0.0741241	1	Null_Model_DNMT3A_growth_syndrome_Null_model	human	GSM2671832
chip_geo	thyroid gland tissue	CTCF	842	6132	0.137312	802.174	27.5889	1.44356	1.04965	0.0744315	1	Null_Model_DNMT3A_growth_syndrome_Null_model	human	GSM2827572
chip_geo	Human breast tumor	ESR1	74	6132	0.0120678	62.4685	7.99107	1.44304	1.1846	0.0745041	1	Null_Model_DNMT3A_growth_syndrome_Null_model	human	GSM2797106
chip_geo	Peripheral blood mononuclear cells of ERA patient 1	POLR2A	394	6132	0.0642531	367.647	18.2759	1.44193	1.07168	0.0746605	1	Null_Model_DNMT3A_growth_syndrome_Null_model	human	GSM1330727
chip_geo	fibroblast of arm	POU5F1	306	6132	0.0499022	281.727	16.8391	1.44145	1.08616	0.0747292	1	Null_Model_DNMT3A_growth_syndrome_Null_model	human	GSM2527650
chip_geo	T-47D	GATA3	509	6132	0.0830072	477.646	21.7599	1.44089	1.06564	0.0748076	1	Null_Model_DNMT3A_growth_syndrome_Null_model	human	GSM2644580
chip_geo	HUES 64	THAP11	174	6132	0.0283757	156.363	12.2489	1.43991	1.1128	0.0749457	1	Null_Model_DNMT3A_growth_syndrome_Null_model	human	GSM1505796
chip_geo	KB	POLR2A	474	6132	0.0772994	445.19	20.0089	1.43987	1.06471	0.0749522	1	Null_Model_DNMT3A_growth_syndrome_Null_model	human	GSM1566551
chip_geo	A-549	EP300	221	6132	0.0360404	201.371	13.6428	1.43881	1.09748	0.0751022	1	Null_Model_DNMT3A_growth_syndrome_Null_model	human	GSM2421892
chip_geo	NB4	CTCF	423	6132	0.0689824	396.338	18.531	1.4388	1.06727	0.0751041	1	Null_Model_DNMT3A_growth_syndrome_Null_model	human	GSM1022643
chip_geo	HUVEC	RELA	381	6132	0.0621331	355.113	17.9941	1.43865	1.0729	0.0751252	1	Null_Model_DNMT3A_growth_syndrome_Null_model	human	GSM1154044
chip_geo	LNCaP C4-2	AR	139	6132	0.022668	123.351	10.8814	1.43817	1.12687	0.0751932	1	Null_Model_DNMT3A_growth_syndrome_Null_model	human	GSM1843410
chip_geo	HK	NR3C2	34	6132	0.00554468	26.5235	5.19882	1.43812	1.28188	0.0752	1	Null_Model_DNMT3A_growth_syndrome_Null_model	human	GSM1708661
chip_geo	LoVo	ALX4	44	6132	0.00717547	35.6164	5.83084	1.43781	1.23539	0.0752446	1	Null_Model_DNMT3A_growth_syndrome_Null_model	human	GSM1208710
chip_geo	MCF-7	RB1	327	6132	0.0533268	301.933	17.4362	1.43763	1.08302	0.075269	1	Null_Model_DNMT3A_growth_syndrome_Null_model	human	GSM2610711
chip_geo	ME-1 [Human leukemia]	CBFB	566	6132	0.0923027	533.806	22.4128	1.4364	1.06031	0.0754436	1	Null_Model_DNMT3A_growth_syndrome_Null_model	human	GSM1122303
chip_geo	CD34+-derived erythrblasts	NAT9	107	6132	0.0174494	93.0689	9.70135	1.43599	1.14969	0.0755022	1	Null_Model_DNMT3A_growth_syndrome_Null_model	human	GSM1939580
chip_geo	BJAB	POLR2A	236	6132	0.0384866	215.031	14.6098	1.43527	1.09752	0.0756048	1	Null_Model_DNMT3A_growth_syndrome_Null_model	human	GSM3289911
chip_geo	WA09	FOXH1	413	6132	0.0673516	385.464	19.1894	1.43498	1.07144	0.0756465	1	Null_Model_DNMT3A_growth_syndrome_Null_model	human	GSM727564
chip_geo	HEK293	ZNF791	445	6132	0.0725701	417.175	19.3951	1.43465	1.0667	0.0756931	1	Null_Model_DNMT3A_growth_syndrome_Null_model	human	GSM2828912
chip_geo	EWS-502	FLI1	1161	6132	0.189335	1117.37	30.4281	1.43375	1.03904	0.0758213	1	Null_Model_DNMT3A_growth_syndrome_Null_model	human	GSM790207
chip_geo	LoVo	SOX2	445	6132	0.0725701	416.537	19.8553	1.43349	1.06833	0.0758582	1	Null_Model_DNMT3A_growth_syndrome_Null_model	human	GSM1208794
chip_geo	Kasumi-1	RUNX1	334	6132	0.0544684	310.465	16.4185	1.43347	1.07581	0.0758614	1	Null_Model_DNMT3A_growth_syndrome_Null_model	human	GSM1113427
chip_geo	U266B1	TFDP1	563	6132	0.0918134	531.065	22.2813	1.43327	1.06013	0.0758904	1	Null_Model_DNMT3A_growth_syndrome_Null_model	human	GSM2132554
chip_geo	HEK293T/17	ZNF557	44	6132	0.00717547	35.2727	6.08905	1.43327	1.24742	0.0758899	1	Null_Model_DNMT3A_growth_syndrome_Null_model	human	GSM2466594
chip_geo	RH4	MED1	181	6132	0.0295173	163.705	12.0705	1.4328	1.10565	0.0759572	1	Null_Model_DNMT3A_growth_syndrome_Null_model	human	GSM2214112
chip_geo	HEK293T/17	ZNF93	60	6132	0.00978474	50.2138	6.83229	1.43235	1.19489	0.0760223	1	Null_Model_DNMT3A_growth_syndrome_Null_model	human	GSM2466685
chip_geo	SKMNC	ELF1	513	6132	0.0836595	484.238	20.0841	1.43209	1.0594	0.0760591	1	Null_Model_DNMT3A_growth_syndrome_Null_model	human	GSM1517560
chip_geo	WA01	GABPA	896	6132	0.146119	856.425	27.6356	1.43204	1.04621	0.0760655	1	Null_Model_DNMT3A_growth_syndrome_Null_model	human	GSM803424
chip_geo	PC-3	AR	586	6132	0.0955643	554.085	22.2867	1.43203	1.0576	0.0760683	1	Null_Model_DNMT3A_growth_syndrome_Null_model	human	GSM1308240
chip_geo	GM10847	RELA	136	6132	0.0221787	120.381	10.9089	1.4318	1.12975	0.0761002	1	Null_Model_DNMT3A_growth_syndrome_Null_model	human	GSM486299
chip_geo	GM18505	RELA	175	6132	0.0285388	156.94	12.6152	1.43161	1.11508	0.0761284	1	Null_Model_DNMT3A_growth_syndrome_Null_model	human	GSM486277
chip_geo	A-549	JUNB	216	6132	0.035225	197.219	13.1198	1.43152	1.09523	0.076141	1	Null_Model_DNMT3A_growth_syndrome_Null_model	human	GSM2437794
chip_geo	THP-1	SPI1	563	6132	0.0918134	532.072	21.6189	1.4306	1.05813	0.0762724	1	Null_Model_DNMT3A_growth_syndrome_Null_model	human	GSM2359983
chip_geo	LNCaP	CTCF	464	6132	0.0756686	435.853	19.6766	1.43048	1.06458	0.0762903	1	Null_Model_DNMT3A_growth_syndrome_Null_model	human	GSM2827203
chip_geo	LoVo	RXRA	363	6132	0.0591977	338.928	16.8279	1.43048	1.07102	0.0762903	1	Null_Model_DNMT3A_growth_syndrome_Null_model	human	GSM1208673
chip_geo	NHEK	GRHL3	1011	6132	0.164873	970.281	28.4988	1.42881	1.04197	0.0765299	1	Null_Model_DNMT3A_growth_syndrome_Null_model	human	GSM2498561
chip_geo	A-549	JUNB	157	6132	0.0256034	140.477	11.5661	1.42861	1.11762	0.0765586	1	Null_Model_DNMT3A_growth_syndrome_Null_model	human	GSM2437744
chip_geo	GM12870	CTCF	437	6132	0.0712655	408.771	19.7645	1.42825	1.06906	0.0766094	1	Null_Model_DNMT3A_growth_syndrome_Null_model	human	GSM849302
chip_geo	GM18505	RELA	268	6132	0.0437052	246.5	15.0531	1.42824	1.08722	0.076611	1	Null_Model_DNMT3A_growth_syndrome_Null_model	human	GSM486278
chip_geo	esophagus muscularis mucosa tissue	CTCF	693	6132	0.113014	659.673	23.3349	1.42819	1.05052	0.0766187	1	Null_Model_DNMT3A_growth_syndrome_Null_model	human	GSM2827544
chip_geo	Human breast tumor	SPRR2A	318	6132	0.0518591	294.227	16.649	1.42791	1.0808	0.0766594	1	Null_Model_DNMT3A_growth_syndrome_Null_model	human	GSM2797141
chip_geo	HUVEC Cells	ELK3	283	6132	0.0461513	259.803	16.2494	1.42754	1.08929	0.0767114	1	Null_Model_DNMT3A_growth_syndrome_Null_model	human	GSM1466691
chip_geo	D54 [Human glioblastoma]	POLR2A	491	6132	0.0800718	461.47	20.6878	1.42744	1.06399	0.076727	1	Null_Model_DNMT3A_growth_syndrome_Null_model	human	GSM808775
chip_geo	A-375	HEXIM1	321	6132	0.0523483	296.261	17.3327	1.42732	1.08351	0.0767437	1	Null_Model_DNMT3A_growth_syndrome_Null_model	human	GSM1382444
chip_geo	GM19193	CTCF	670	6132	0.109263	635.115	24.4577	1.42635	1.05493	0.0768842	1	Null_Model_DNMT3A_growth_syndrome_Null_model	human	GSM1234061
chip_geo	HCT 116	POLR2A	152	6132	0.024788	135.839	11.3315	1.42619	1.11897	0.0769073	1	Null_Model_DNMT3A_growth_syndrome_Null_model	human	GSM2670979
chip_geo	HEK293	ZNF701	523	6132	0.0852903	492.371	21.4783	1.42606	1.06221	0.0769258	1	Null_Model_DNMT3A_growth_syndrome_Null_model	human	GSM2827508
chip_geo	Human breast tumor	ESR1	296	6132	0.0482714	273.172	16.0105	1.42582	1.08357	0.0769596	1	Null_Model_DNMT3A_growth_syndrome_Null_model	human	GSM2797104
chip_geo	HUVEC	CTCF	511	6132	0.0833333	482.269	20.1569	1.42538	1.05958	0.077023	1	Null_Model_DNMT3A_growth_syndrome_Null_model	human	GSM749674
chip_geo	endometrioid adenocarcinoma	ESR1	84	6132	0.0136986	71.8012	8.55894	1.42527	1.1699	0.0770395	1	Null_Model_DNMT3A_growth_syndrome_Null_model	human	GSM2144754
chip_geo	CD34+ hematopoietic stem and progenitor cells expressing MLL-AF9	MLL-AF9	65	6132	0.0106001	54.7672	7.17975	1.42523	1.18684	0.0770458	1	Null_Model_DNMT3A_growth_syndrome_Null_model	human	GSM2786822
chip_geo	LNCaP-abl	AR	262	6132	0.0427267	240.334	15.2056	1.42489	1.09015	0.0770944	1	Null_Model_DNMT3A_growth_syndrome_Null_model	human	GSM969565
chip_geo	sigmoid colon tissue	POLR2A	355	6132	0.057893	329.734	17.734	1.42471	1.07662	0.0771206	1	Null_Model_DNMT3A_growth_syndrome_Null_model	human	GSM2827266
chip_geo	THP-1	POLR2A	255	6132	0.0415851	234.149	14.6357	1.42468	1.08905	0.0771248	1	Null_Model_DNMT3A_growth_syndrome_Null_model	human	GSM3112043
chip_geo	A-549	HES2	51	6132	0.00831703	41.7383	6.51026	1.42264	1.2219	0.0774205	1	Null_Model_DNMT3A_growth_syndrome_Null_model	human	GSM2421925
chip_geo	SKMNC	FLI1	46	6132	0.00750163	37.038	6.30116	1.42228	1.24197	0.0774718	1	Null_Model_DNMT3A_growth_syndrome_Null_model	human	GSM1517546
chip_geo	WA01	POLR2A	396	6132	0.0645793	368.776	19.1455	1.42194	1.07382	0.0775221	1	Null_Model_DNMT3A_growth_syndrome_Null_model	human	GSM1579361
chip_geo	foreskin fibroblast cells	POLR2A	270	6132	0.0440313	248.519	15.1091	1.4217	1.08643	0.0775571	1	Null_Model_DNMT3A_growth_syndrome_Null_model	human	GSM1869144
chip_geo	HeLa	NR3C1	133	6132	0.0216895	118.172	10.4325	1.42135	1.12548	0.0776078	1	Null_Model_DNMT3A_growth_syndrome_Null_model	human	GSM604662
chip_geo	K562	MITF	241	6132	0.039302	220.465	14.4485	1.42129	1.09315	0.0776166	1	Null_Model_DNMT3A_growth_syndrome_Null_model	human	GSM2527370
chip_geo	induced pluripotent stem cells (ipsc)	EZH2	576	6132	0.0939335	544.1	22.4532	1.42074	1.05863	0.0776961	1	Null_Model_DNMT3A_growth_syndrome_Null_model	human	GSM2701732
chip_geo	LoVo	ZNF83	411	6132	0.0670254	384.262	18.8249	1.42037	1.06958	0.0777506	1	Null_Model_DNMT3A_growth_syndrome_Null_model	human	GSM1239630
chip_geo	HUES 64	NANOG	531	6132	0.0865949	500.496	21.4764	1.42037	1.06095	0.0777497	1	Null_Model_DNMT3A_growth_syndrome_Null_model	human	GSM1505701
chip_geo	T-47D	PGR	161	6132	0.0262557	144.549	11.5834	1.42018	1.11381	0.0777777	1	Null_Model_DNMT3A_growth_syndrome_Null_model	human	GSM770762
chip_geo	LoVo	HOXA1	341	6132	0.0556099	316.76	17.0777	1.41938	1.07652	0.0778942	1	Null_Model_DNMT3A_growth_syndrome_Null_model	human	GSM1208634
chip_geo	SH-SY5Y	GATA3	221	6132	0.0360404	201.549	13.7046	1.41927	1.09651	0.0779098	1	Null_Model_DNMT3A_growth_syndrome_Null_model	human	GSM935567
chip_geo	K562	SON	517	6132	0.0843118	486.643	21.4104	1.41785	1.06238	0.0781176	1	Null_Model_DNMT3A_growth_syndrome_Null_model	human	GSM2040560
chip_geo	SK-N-BE(2)-C	HOXC9	382	6132	0.0622962	356.385	18.0716	1.41744	1.07188	0.0781768	1	Null_Model_DNMT3A_growth_syndrome_Null_model	human	GSM848789
chip_geo	HUES 64	SRF	519	6132	0.084638	488.743	21.3461	1.41743	1.06191	0.0781779	1	Null_Model_DNMT3A_growth_syndrome_Null_model	human	GSM1505778
chip_geo	MDA-MB-231	BRD4	112	6132	0.0182648	98.001	9.87922	1.41701	1.14285	0.0782393	1	Null_Model_DNMT3A_growth_syndrome_Null_model	human	GSM2736135
chip_geo	HEK293	WDR5	1027	6132	0.167482	986.547	28.5535	1.41673	1.041	0.0782812	1	Null_Model_DNMT3A_growth_syndrome_Null_model	human	GSM1493026
chip_geo	HEK293T/17	ZNF189	135	6132	0.0220157	119.056	11.2585	1.41618	1.13392	0.0783607	1	Null_Model_DNMT3A_growth_syndrome_Null_model	human	GSM2466489
chip_geo	LNCaP	WDR5	139	6132	0.022668	124.089	10.5337	1.41556	1.12016	0.0784524	1	Null_Model_DNMT3A_growth_syndrome_Null_model	human	GSM1333369
chip_geo	LNCaP	FOXA1	569	6132	0.0927919	538.471	21.5679	1.4155	1.0567	0.0784605	1	Null_Model_DNMT3A_growth_syndrome_Null_model	human	GSM2219864
chip_geo	Human astrocytes spinal cord	CTCF	456	6132	0.074364	427.255	20.3141	1.41504	1.06728	0.0785283	1	Null_Model_DNMT3A_growth_syndrome_Null_model	human	GSM749696
chip_geo	Fetal osteoblast	POLR2A	303	6132	0.0494129	280.368	15.9971	1.41478	1.08072	0.0785664	1	Null_Model_DNMT3A_growth_syndrome_Null_model	human	GSM2360005
chip_geo	Hep-G2	RAD21	822	6132	0.134051	786.008	25.4482	1.41432	1.04579	0.0786335	1	Null_Model_DNMT3A_growth_syndrome_Null_model	human	GSM1861922
chip_geo	Hep-G2	GABPA	548	6132	0.0893673	516.812	22.069	1.4132	1.06035	0.0787991	1	Null_Model_DNMT3A_growth_syndrome_Null_model	human	GSM2527662
chip_geo	MCF-7	RELA	127	6132	0.020711	111.767	10.7821	1.41279	1.13629	0.078859	1	Null_Model_DNMT3A_growth_syndrome_Null_model	human	GSM1643957
chip_geo	ECC-1	EP300	671	6132	0.109426	636.897	24.1442	1.41247	1.05355	0.0789065	1	Null_Model_DNMT3A_growth_syndrome_Null_model	human	GSM1010759
chip_geo	WA01	NIPBL	589	6132	0.0960535	557.493	22.3123	1.41211	1.05652	0.0789586	1	Null_Model_DNMT3A_growth_syndrome_Null_model	human	GSM1579364
chip_geo	Hep-G2	ZNF792	394	6132	0.0642531	367.925	18.4691	1.41181	1.07087	0.0790024	1	Null_Model_DNMT3A_growth_syndrome_Null_model	human	GSM2533984
chip_geo	venous blood	CTCF	407	6132	0.0663731	380.887	18.5034	1.41125	1.06856	0.0790853	1	Null_Model_DNMT3A_growth_syndrome_Null_model	human	GSM2700610
chip_geo	HeLa	POLR2A	211	6132	0.0344097	191.907	13.5313	1.41102	1.09949	0.0791198	1	Null_Model_DNMT3A_growth_syndrome_Null_model	human	GSM1846796
chip_geo	SUM149R	BRD4	96	6132	0.0156556	82.9281	9.26978	1.41017	1.15763	0.0792453	1	Null_Model_DNMT3A_growth_syndrome_Null_model	human	GSM1842707
chip_geo	BeWo	ZSCAN5A	82	6132	0.0133725	69.7393	8.69534	1.41004	1.17581	0.0792646	1	Null_Model_DNMT3A_growth_syndrome_Null_model	human	GSM2255829
chip_geo	MCF-7	PGR	314	6132	0.0512068	289.884	17.1058	1.40981	1.08319	0.0792983	1	Null_Model_DNMT3A_growth_syndrome_Null_model	human	GSM1669075
chip_geo	MCF-10A	STAG2	249	6132	0.0406067	228.158	14.7838	1.4098	1.09135	0.0793	1	Null_Model_DNMT3A_growth_syndrome_Null_model	human	GSM2942288
chip_geo	HUES 64	SMAD1	309	6132	0.0503914	285.794	16.4822	1.40793	1.0812	0.0795753	1	Null_Model_DNMT3A_growth_syndrome_Null_model	human	GSM1505738
chip_geo	WA09	SOX2	455	6132	0.0742009	427.401	19.612	1.40727	1.06458	0.0796735	1	Null_Model_DNMT3A_growth_syndrome_Null_model	human	GSM1701825
chip_geo	Primary CD8+ cells	STAT5B	359	6132	0.0585453	334.469	17.4409	1.40655	1.07334	0.0797801	1	Null_Model_DNMT3A_growth_syndrome_Null_model	human	GSM1577747
chip_geo	Primary Human Umbilical Vein Endothelial Cells	ETS1	247	6132	0.0402805	225.83	15.0569	1.40599	1.09374	0.0798632	1	Null_Model_DNMT3A_growth_syndrome_Null_model	human	GSM2442780
chip_geo	WA01	SRF	352	6132	0.0574038	327.138	17.6912	1.40534	1.076	0.0799603	1	Null_Model_DNMT3A_growth_syndrome_Null_model	human	GSM803425
chip_geo	MDA-MB-231	POLR2A	415	6132	0.0676778	388.829	18.6241	1.40522	1.06731	0.0799786	1	Null_Model_DNMT3A_growth_syndrome_Null_model	human	GSM2736148
chip_geo	HFF-Myc	CTCF	411	6132	0.0670254	383.686	19.4395	1.40506	1.07119	0.0800014	1	Null_Model_DNMT3A_growth_syndrome_Null_model	human	GSM1022669
chip_geo	A-549	BCL3	224	6132	0.0365297	204.064	14.1959	1.40435	1.0977	0.080107	1	Null_Model_DNMT3A_growth_syndrome_Null_model	human	GSM2421423
chip_geo	HAc (astrocytes-cerebellar)	CTCF	551	6132	0.0898565	520.203	21.9451	1.40337	1.0592	0.0802526	1	Null_Model_DNMT3A_growth_syndrome_Null_model	human	GSM1022662
chip_geo	A-549	NIPBL	271	6132	0.0441944	249.034	15.6535	1.40327	1.0882	0.0802682	1	Null_Model_DNMT3A_growth_syndrome_Null_model	human	GSM2040032
chip_geo	K562	PYGO2	452	6132	0.0737117	423.987	19.9649	1.40311	1.06607	0.0802916	1	Null_Model_DNMT3A_growth_syndrome_Null_model	human	GSM2423444
chip_geo	MCF-10A	MIZ1	121	6132	0.0197326	106.46	10.364	1.40298	1.13658	0.0803119	1	Null_Model_DNMT3A_growth_syndrome_Null_model	human	GSM1429420
chip_geo	IMR-90	BHLHE40	516	6132	0.0841487	485.641	21.6435	1.40267	1.06251	0.0803582	1	Null_Model_DNMT3A_growth_syndrome_Null_model	human	GSM2424196
chip_geo	C1	GTF2IRD1	83	6132	0.0135356	71.5235	8.18436	1.40225	1.16046	0.0804201	1	Null_Model_DNMT3A_growth_syndrome_Null_model	human	GSM1539057
chip_geo	iPSC	Organic cation transporter 3	262	6132	0.0427267	240.176	15.5671	1.40195	1.09087	0.0804656	1	Null_Model_DNMT3A_growth_syndrome_Null_model	human	GSM1364025
chip_geo	HCT 116	USP49	282	6132	0.0459883	259.949	15.7329	1.40158	1.08483	0.0805202	1	Null_Model_DNMT3A_growth_syndrome_Null_model	human	GSM1165983
chip_geo	KB	POLR2A	448	6132	0.0730594	421.127	19.1739	1.40155	1.06381	0.0805254	1	Null_Model_DNMT3A_growth_syndrome_Null_model	human	GSM1566549
chip_geo	LNCaP	TOP1	766	6132	0.124918	730.745	25.1643	1.40098	1.04824	0.0806093	1	Null_Model_DNMT3A_growth_syndrome_Null_model	human	GSM1543792
chip_geo	retina	CTDP1	656	6132	0.10698	623.597	23.1307	1.40085	1.05196	0.08063	1	Null_Model_DNMT3A_growth_syndrome_Null_model	human	GSM2316358
chip_geo	CD4+ T-cells	TBX21	412	6132	0.0671885	385.046	19.2412	1.40085	1.07	0.0806288	1	Null_Model_DNMT3A_growth_syndrome_Null_model	human	GSM1527682
chip_geo	HCT 116	POLR2A	341	6132	0.0556099	316.714	17.3375	1.40076	1.07668	0.0806424	1	Null_Model_DNMT3A_growth_syndrome_Null_model	human	GSM1545662
chip_geo	LNCaP	E2F1	349	6132	0.0569145	325.338	16.8965	1.40043	1.07273	0.0806926	1	Null_Model_DNMT3A_growth_syndrome_Null_model	human	GSM1207897
chip_geo	BGO3	SMAD3	202	6132	0.0329419	183.651	13.1048	1.40015	1.09991	0.0807343	1	Null_Model_DNMT3A_growth_syndrome_Null_model	human	GSM539548
chip_geo	Primary Human Umbilical Vein Endothelial Cells	BRD4	142	6132	0.0231572	126.431	11.1207	1.40004	1.12315	0.0807501	1	Null_Model_DNMT3A_growth_syndrome_Null_model	human	GSM2442773
chip_geo	TTC-549	SMARCA4	161	6132	0.0262557	145.086	11.3672	1.4	1.10969	0.0807561	1	Null_Model_DNMT3A_growth_syndrome_Null_model	human	GSM1835897
chip_geo	U2OS	ZBTB48	786	6132	0.12818	750.438	25.4054	1.3998	1.04739	0.0807865	1	Null_Model_DNMT3A_growth_syndrome_Null_model	human	GSM2543160
chip_geo	VCaP	HOXB13	346	6132	0.0564253	321.945	17.1931	1.39911	1.07472	0.0808906	1	Null_Model_DNMT3A_growth_syndrome_Null_model	human	GSM2537236
chip_geo	C70R	KDM5B	521	6132	0.0849641	491.097	21.3781	1.39877	1.06089	0.0809403	1	Null_Model_DNMT3A_growth_syndrome_Null_model	human	GSM2813127
chip_geo	LoVo	HOXD11	123	6132	0.0200587	108.761	10.1801	1.39869	1.13092	0.0809531	1	Null_Model_DNMT3A_growth_syndrome_Null_model	human	GSM1239464
chip_geo	human aortic endothelial cell	JUN	590	6132	0.0962166	559.239	22.0004	1.39821	1.05501	0.0810247	1	Null_Model_DNMT3A_growth_syndrome_Null_model	human	GSM2394414
chip_geo	T-47D	ESR1	282	6132	0.0459883	259.632	16.0022	1.39778	1.08615	0.081089	1	Null_Model_DNMT3A_growth_syndrome_Null_model	human	GSM2112802
chip_geo	A-549	JUN	269	6132	0.0438682	247.586	15.3252	1.39728	1.08649	0.0811652	1	Null_Model_DNMT3A_growth_syndrome_Null_model	human	GSM2437721
chip_geo	LNCaP	E2F1	297	6132	0.0484344	275.086	15.6887	1.39681	1.07966	0.0812355	1	Null_Model_DNMT3A_growth_syndrome_Null_model	human	GSM1207893
chip_geo	CD36+	CONTROL	91	6132	0.0148402	78.6693	8.82788	1.39679	1.15674	0.0812389	1	Null_Model_DNMT3A_growth_syndrome_Null_model	human	GSM651549
chip_geo	GM19099	STAG1	508	6132	0.0828441	478.77	20.9332	1.39634	1.06105	0.0813063	1	Null_Model_DNMT3A_growth_syndrome_Null_model	human	GSM1234059
chip_geo	L-1236	RELA	43	6132	0.00701239	34.8042	5.86989	1.39624	1.23548	0.0813204	1	Null_Model_DNMT3A_growth_syndrome_Null_model	human	GSM1556331
chip_geo	VCaP	HOXB13	330	6132	0.053816	305.96	17.2217	1.39591	1.07857	0.0813705	1	Null_Model_DNMT3A_growth_syndrome_Null_model	human	GSM2537232
chip_geo	Hep-G2	CBX1	435	6132	0.0709393	408.06	19.301	1.39578	1.06602	0.08139	1	Null_Model_DNMT3A_growth_syndrome_Null_model	human	GSM2534478
chip_geo	PBMC (peripheral blood mononuclear cell)	SPI1	407	6132	0.0663731	380.452	19.0239	1.39553	1.06978	0.0814281	1	Null_Model_DNMT3A_growth_syndrome_Null_model	human	GSM2695652
chip_geo	GM12878	TCF7	389	6132	0.0634377	363.672	18.1614	1.39459	1.06964	0.0815701	1	Null_Model_DNMT3A_growth_syndrome_Null_model	human	GSM2534080
chip_geo	SKH1	CEBPA	323	6132	0.0526745	299.762	16.67	1.39399	1.07752	0.0816602	1	Null_Model_DNMT3A_growth_syndrome_Null_model	human	GSM2743153
chip_geo	GM12878	STAT2	94	6132	0.0153294	81.4096	9.03372	1.39371	1.15466	0.0817022	1	Null_Model_DNMT3A_growth_syndrome_Null_model	human	GSM2574755
chip_geo	Hep-G2	GTF2F1	202	6132	0.0329419	183.237	13.464	1.39359	1.1024	0.0817211	1	Null_Model_DNMT3A_growth_syndrome_Null_model	human	GSM2827365
chip_geo	BJ	SMAD3	161	6132	0.0262557	144.27	12.0061	1.39348	1.11597	0.0817378	1	Null_Model_DNMT3A_growth_syndrome_Null_model	human	GSM1668448
chip_geo	Hep-G2	ZBTB40	361	6132	0.0588715	335.861	18.0475	1.39293	1.07485	0.0818207	1	Null_Model_DNMT3A_growth_syndrome_Null_model	human	GSM2423610
chip_geo	K562	PBX2	79	6132	0.0128832	67.4446	8.29658	1.3928	1.17133	0.0818406	1	Null_Model_DNMT3A_growth_syndrome_Null_model	human	GSM2534233
chip_geo	K562	NFIA	323	6132	0.0526745	298.243	17.7768	1.39267	1.08301	0.0818594	1	Null_Model_DNMT3A_growth_syndrome_Null_model	human	GSM2574788
chip_geo	308	CHD4	805	6132	0.131279	767.125	27.223	1.39129	1.04937	0.0820685	1	Null_Model_DNMT3A_growth_syndrome_Null_model	human	GSM1265802
chip_geo	LRSKBr3	ESRRA	477	6132	0.0777886	448.663	20.3739	1.39083	1.06316	0.0821382	1	Null_Model_DNMT3A_growth_syndrome_Null_model	human	GSM2160188
chip_geo	PEO1	GRHL2	339	6132	0.0552838	315.171	17.1354	1.39064	1.07561	0.0821673	1	Null_Model_DNMT3A_growth_syndrome_Null_model	human	GSM1825678
chip_geo	MCF-7	ESR1	139	6132	0.022668	123.366	11.2467	1.39013	1.12673	0.0822448	1	Null_Model_DNMT3A_growth_syndrome_Null_model	human	GSM2305313
chip_geo	A-549	BCL3	401	6132	0.0653947	374.547	19.0322	1.38988	1.07063	0.0822825	1	Null_Model_DNMT3A_growth_syndrome_Null_model	human	GSM2421498
chip_geo	HeLa	INTS11	154	6132	0.0251142	138.133	11.4234	1.38901	1.11487	0.0824154	1	Null_Model_DNMT3A_growth_syndrome_Null_model	human	GSM1405118
chip_geo	MCF-7	CTCF	552	6132	0.0900196	521.852	21.7136	1.38843	1.05777	0.0825032	1	Null_Model_DNMT3A_growth_syndrome_Null_model	human	GSM1022658
chip_geo	HEK293	ZNF585B	476	6132	0.0776256	448.123	20.0806	1.38826	1.06221	0.0825286	1	Null_Model_DNMT3A_growth_syndrome_Null_model	human	GSM2422890
chip_geo	UPR9	RXR	333	6132	0.0543053	309.21	17.1461	1.3875	1.07694	0.0826444	1	Null_Model_DNMT3A_growth_syndrome_Null_model	human	GSM468214
chip_geo	HCT 116	POLR2A	743	6132	0.121168	708.31	25.012	1.38695	1.04898	0.082729	1	Null_Model_DNMT3A_growth_syndrome_Null_model	human	GSM1866693
chip_geo	U2OS	CRY1	253	6132	0.041259	232.61	14.7016	1.3869	1.08766	0.082736	1	Null_Model_DNMT3A_growth_syndrome_Null_model	human	GSM1081129
chip_geo	THP-1	POLR2A	283	6132	0.0461513	260.278	16.3838	1.38687	1.0873	0.0827399	1	Null_Model_DNMT3A_growth_syndrome_Null_model	human	GSM3112040
chip_geo	CFPAC-1	ELF3	836	6132	0.136334	798.359	27.1447	1.3867	1.04715	0.0827674	1	Null_Model_DNMT3A_growth_syndrome_Null_model	human	GSM1919986
chip_geo	HCT116	POLR2A	531	6132	0.0865949	500.793	21.7933	1.38606	1.06032	0.0828641	1	Null_Model_DNMT3A_growth_syndrome_Null_model	human	GSM1727097
chip_geo	K562	NFXL1	512	6132	0.0834964	482.132	21.5566	1.38557	1.06195	0.0829398	1	Null_Model_DNMT3A_growth_syndrome_Null_model	human	GSM2422973
chip_geo	A-549	BCL3	233	6132	0.0379974	213.039	14.4088	1.38534	1.0937	0.0829748	1	Null_Model_DNMT3A_growth_syndrome_Null_model	human	GSM2421698
chip_geo	HEK293	ZNF138	382	6132	0.0622962	356.263	18.5985	1.38383	1.07224	0.083205	1	Null_Model_DNMT3A_growth_syndrome_Null_model	human	GSM2423653
chip_geo	HCT 116	LEO1	52	6132	0.0084801	42.8362	6.62489	1.38324	1.21393	0.083295	1	Null_Model_DNMT3A_growth_syndrome_Null_model	human	GSM1727091
chip_geo	A-549	JUN	403	6132	0.0657208	376.643	19.0601	1.38282	1.06998	0.0833605	1	Null_Model_DNMT3A_growth_syndrome_Null_model	human	GSM2437869
chip_geo	THP-1	POLR2A	231	6132	0.0376712	211.339	14.2247	1.3822	1.09303	0.0834557	1	Null_Model_DNMT3A_growth_syndrome_Null_model	human	GSM3111944
chip_geo	human induced pluripotent stem cells (hiPSCs)	HDAC2	378	6132	0.0616438	352.944	18.1358	1.38157	1.07099	0.0835512	1	Null_Model_DNMT3A_growth_syndrome_Null_model	human	GSM1706727
chip_geo	Jurkat	CTCF	404	6132	0.0658839	377.923	18.8753	1.38154	1.069	0.0835564	1	Null_Model_DNMT3A_growth_syndrome_Null_model	human	GSM3967084
chip_geo	K-562	RAD21	281	6132	0.0458252	259.066	15.8792	1.38131	1.08467	0.0835916	1	Null_Model_DNMT3A_growth_syndrome_Null_model	human	GSM935319
chip_geo	HCT 116	ATF3	358	6132	0.0583823	332.678	18.3342	1.38111	1.07611	0.083622	1	Null_Model_DNMT3A_growth_syndrome_Null_model	human	GSM1917774
chip_geo	K562	RBBP5	191	6132	0.0311481	172.524	13.3875	1.38006	1.10709	0.0837847	1	Null_Model_DNMT3A_growth_syndrome_Null_model	human	GSM831013
chip_geo	Hep-G2	ZNF384	335	6132	0.0546314	311.267	17.206	1.37936	1.07625	0.0838917	1	Null_Model_DNMT3A_growth_syndrome_Null_model	human	GSM2423014
chip_geo	A-549	FOSL2	93	6132	0.0151663	80.7542	8.87928	1.37914	1.15164	0.083926	1	Null_Model_DNMT3A_growth_syndrome_Null_model	human	GSM2421869
[truncated: 8,710 more rows]

## Sheet: shared HypoMPs
Track	Cell	Molecule	Overlap	Total	Ratio	Mean	STD	Z-score	Enrichment	P-val	Corrected P-val	Null_Model	Species	ExpID
chip_geo	Induced pluripotent stem cells	CTDP1	2399	6132	0.391226	588.855	61.5874	29.3915	4.07401	3.52915e-190	3.78008e-186	Null_Model_DNMT3A_growth_syndrome_Null_model	human	GSM2550210
chip_geo	Induced pluripotent stem cells	EP300	2393	6132	0.390248	612.735	60.9863	29.1912	3.90544	1.25287e-187	1.34195e-183	Null_Model_DNMT3A_growth_syndrome_Null_model	human	GSM2550230
chip_geo	WA09	NANOG	3236	6132	0.527723	998.287	76.6761	29.184	3.24155	1.54936e-187	1.65952e-183	Null_Model_DNMT3A_growth_syndrome_Null_model	human	GSM2816625
chip_geo	WA01	POLR2A-S5P	2755	6132	0.449282	825.604	66.2637	29.117	3.33695	1.09517e-186	1.17304e-182	Null_Model_DNMT3A_growth_syndrome_Null_model	human	GSM1579352
chip_geo	Induced pluripotent stem cells	CTDP1	2042	6132	0.333007	485.381	53.4909	29.1006	4.20701	1.76277e-186	1.8881e-182	Null_Model_DNMT3A_growth_syndrome_Null_model	human	GSM2550231
chip_geo	WA09	EP300	2862	6132	0.466732	859.019	68.9529	29.0485	3.33171	8.02807e-186	8.59886e-182	Null_Model_DNMT3A_growth_syndrome_Null_model	human	GSM602291
chip_geo	FX52	POLR2A	2195	6132	0.357958	567.382	56.0349	29.0465	3.86865	8.51801e-186	9.12364e-182	Null_Model_DNMT3A_growth_syndrome_Null_model	human	GSM2742892
chip_geo	FX52	POLR2A	2029	6132	0.330887	523.381	52.0121	28.9475	3.87672	1.50825e-184	1.61549e-180	Null_Model_DNMT3A_growth_syndrome_Null_model	human	GSM2742904
chip_geo	WA01	NIPBL	3086	6132	0.503262	975.14	72.9209	28.9472	3.16467	1.51975e-184	1.6278e-180	Null_Model_DNMT3A_growth_syndrome_Null_model	human	GSM1579363
chip_geo	WA01	SSU72	2224	6132	0.362688	608.486	55.9829	28.8573	3.65498	2.05236e-183	2.19829e-179	Null_Model_DNMT3A_growth_syndrome_Null_model	human	GSM1503826
chip_geo	WA01	SP1	2487	6132	0.405577	740.263	60.551	28.8474	3.35962	2.7314e-183	2.9256e-179	Null_Model_DNMT3A_growth_syndrome_Null_model	human	GSM803377
chip_geo	BG03	POLR2A	1891	6132	0.308382	444.857	50.2857	28.7585	4.2508	3.54546e-182	3.79755e-178	Null_Model_DNMT3A_growth_syndrome_Null_model	human	GSM897115
chip_geo	WA01	NIPBL	2343	6132	0.382094	680.976	57.8286	28.7405	3.44065	5.94842e-182	6.37135e-178	Null_Model_DNMT3A_growth_syndrome_Null_model	human	GSM1579366
chip_geo	Induced pluripotent stem cells	EP300	1799	6132	0.293379	420.553	48.0404	28.6935	4.2777	2.29996e-181	2.46349e-177	Null_Model_DNMT3A_growth_syndrome_Null_model	human	GSM2550209
chip_geo	FX52	POLR2A	1860	6132	0.303327	475.893	48.2821	28.6671	3.90844	4.90661e-181	5.25547e-177	Null_Model_DNMT3A_growth_syndrome_Null_model	human	GSM2742898
chip_geo	WA01	POLR2A-S5P	2100	6132	0.342466	576.91	53.197	28.6311	3.64008	1.37659e-180	1.47447e-176	Null_Model_DNMT3A_growth_syndrome_Null_model	human	GSM1579354
chip_geo	Induced pluripotent stem cells	CTDP1	1889	6132	0.308056	482.153	49.2161	28.5851	3.91784	5.14735e-180	5.51333e-176	Null_Model_DNMT3A_growth_syndrome_Null_model	human	GSM2550224
chip_geo	Induced pluripotent stem cells	CTDP1	1715	6132	0.27968	421.548	45.3484	28.5225	4.06833	3.07817e-179	3.29702e-175	Null_Model_DNMT3A_growth_syndrome_Null_model	human	GSM2550266
chip_geo	WA01	POLR2A-S7P	1884	6132	0.307241	488.719	48.9597	28.4986	3.85497	6.09938e-179	6.53305e-175	Null_Model_DNMT3A_growth_syndrome_Null_model	human	GSM1579358
chip_geo	WA01	NIPBL	2371	6132	0.38666	701.181	58.5973	28.4965	3.38144	6.46438e-179	6.92399e-175	Null_Model_DNMT3A_growth_syndrome_Null_model	human	GSM1579365
chip_geo	WA01	MAX	3000	6132	0.489237	1105.78	66.4797	28.4932	2.71302	7.1081e-179	7.61349e-175	Null_Model_DNMT3A_growth_syndrome_Null_model	human	GSM1010898
chip_geo	WA01	POLR2A-S5P	2022	6132	0.329746	559.969	51.382	28.4541	3.61091	2.16576e-178	2.31975e-174	Null_Model_DNMT3A_growth_syndrome_Null_model	human	GSM1579351
chip_geo	Induced pluripotent stem cells	CTDP1	1565	6132	0.255219	355.545	42.5639	28.4151	4.40169	6.58832e-178	7.05675e-174	Null_Model_DNMT3A_growth_syndrome_Null_model	human	GSM2550252
chip_geo	WA01	POLR2A-S5P	2014	6132	0.328441	563.693	51.0792	28.3933	3.57286	1.22312e-177	1.31009e-173	Null_Model_DNMT3A_growth_syndrome_Null_model	human	GSM1579353
chip_geo	WA01	KDM2B	2570	6132	0.419113	844.557	60.777	28.3897	3.04301	1.35321e-177	1.44943e-173	Null_Model_DNMT3A_growth_syndrome_Null_model	human	GSM2805881
chip_geo	WA01	ATF2	2402	6132	0.391716	751.71	58.3704	28.2727	3.19538	3.74325e-176	4.0094e-172	Null_Model_DNMT3A_growth_syndrome_Null_model	human	GSM1010742
chip_geo	WA01	NIPBL	1947	6132	0.317515	538.112	49.8489	28.2632	3.61821	4.9014e-176	5.24989e-172	Null_Model_DNMT3A_growth_syndrome_Null_model	human	GSM1579364
chip_geo	Induced pluripotent stem cells	CTDP1	1404	6132	0.228963	320.557	38.3363	28.2615	4.37987	5.13709e-176	5.50234e-172	Null_Model_DNMT3A_growth_syndrome_Null_model	human	GSM2550189
chip_geo	Induced pluripotent stem cells	EP300	1590	6132	0.259295	394.565	42.3098	28.2543	4.02975	6.29382e-176	6.74131e-172	Null_Model_DNMT3A_growth_syndrome_Null_model	human	GSM2550223
chip_geo	WA09	POLR2A	1994	6132	0.325179	572.851	50.3408	28.2306	3.48083	1.23333e-175	1.32101e-171	Null_Model_DNMT3A_growth_syndrome_Null_model	human	GSM2816623
chip_geo	Shef4	CTDP1	1733	6132	0.282616	453.487	45.3918	28.1882	3.8215	4.07595e-175	4.36575e-171	Null_Model_DNMT3A_growth_syndrome_Null_model	human	GSM535981
chip_geo	WA01	NANOG	2195	6132	0.357958	664.055	54.3323	28.1774	3.30545	5.53086e-175	5.9241e-171	Null_Model_DNMT3A_growth_syndrome_Null_model	human	GSM518374
chip_geo	WA01	POLR2A	1707	6132	0.278376	448.123	44.7764	28.1147	3.80922	3.2343e-174	3.46426e-170	Null_Model_DNMT3A_growth_syndrome_Null_model	human	GSM1579355
chip_geo	WA01	POLR2A	1687	6132	0.275114	444.861	44.236	28.0798	3.79219	8.64383e-174	9.25841e-170	Null_Model_DNMT3A_growth_syndrome_Null_model	human	GSM1579357
chip_geo	WA01	POLR2A	1777	6132	0.289791	489.343	45.857	28.0798	3.6314	8.6362e-174	9.25023e-170	Null_Model_DNMT3A_growth_syndrome_Null_model	human	GSM1579359
chip_geo	WA01	HDAC2	2315	6132	0.377528	772.321	55.0003	28.0486	2.99746	2.07878e-173	2.22658e-169	Null_Model_DNMT3A_growth_syndrome_Null_model	human	GSM803345
chip_geo	WA09	NANOG	2177	6132	0.355023	679.449	53.3951	28.0466	3.20407	2.19714e-173	2.35336e-169	Null_Model_DNMT3A_growth_syndrome_Null_model	human	GSM2816626
chip_geo	WA01	KDM2B	2608	6132	0.42531	863.742	62.2699	28.0113	3.01942	5.92538e-173	6.34667e-169	Null_Model_DNMT3A_growth_syndrome_Null_model	human	GSM2805880
chip_geo	fibroblast of arm	POLR2A	1835	6132	0.29925	513.419	47.2436	27.9738	3.57408	1.69382e-172	1.81425e-168	Null_Model_DNMT3A_growth_syndrome_Null_model	human	GSM2533957
chip_geo	WA01	SIN3A	2484	6132	0.405088	847.813	58.5594	27.9407	2.92989	4.28106e-172	4.58544e-168	Null_Model_DNMT3A_growth_syndrome_Null_model	human	GSM935289
chip_geo	WA01	SP4	2146	6132	0.349967	687.996	52.1868	27.9382	3.1192	4.58728e-172	4.91344e-168	Null_Model_DNMT3A_growth_syndrome_Null_model	human	GSM1010743
chip_geo	renal cortex tissue	EP300	2172	6132	0.354207	698.686	52.7583	27.9257	3.10869	6.50338e-172	6.96577e-168	Null_Model_DNMT3A_growth_syndrome_Null_model	human	GSM1970524
chip_geo	WA01	POLR2A	1585	6132	0.25848	401.597	42.3901	27.917	3.94674	8.30601e-172	8.89657e-168	Null_Model_DNMT3A_growth_syndrome_Null_model	human	GSM1579362
chip_geo	WA09	NIPBL	2088	6132	0.340509	649.889	51.5257	27.9106	3.21286	9.92859e-172	1.06345e-167	Null_Model_DNMT3A_growth_syndrome_Null_model	human	GSM2816642
chip_geo	WA09	POU5F1	1781	6132	0.290444	508.599	45.6375	27.8806	3.50177	2.2932e-171	2.45625e-167	Null_Model_DNMT3A_growth_syndrome_Null_model	human	GSM2816629
chip_geo	NCC-IT	POLR2A	1553	6132	0.253262	409.899	41.0438	27.8508	3.78874	5.27233e-171	5.64719e-167	Null_Model_DNMT3A_growth_syndrome_Null_model	human	GSM654639
chip_geo	human induced pluripotent stem cells (hiPSCs)	HDAC2	2099	6132	0.342303	683.814	50.8243	27.8447	3.06955	6.24688e-171	6.69103e-167	Null_Model_DNMT3A_growth_syndrome_Null_model	human	GSM1706722
chip_geo	GM8330-8	CHD8	2513	6132	0.409817	881.295	58.6566	27.8179	2.85149	1.31659e-170	1.4102e-166	Null_Model_DNMT3A_growth_syndrome_Null_model	human	GSM1506075
chip_geo	GM8330-8	CHD8	2457	6132	0.400685	859.656	57.4567	27.8008	2.85812	2.12097e-170	2.27177e-166	Null_Model_DNMT3A_growth_syndrome_Null_model	human	GSM1506076
chip_geo	WA09	RNF2	2193	6132	0.357632	749.547	51.9674	27.7761	2.92577	4.21498e-170	4.51466e-166	Null_Model_DNMT3A_growth_syndrome_Null_model	human	GSM2816631
chip_geo	HUES 64	OTX2	2410	6132	0.39302	840.701	56.5156	27.7675	2.86665	5.35239e-170	5.73294e-166	Null_Model_DNMT3A_growth_syndrome_Null_model	human	GSM1505704
chip_geo	WA01	POLR2A-S7P	1562	6132	0.254729	424.504	40.9729	27.7621	3.67958	6.21647e-170	6.65846e-166	Null_Model_DNMT3A_growth_syndrome_Null_model	human	GSM1579356
chip_geo	WA01	EP300	1949	6132	0.317841	604.768	48.4342	27.7538	3.22272	7.84081e-170	8.39829e-166	Null_Model_DNMT3A_growth_syndrome_Null_model	human	GSM803542
chip_geo	WA09	EP300	1673	6132	0.272831	480.527	42.9815	27.7439	3.48159	1.03302e-169	1.10647e-165	Null_Model_DNMT3A_growth_syndrome_Null_model	human	GSM1817181
chip_geo	hNSCs	CHD8	2770	6132	0.451729	1076.74	61.1734	27.6797	2.57258	6.13329e-169	6.56937e-165	Null_Model_DNMT3A_growth_syndrome_Null_model	human	GSM1381222
chip_geo	WA01	CREB1	2304	6132	0.375734	808.614	54.1603	27.6104	2.84932	4.17823e-168	4.4753e-164	Null_Model_DNMT3A_growth_syndrome_Null_model	human	GSM1010896
chip_geo	HUES 64	NANOG	2027	6132	0.330561	677.935	48.8775	27.6009	2.98996	5.42156e-168	5.80703e-164	Null_Model_DNMT3A_growth_syndrome_Null_model	human	GSM1505700
chip_geo	iPSC	SOX2	1625	6132	0.265003	473.67	41.7419	27.5821	3.43066	9.11816e-168	9.76646e-164	Null_Model_DNMT3A_growth_syndrome_Null_model	human	GSM1364026
chip_geo	phESC	POU5F1	1619	6132	0.264025	467.347	41.7578	27.5794	3.46424	9.84192e-168	1.05417e-163	Null_Model_DNMT3A_growth_syndrome_Null_model	human	GSM1705268
chip_geo	WA01	TCF12	1937	6132	0.315884	620.732	47.7621	27.5589	3.12051	1.73298e-167	1.8562e-163	Null_Model_DNMT3A_growth_syndrome_Null_model	human	GSM803427
chip_geo	fibroblast of arm	POLR2A	1771	6132	0.288813	532.988	44.9358	27.5507	3.32278	2.17208e-167	2.32652e-163	Null_Model_DNMT3A_growth_syndrome_Null_model	human	GSM2533958
chip_geo	WT-ADRC-40	EP300	1939	6132	0.31621	626.681	47.6487	27.5416	3.09408	2.79251e-167	2.99106e-163	Null_Model_DNMT3A_growth_syndrome_Null_model	human	GSM1817182
chip_geo	WA09	ZNF143	2019	6132	0.329256	650.796	49.6924	27.5334	3.10235	3.49342e-167	3.7418e-163	Null_Model_DNMT3A_growth_syndrome_Null_model	human	GSM2816622
chip_geo	WA01	E2F6	2338	6132	0.381279	825.88	55.02	27.4831	2.83092	1.39787e-166	1.49725e-162	Null_Model_DNMT3A_growth_syndrome_Null_model	human	GSM1010899
chip_geo	WA09	POLR2A	1724	6132	0.281148	495.868	44.7644	27.4355	3.47673	5.18112e-166	5.5495e-162	Null_Model_DNMT3A_growth_syndrome_Null_model	human	GSM2816624
chip_geo	WA01	POLR2A	1354	6132	0.220809	367.482	35.9773	27.4206	3.68454	7.78956e-166	8.3434e-162	Null_Model_DNMT3A_growth_syndrome_Null_model	human	GSM1503827
chip_geo	WA01	TAF7	1947	6132	0.317515	649.332	47.3452	27.4086	2.99847	1.08167e-165	1.15858e-161	Null_Model_DNMT3A_growth_syndrome_Null_model	human	GSM803501
chip_geo	WA01	BCOR	2036	6132	0.332029	696.591	48.9101	27.3851	2.9228	2.06348e-165	2.21019e-161	Null_Model_DNMT3A_growth_syndrome_Null_model	human	GSM2805879
chip_geo	WA01	RBBP5	1920	6132	0.313112	617.434	47.5912	27.3699	3.10965	3.13199e-165	3.35467e-161	Null_Model_DNMT3A_growth_syndrome_Null_model	human	GSM831039
chip_geo	WA01	GABPA	2238	6132	0.364971	824.451	51.6568	27.3643	2.71454	3.65411e-165	3.91391e-161	Null_Model_DNMT3A_growth_syndrome_Null_model	human	GSM803424
chip_geo	WA01	BCOR	2227	6132	0.363177	764.695	53.5033	27.3311	2.91227	9.0592e-165	9.70331e-161	Null_Model_DNMT3A_growth_syndrome_Null_model	human	GSM2805878
chip_geo	WA01	TEAD4	2411	6132	0.393183	904.08	55.1475	27.3253	2.6668	1.06228e-164	1.13781e-160	Null_Model_DNMT3A_growth_syndrome_Null_model	human	GSM1010845
chip_geo	phESC	POU5F1	1601	6132	0.261089	458.473	41.8274	27.3153	3.49203	1.39683e-164	1.49615e-160	Null_Model_DNMT3A_growth_syndrome_Null_model	human	GSM1705267
chip_geo	WT33	EP300	1871	6132	0.305121	586.394	47.0371	27.3105	3.19069	1.59242e-164	1.70564e-160	Null_Model_DNMT3A_growth_syndrome_Null_model	human	GSM1817183
chip_geo	GM8330-8	CHD8	2406	6132	0.392368	861.353	56.6487	27.2671	2.79328	5.20462e-164	5.57467e-160	Null_Model_DNMT3A_growth_syndrome_Null_model	human	GSM1506077
chip_geo	HUES 64	NANOG	2030	6132	0.33105	701.866	48.8642	27.1801	2.89229	5.58095e-163	5.97776e-159	Null_Model_DNMT3A_growth_syndrome_Null_model	human	GSM1505699
chip_geo	MDA-MB-231	POLR2A	1339	6132	0.218363	393.378	34.8337	27.1468	3.40385	1.38084e-162	1.47902e-158	Null_Model_DNMT3A_growth_syndrome_Null_model	human	GSM2736156
chip_geo	WA01	CTNNB1	1488	6132	0.242661	427.467	39.0788	27.1383	3.48097	1.73784e-162	1.8614e-158	Null_Model_DNMT3A_growth_syndrome_Null_model	human	GSM1579346
chip_geo	WA01	RAD21	2690	6132	0.438682	1110.17	58.217	27.1369	2.42304	1.80991e-162	1.93859e-158	Null_Model_DNMT3A_growth_syndrome_Null_model	human	GSM803466
chip_geo	WA01	POLR2A	1218	6132	0.19863	322.908	32.9954	27.1278	3.77197	2.31666e-162	2.48137e-158	Null_Model_DNMT3A_growth_syndrome_Null_model	human	GSM1579360
chip_geo	H9	NR2F1	2322	6132	0.378669	846.451	54.4205	27.1138	2.74322	3.38227e-162	3.62275e-158	Null_Model_DNMT3A_growth_syndrome_Null_model	human	GSM1817190
chip_geo	WA09	ZNF143	1973	6132	0.321755	653.413	48.6815	27.1065	3.01953	4.12172e-162	4.41477e-158	Null_Model_DNMT3A_growth_syndrome_Null_model	human	GSM2816621
chip_geo	WA01	PCGF1	1969	6132	0.321102	703.818	46.7812	27.0446	2.7976	2.20752e-161	2.36447e-157	Null_Model_DNMT3A_growth_syndrome_Null_model	human	GSM2805869
chip_geo	NCC-IT	POU5F1	1694	6132	0.276256	530.822	43.0373	27.0272	3.19128	3.54112e-161	3.7929e-157	Null_Model_DNMT3A_growth_syndrome_Null_model	human	GSM881712
chip_geo	H9	TFAP2A	2215	6132	0.36122	812.017	51.9329	27.0153	2.72778	4.88291e-161	5.23008e-157	Null_Model_DNMT3A_growth_syndrome_Null_model	human	GSM1817197
chip_geo	WT33	TFAP2A	2464	6132	0.401826	958.688	55.7278	27.0119	2.57018	5.36096e-161	5.74212e-157	Null_Model_DNMT3A_growth_syndrome_Null_model	human	GSM1817200
chip_geo	PIN,LJ	DYNLL1	1903	6132	0.310339	680.359	45.2775	27.0033	2.79705	6.76365e-161	7.24454e-157	Null_Model_DNMT3A_growth_syndrome_Null_model	human	GSM1820485
chip_geo	HEK293	ZNF335	2286	6132	0.372798	894.885	51.6	26.9596	2.55452	2.20157e-160	2.3581e-156	Null_Model_DNMT3A_growth_syndrome_Null_model	human	GSM2423318
chip_geo	WA09	RAD21	2343	6132	0.382094	907.614	53.2761	26.9424	2.58149	3.50215e-160	3.75116e-156	Null_Model_DNMT3A_growth_syndrome_Null_model	human	GSM2816618
chip_geo	WA01	RYBP	1867	6132	0.304468	673.888	44.3052	26.9294	2.77049	4.97422e-160	5.32789e-156	Null_Model_DNMT3A_growth_syndrome_Null_model	human	GSM2805870
chip_geo	WA01	POLR2A	1328	6132	0.216569	356.578	36.0737	26.9288	3.72429	5.05284e-160	5.41209e-156	Null_Model_DNMT3A_growth_syndrome_Null_model	human	GSM1579361
chip_geo	WA01	POLR2A	1365	6132	0.222603	388.541	36.2725	26.9201	3.51314	6.39295e-160	6.84749e-156	Null_Model_DNMT3A_growth_syndrome_Null_model	human	GSM822300
chip_geo	Jurkat-FADD-/-	H3K27ac	1892	6132	0.308545	688.752	44.7553	26.8851	2.747	1.64188e-159	1.75862e-155	Null_Model_DNMT3A_growth_syndrome_Null_model	human	GSM3149097
chip_geo	WA01	CTBP2	2093	6132	0.341324	764.926	49.4447	26.8598	2.73621	3.24179e-159	3.47228e-155	Null_Model_DNMT3A_growth_syndrome_Null_model	human	GSM935463
chip_geo	WA01	EGR1	1589	6132	0.259132	514.791	40.0031	26.8531	3.08669	3.87716e-159	4.15283e-155	Null_Model_DNMT3A_growth_syndrome_Null_model	human	GSM803430
chip_geo	WA01	JUND	2108	6132	0.34377	782.498	49.3676	26.8497	2.69394	4.2555e-159	4.55807e-155	Null_Model_DNMT3A_growth_syndrome_Null_model	human	GSM803529
chip_geo	ADRC40	TFAP2A	2234	6132	0.364318	883.027	50.3501	26.8316	2.52993	6.92166e-159	7.41379e-155	Null_Model_DNMT3A_growth_syndrome_Null_model	human	GSM1817199
chip_geo	WA09	SOX2	1385	6132	0.225864	408.59	36.4144	26.8139	3.3897	1.11377e-158	1.19296e-154	Null_Model_DNMT3A_growth_syndrome_Null_model	human	GSM1701825
chip_geo	WA01	NANOG	1754	6132	0.28604	599.365	43.0796	26.8024	2.92643	1.51606e-158	1.62385e-154	Null_Model_DNMT3A_growth_syndrome_Null_model	human	GSM803437
chip_geo	NCI-H3122	BRD4	1793	6132	0.292401	634.53	43.237	26.7935	2.82571	1.92588e-158	2.06281e-154	Null_Model_DNMT3A_growth_syndrome_Null_model	human	GSM2359444
chip_geo	HEK293	ZNF335	2362	6132	0.385192	941.13	53.0549	26.7812	2.50975	2.67863e-158	2.86908e-154	Null_Model_DNMT3A_growth_syndrome_Null_model	human	GSM2423319
chip_geo	WA09	POU5F1	1314	6132	0.214286	384.811	34.7046	26.7742	3.41466	3.22553e-158	3.45487e-154	Null_Model_DNMT3A_growth_syndrome_Null_model	human	GSM2816630
chip_geo	HEK293	POLR2A	1805	6132	0.294357	612.587	44.5388	26.7725	2.94652	3.38193e-158	3.62239e-154	Null_Model_DNMT3A_growth_syndrome_Null_model	human	GSM1820483
chip_geo	HEK293	POLR2A	1715	6132	0.27968	584.132	42.3568	26.6986	2.93598	2.4438e-157	2.61755e-153	Null_Model_DNMT3A_growth_syndrome_Null_model	human	GSM1820479
chip_geo	WA01	POLR2A	1181	6132	0.192596	326.6	32.0168	26.686	3.61604	3.4244e-157	3.66787e-153	Null_Model_DNMT3A_growth_syndrome_Null_model	human	GSM1008649
chip_geo	PGP1	SMARCA4	2608	6132	0.42531	1095.11	56.7017	26.6816	2.3815	3.84775e-157	4.12132e-153	Null_Model_DNMT3A_growth_syndrome_Null_model	human	GSM2534511
chip_geo	body of pancreas tissue	POLR2A	1996	6132	0.325506	755.949	46.5103	26.6618	2.64039	6.5233e-157	6.98711e-153	Null_Model_DNMT3A_growth_syndrome_Null_model	human	GSM2827403
chip_geo	WA01	KDM2B	2025	6132	0.330235	739.023	48.2482	26.6534	2.7401	8.18128e-157	8.76297e-153	Null_Model_DNMT3A_growth_syndrome_Null_model	human	GSM2805867
chip_geo	WA09	RAD21	2356	6132	0.384214	941.354	53.0784	26.652	2.50278	8.48217e-157	9.08526e-153	Null_Model_DNMT3A_growth_syndrome_Null_model	human	GSM2816616
chip_geo	WA01	SIN3A	1812	6132	0.295499	626.314	44.4943	26.648	2.89312	9.43122e-157	1.01018e-152	Null_Model_DNMT3A_growth_syndrome_Null_model	human	GSM803428
chip_geo	HEK293	ZFP2	2339	6132	0.381442	960.613	51.7367	26.6423	2.4349	1.09804e-156	1.17611e-152	Null_Model_DNMT3A_growth_syndrome_Null_model	human	GSM2423456
chip_geo	WT33	NR2F1	2125	6132	0.346543	819.157	49.023	26.6373	2.59413	1.25457e-156	1.34376e-152	Null_Model_DNMT3A_growth_syndrome_Null_model	human	GSM1817193
chip_geo	HEK293	SP3	1855	6132	0.302511	696.126	43.5128	26.633	2.66475	1.40991e-156	1.51016e-152	Null_Model_DNMT3A_growth_syndrome_Null_model	human	GSM2423087
chip_geo	WA01	ZNF143	2094	6132	0.341487	775.916	49.5134	26.6207	2.69875	1.95296e-156	2.09182e-152	Null_Model_DNMT3A_growth_syndrome_Null_model	human	GSM935514
chip_geo	HEK293	POLR2A	1750	6132	0.285388	590.279	43.5726	26.6158	2.9647	2.22544e-156	2.38367e-152	Null_Model_DNMT3A_growth_syndrome_Null_model	human	GSM1820477
chip_geo	HEK293	ZBTB20	2205	6132	0.359589	880.025	49.8245	26.5929	2.50561	4.10435e-156	4.39617e-152	Null_Model_DNMT3A_growth_syndrome_Null_model	human	GSM2827428
chip_geo	HEK293	POLR2A	1728	6132	0.2818	581.691	43.1443	26.5692	2.97065	7.70544e-156	8.2533e-152	Null_Model_DNMT3A_growth_syndrome_Null_model	human	GSM1820478
chip_geo	phESC	MED1	1131	6132	0.184442	299.949	31.281	26.5673	3.77064	8.109e-156	8.68555e-152	Null_Model_DNMT3A_growth_syndrome_Null_model	human	GSM1705265
chip_geo	1997-01-01	RBPJ	1284	6132	0.209393	382.222	34.0035	26.5202	3.35931	2.83669e-155	3.03837e-151	Null_Model_DNMT3A_growth_syndrome_Null_model	human	GSM1922946
chip_geo	fibroblast of arm	ETS1	1210	6132	0.197326	345.642	32.5948	26.5183	3.50073	2.98486e-155	3.19709e-151	Null_Model_DNMT3A_growth_syndrome_Null_model	human	GSM2534129
chip_geo	HEK293	ZNF501	2110	6132	0.344097	850.218	47.5901	26.4715	2.48172	1.03134e-154	1.10467e-150	Null_Model_DNMT3A_growth_syndrome_Null_model	human	GSM2423516
chip_geo	HUES 64	NANOG	1400	6132	0.228311	440.63	36.2453	26.4688	3.17727	1.10841e-154	1.18721e-150	Null_Model_DNMT3A_growth_syndrome_Null_model	human	GSM1505696
chip_geo	NCI-H3122	BRD4	1491	6132	0.243151	490.053	37.8224	26.4644	3.04253	1.24585e-154	1.33443e-150	Null_Model_DNMT3A_growth_syndrome_Null_model	human	GSM2359443
chip_geo	WA09	RAD21	2109	6132	0.343933	840.261	47.9704	26.4484	2.50994	1.90379e-154	2.03915e-150	Null_Model_DNMT3A_growth_syndrome_Null_model	human	GSM2816617
chip_geo	nhESC	MED1	1258	6132	0.205153	376.664	33.3293	26.4433	3.33984	2.18102e-154	2.3361e-150	Null_Model_DNMT3A_growth_syndrome_Null_model	human	GSM1705256
chip_geo	WA01	MYC	1297	6132	0.211513	391.262	34.2624	26.4353	3.31492	2.68907e-154	2.88027e-150	Null_Model_DNMT3A_growth_syndrome_Null_model	human	GSM935509
chip_geo	MDA-MB-231	POLR2A	1557	6132	0.253914	480.484	40.7244	26.4342	3.24049	2.77132e-154	2.96836e-150	Null_Model_DNMT3A_growth_syndrome_Null_model	human	GSM2736155
chip_geo	WA01	REST	1713	6132	0.279354	608.451	41.8284	26.4067	2.81535	5.7415e-154	6.14973e-150	Null_Model_DNMT3A_growth_syndrome_Null_model	human	GSM1010804
chip_geo	WA09	KLF4	1303	6132	0.212492	406.563	33.9704	26.3888	3.20491	9.22249e-154	9.87821e-150	Null_Model_DNMT3A_growth_syndrome_Null_model	human	GSM2816627
chip_geo	phESC	MED1	1151	6132	0.187704	312.247	31.7886	26.3853	3.68619	1.00944e-153	1.08122e-149	Null_Model_DNMT3A_growth_syndrome_Null_model	human	GSM1705266
chip_geo	WA01	USF1	1738	6132	0.283431	619.456	42.4244	26.3656	2.80569	1.69924e-153	1.82005e-149	Null_Model_DNMT3A_growth_syndrome_Null_model	human	GSM803426
chip_geo	HEK293	TRIM28	1849	6132	0.301533	704.421	43.4211	26.36	2.62485	1.9704e-153	2.11049e-149	Null_Model_DNMT3A_growth_syndrome_Null_model	human	GSM700353
chip_geo	HEK293	ZNF346	1883	6132	0.307078	725.083	43.9446	26.3494	2.59694	2.60408e-153	2.78923e-149	Null_Model_DNMT3A_growth_syndrome_Null_model	human	GSM2423109
chip_geo	sigmoid colon tissue	POLR2A	1401	6132	0.228474	460.87	35.7054	26.3302	3.0399	4.3319e-153	4.6399e-149	Null_Model_DNMT3A_growth_syndrome_Null_model	human	GSM2828536
chip_geo	PFSK-1	TAF1	1503	6132	0.245108	502.142	38.0175	26.3262	2.99318	4.80317e-153	5.14467e-149	Null_Model_DNMT3A_growth_syndrome_Null_model	human	GSM1010770
chip_geo	NCI-H3122	BRD4	1737	6132	0.283268	599.297	43.2268	26.3194	2.8984	5.75036e-153	6.15921e-149	Null_Model_DNMT3A_growth_syndrome_Null_model	human	GSM2359446
chip_geo	WA09	NIPBL	1390	6132	0.22668	422.772	36.7507	26.3186	3.28782	5.87068e-153	6.28808e-149	Null_Model_DNMT3A_growth_syndrome_Null_model	human	GSM2816643
chip_geo	HCT 116	POLR2A	1612	6132	0.262883	572.206	39.5108	26.3167	2.81717	6.17451e-153	6.61352e-149	Null_Model_DNMT3A_growth_syndrome_Null_model	human	GSM1162752
chip_geo	HEK293	POLR2A	1878	6132	0.306262	682.605	45.4655	26.2923	2.75122	1.17369e-152	1.25714e-148	Null_Model_DNMT3A_growth_syndrome_Null_model	human	GSM1820484
chip_geo	HCT 116	CTD	1275	6132	0.207926	384.845	33.8582	26.2906	3.31302	1.22704e-152	1.31428e-148	Null_Model_DNMT3A_growth_syndrome_Null_model	human	GSM1545673
chip_geo	H9	EP300	1552	6132	0.253098	511.825	39.5708	26.2864	3.03229	1.37155e-152	1.46907e-148	Null_Model_DNMT3A_growth_syndrome_Null_model	human	GSM714804
chip_geo	NCI-H2087	POLR2A	1981	6132	0.323059	770.967	46.0359	26.2846	2.5695	1.44012e-152	1.54252e-148	Null_Model_DNMT3A_growth_syndrome_Null_model	human	GSM2066438
chip_geo	WA09	SOX2	1557	6132	0.253914	506.458	39.9757	26.2795	3.0743	1.64518e-152	1.76215e-148	Null_Model_DNMT3A_growth_syndrome_Null_model	human	GSM1701828
chip_geo	ECC-1	MAX	2050	6132	0.334312	819.224	46.8365	26.2781	2.50237	1.70534e-152	1.82659e-148	Null_Model_DNMT3A_growth_syndrome_Null_model	human	GSM1010807
chip_geo	HEK293	ZNF71	2178	6132	0.355186	902.335	48.5613	26.2692	2.41374	2.15806e-152	2.3115e-148	Null_Model_DNMT3A_growth_syndrome_Null_model	human	GSM2423047
chip_geo	Jurkat-FADD-/-	H3K27ac	1601	6132	0.261089	558.753	39.6791	26.2669	2.86531	2.29238e-152	2.45537e-148	Null_Model_DNMT3A_growth_syndrome_Null_model	human	GSM3149096
chip_geo	PC-9	BRD4	2063	6132	0.336432	821.937	47.2831	26.2475	2.50992	3.8144e-152	4.0856e-148	Null_Model_DNMT3A_growth_syndrome_Null_model	human	GSM2359455
chip_geo	GM15850 LCLs FRDA	POLR2A	1256	6132	0.204827	381.548	33.3183	26.2454	3.29185	4.03843e-152	4.32557e-148	Null_Model_DNMT3A_growth_syndrome_Null_model	human	GSM2643547
chip_geo	IMR-90	POLR2A	1773	6132	0.289139	646.758	42.9352	26.2312	2.74136	5.85971e-152	6.27633e-148	Null_Model_DNMT3A_growth_syndrome_Null_model	human	GSM1418967
chip_geo	HEK293	SP7	2278	6132	0.371494	940.325	51.0006	26.2286	2.42257	6.27157e-152	6.71747e-148	Null_Model_DNMT3A_growth_syndrome_Null_model	human	GSM2423527
chip_geo	SK-N-BE(2)-C	MYCN	1804	6132	0.294194	688.872	42.5257	26.2224	2.61877	7.37196e-152	7.8961e-148	Null_Model_DNMT3A_growth_syndrome_Null_model	human	GSM2113521
chip_geo	WA09	RNF2	1848	6132	0.30137	672.309	44.8458	26.2163	2.74874	8.65422e-152	9.26954e-148	Null_Model_DNMT3A_growth_syndrome_Null_model	human	GSM2816632
chip_geo	A-375	BRD4	1722	6132	0.280822	628.786	41.7039	26.2137	2.73861	9.26705e-152	9.92594e-148	Null_Model_DNMT3A_growth_syndrome_Null_model	human	GSM2359436
chip_geo	HEK293	ZNF414	2016	6132	0.328767	813.698	45.8669	26.2128	2.47758	9.49275e-152	1.01677e-147	Null_Model_DNMT3A_growth_syndrome_Null_model	human	GSM2423598
chip_geo	HEK293	ZXDB	1990	6132	0.324527	791.766	45.7283	26.2033	2.51337	1.21708e-151	1.30361e-147	Null_Model_DNMT3A_growth_syndrome_Null_model	human	GSM2423670
chip_geo	NCI-H128	MAX	1843	6132	0.300554	704	43.4699	26.2021	2.6179	1.25853e-151	1.34801e-147	Null_Model_DNMT3A_growth_syndrome_Null_model	human	GSM1008618
chip_geo	1997-01-01	RBPJ	1366	6132	0.222766	434.931	35.5389	26.1986	3.14073	1.37773e-151	1.47568e-147	Null_Model_DNMT3A_growth_syndrome_Null_model	human	GSM1922947
chip_geo	HCT 116	CTD	1344	6132	0.219178	408.156	35.7229	26.1973	3.29286	1.42485e-151	1.52616e-147	Null_Model_DNMT3A_growth_syndrome_Null_model	human	GSM1545672
chip_geo	MDA-MB-231	POLR2A	1442	6132	0.23516	471.28	37.074	26.1833	3.05975	2.05824e-151	2.20458e-147	Null_Model_DNMT3A_growth_syndrome_Null_model	human	GSM2736152
chip_geo	HEK293	ZBTB8A	1894	6132	0.308871	749.969	43.7253	26.164	2.52544	3.41038e-151	3.65286e-147	Null_Model_DNMT3A_growth_syndrome_Null_model	human	GSM2423541
chip_geo	HUES 64	MMS	1297	6132	0.211513	408.275	33.9709	26.1614	3.17678	3.65997e-151	3.92019e-147	Null_Model_DNMT3A_growth_syndrome_Null_model	human	GSM1505719
chip_geo	tibial nerve tissue	CTCF	2232	6132	0.363992	935.637	49.5563	26.1594	2.38554	3.85334e-151	4.12732e-147	Null_Model_DNMT3A_growth_syndrome_Null_model	human	GSM2828550
chip_geo	HCT 116	POLR2A	1377	6132	0.22456	444.984	35.6341	26.1552	3.09449	4.29958e-151	4.60528e-147	Null_Model_DNMT3A_growth_syndrome_Null_model	human	GSM2712771
chip_geo	HUES 64	POU5F1	1052	6132	0.171559	306.767	28.4933	26.1546	3.42931	4.36551e-151	4.6759e-147	Null_Model_DNMT3A_growth_syndrome_Null_model	human	GSM1124067
chip_geo	iPSC	POLR2A	1115	6132	0.181833	299.584	31.1771	26.1543	3.72182	4.39766e-151	4.71034e-147	Null_Model_DNMT3A_growth_syndrome_Null_model	human	GSM2183738
chip_geo	SK-N-BE(2)-C	BRD4	1330	6132	0.216895	420.035	34.7948	26.1523	3.1664	4.63568e-151	4.96527e-147	Null_Model_DNMT3A_growth_syndrome_Null_model	human	GSM2113517
chip_geo	MDA-MB-231	POLR2A	1230	6132	0.200587	381.569	32.4445	26.1502	3.22353	4.90321e-151	5.25182e-147	Null_Model_DNMT3A_growth_syndrome_Null_model	human	GSM2736148
chip_geo	HEK293	POLR2A	1269	6132	0.206947	396.048	33.3853	26.1478	3.20416	5.21614e-151	5.58701e-147	Null_Model_DNMT3A_growth_syndrome_Null_model	human	GSM1872294
chip_geo	HCT 116	POLR2A	1605	6132	0.261742	568.342	39.6984	26.1134	2.82401	1.2852e-150	1.37658e-146	Null_Model_DNMT3A_growth_syndrome_Null_model	human	GSM1162755
chip_geo	A-549	POLR2A	1089	6132	0.177593	323.403	29.3203	26.1115	3.36732	1.35056e-150	1.44659e-146	Null_Model_DNMT3A_growth_syndrome_Null_model	human	GSM2113335
chip_geo	HEK293	ZNF24	1824	6132	0.297456	707.782	42.7648	26.1013	2.57706	1.76181e-150	1.88707e-146	Null_Model_DNMT3A_growth_syndrome_Null_model	human	GSM2424228
chip_geo	SU	BRD2	1468	6132	0.2394	497.753	37.1778	26.0975	2.94925	1.94779e-150	2.08628e-146	Null_Model_DNMT3A_growth_syndrome_Null_model	human	GSM2265647
chip_geo	HEK293	ZNF346	1899	6132	0.309687	720.544	45.1571	26.0968	2.63551	1.98308e-150	2.12407e-146	Null_Model_DNMT3A_growth_syndrome_Null_model	human	GSM2423110
chip_geo	PC-9	BRD4	1599	6132	0.260763	554.353	40.0338	26.0942	2.88445	2.12372e-150	2.27472e-146	Null_Model_DNMT3A_growth_syndrome_Null_model	human	GSM2359454
chip_geo	SK-N-MC	POLR2A	1729	6132	0.281963	610.328	42.8742	26.092	2.8329	2.24752e-150	2.40732e-146	Null_Model_DNMT3A_growth_syndrome_Null_model	human	GSM1010793
chip_geo	PC-3	RNA Polymerase II	1363	6132	0.222277	450.082	34.989	26.0916	3.02834	2.27014e-150	2.43155e-146	Null_Model_DNMT3A_growth_syndrome_Null_model	human	GSM1383875
chip_geo	MDA-MB-231	POLR2A	1390	6132	0.22668	447.928	36.1067	26.0913	3.10318	2.28572e-150	2.44824e-146	Null_Model_DNMT3A_growth_syndrome_Null_model	human	GSM2736147
chip_geo	A-375	BRD4	1603	6132	0.261416	560.191	39.9765	26.0856	2.86152	2.65657e-150	2.84545e-146	Null_Model_DNMT3A_growth_syndrome_Null_model	human	GSM2359435
chip_geo	HCT 116	SRF	1797	6132	0.293053	700.665	42.0461	26.0746	2.56471	3.53975e-150	3.79143e-146	Null_Model_DNMT3A_growth_syndrome_Null_model	human	GSM1010851
chip_geo	WA09	EOMES	1762	6132	0.287345	646.496	42.7817	26.0743	2.72546	3.56418e-150	3.81759e-146	Null_Model_DNMT3A_growth_syndrome_Null_model	human	GSM640691
chip_geo	renal cortex tissue	SIX1	1154	6132	0.188193	340.006	31.2233	26.0701	3.39406	3.98205e-150	4.26517e-146	Null_Model_DNMT3A_growth_syndrome_Null_model	human	GSM1970527
chip_geo	PFSK-1	POLR2A	1568	6132	0.255708	544.733	39.2624	26.0623	2.87847	4.88519e-150	5.23252e-146	Null_Model_DNMT3A_growth_syndrome_Null_model	human	GSM1010819
chip_geo	A-549	MAX	1955	6132	0.318819	792.019	44.6292	26.0588	2.46838	5.35333e-150	5.73395e-146	Null_Model_DNMT3A_growth_syndrome_Null_model	human	GSM1010728
chip_geo	HEK293	ZNF101	1784	6132	0.290933	679.314	42.3966	26.056	2.62618	5.75433e-150	6.16346e-146	Null_Model_DNMT3A_growth_syndrome_Null_model	human	GSM2423517
chip_geo	HEK293	PATZ1	2105	6132	0.343281	840.005	48.5587	26.0509	2.50594	6.57649e-150	7.04408e-146	Null_Model_DNMT3A_growth_syndrome_Null_model	human	GSM2424206
chip_geo	MDA-MB-231	POLR2A	1424	6132	0.232224	466.9	36.7441	26.0477	3.0499	7.13445e-150	7.64171e-146	Null_Model_DNMT3A_growth_syndrome_Null_model	human	GSM2736151
chip_geo	GM8330-8	CHD7	1679	6132	0.27381	597.341	41.5333	26.0432	2.81079	8.04184e-150	8.61362e-146	Null_Model_DNMT3A_growth_syndrome_Null_model	human	GSM1506078
chip_geo	adenocarcinomic human alveolar basal epithelial cells	POLR2A	1164	6132	0.189824	351.683	31.2063	26.0306	3.3098	1.11654e-149	1.19593e-145	Null_Model_DNMT3A_growth_syndrome_Null_model	human	GSM2113333
chip_geo	HCT116	POLR2A	1154	6132	0.188193	339.334	31.2981	26.0292	3.40078	1.15594e-149	1.23813e-145	Null_Model_DNMT3A_growth_syndrome_Null_model	human	GSM1545658
chip_geo	Keratinocytes	POLR2A	1328	6132	0.216569	432.827	34.3974	26.0245	3.0682	1.30944e-149	1.40254e-145	Null_Model_DNMT3A_growth_syndrome_Null_model	human	GSM1446923
chip_geo	HCT 116	POLR2A	1049	6132	0.17107	303.58	28.645	26.0227	3.45543	1.37141e-149	1.46892e-145	Null_Model_DNMT3A_growth_syndrome_Null_model	human	GSM2670975
chip_geo	body of pancreas tissue	POLR2A	1766	6132	0.287997	660.528	42.4855	26.02	2.67362	1.47164e-149	1.57627e-145	Null_Model_DNMT3A_growth_syndrome_Null_model	human	GSM2827194
chip_geo	VCaP	POLR2A	1242	6132	0.202544	396.768	32.5037	26.0042	3.13029	2.22102e-149	2.37894e-145	Null_Model_DNMT3A_growth_syndrome_Null_model	human	GSM1777596
chip_geo	WA09	KLF4	1331	6132	0.217058	399.253	35.8322	26.003	3.33373	2.28725e-149	2.44988e-145	Null_Model_DNMT3A_growth_syndrome_Null_model	human	GSM2816628
chip_geo	HEK293	ZNF2	2102	6132	0.342792	858.315	47.8311	26.0016	2.44899	2.3754e-149	2.54429e-145	Null_Model_DNMT3A_growth_syndrome_Null_model	human	GSM2422886
chip_geo	HEK	SIX1	1153	6132	0.18803	342.226	31.1832	26.0004	3.36912	2.45082e-149	2.62507e-145	Null_Model_DNMT3A_growth_syndrome_Null_model	human	GSM1904600
chip_geo	P493-6	BRD4	1438	6132	0.234508	498.378	36.1406	25.9991	2.88536	2.53623e-149	2.71656e-145	Null_Model_DNMT3A_growth_syndrome_Null_model	human	GSM1036403
chip_geo	thyroid gland tissue	CTCF	2069	6132	0.33741	850.093	46.8875	25.9964	2.43385	2.71749e-149	2.9107e-145	Null_Model_DNMT3A_growth_syndrome_Null_model	human	GSM2828709
chip_geo	MOLT-4	SUPT5H	1263	6132	0.205969	406.594	32.9479	25.9927	3.10629	2.99378e-149	3.20664e-145	Null_Model_DNMT3A_growth_syndrome_Null_model	human	GSM2367760
chip_geo	Kelly	MYCN	1900	6132	0.30985	747.911	44.3266	25.9909	2.54041	3.13867e-149	3.36183e-145	Null_Model_DNMT3A_growth_syndrome_Null_model	human	GSM3172705
chip_geo	WA01	KDM1A	1767	6132	0.28816	671.974	42.1325	25.99	2.62957	3.20887e-149	3.43703e-145	Null_Model_DNMT3A_growth_syndrome_Null_model	human	GSM2699986
chip_geo	HEK293	SP7	2272	6132	0.370515	948.768	50.9145	25.9893	2.39468	3.27128e-149	3.50386e-145	Null_Model_DNMT3A_growth_syndrome_Null_model	human	GSM2423526
chip_geo	Jurkat	BRD4	1740	6132	0.283757	643.448	42.2139	25.9761	2.70418	4.61242e-149	4.94037e-145	Null_Model_DNMT3A_growth_syndrome_Null_model	human	GSM2218755
chip_geo	HT-29	DMSO	1748	6132	0.285062	657.786	41.9731	25.9741	2.6574	4.85867e-149	5.20412e-145	Null_Model_DNMT3A_growth_syndrome_Null_model	human	GSM2090919
chip_geo	Hep-G2	KAT8	1710	6132	0.278865	641.671	41.1336	25.9722	2.66492	5.10698e-149	5.47009e-145	Null_Model_DNMT3A_growth_syndrome_Null_model	human	GSM2534668
chip_geo	VCaP	POLR2A	1327	6132	0.216406	435.537	34.3397	25.9601	3.04681	6.98537e-149	7.48203e-145	Null_Model_DNMT3A_growth_syndrome_Null_model	human	GSM1777589
chip_geo	HCT 116	MAX	2071	6132	0.337736	863.542	46.5134	25.9593	2.39826	7.13037e-149	7.63734e-145	Null_Model_DNMT3A_growth_syndrome_Null_model	human	GSM1010904
chip_geo	HepG2	DMAP1	1587	6132	0.258806	558.139	39.6351	25.9583	2.84338	7.32176e-149	7.84234e-145	Null_Model_DNMT3A_growth_syndrome_Null_model	human	GSM2534292
chip_geo	HEK293	WT1	1826	6132	0.297782	698.911	43.4242	25.9553	2.61264	7.92347e-149	8.48683e-145	Null_Model_DNMT3A_growth_syndrome_Null_model	human	GSM2424204
chip_geo	liver	RAD21	2393	6132	0.390248	1093.29	50.0784	25.9536	2.18881	8.28864e-149	8.87796e-145	Null_Model_DNMT3A_growth_syndrome_Null_model	human	GSM2527620
chip_geo	HCT116	POLR2A	1377	6132	0.22456	440.433	36.0908	25.9503	3.12647	9.02297e-149	9.66451e-145	Null_Model_DNMT3A_growth_syndrome_Null_model	human	GSM1465034
chip_geo	renal cortex tissue	SIX2	1607	6132	0.262068	593.528	39.0661	25.9425	2.70754	1.10516e-148	1.18374e-144	Null_Model_DNMT3A_growth_syndrome_Null_model	human	GSM1970531
chip_geo	PFSK-1	SIN3A	1666	6132	0.271689	617.937	40.4125	25.9341	2.69607	1.37285e-148	1.47046e-144	Null_Model_DNMT3A_growth_syndrome_Null_model	human	GSM1010781
chip_geo	retinal pigment cells	POLR2A	1163	6132	0.189661	355.1	31.1548	25.9318	3.27513	1.45992e-148	1.56372e-144	Null_Model_DNMT3A_growth_syndrome_Null_model	human	GSM1463920
chip_geo	HeLa	POLR2A	1343	6132	0.219015	445.987	34.5937	25.93	3.0113	1.52992e-148	1.63869e-144	Null_Model_DNMT3A_growth_syndrome_Null_model	human	GSM1405110
chip_geo	SH-EP	MYCN	1548	6132	0.252446	539.453	38.8965	25.929	2.86958	1.56736e-148	1.6788e-144	Null_Model_DNMT3A_growth_syndrome_Null_model	human	GSM2113542
chip_geo	thyroid gland tissue	POLR2A	1955	6132	0.318819	789.704	44.9478	25.9256	2.47561	1.7153e-148	1.83726e-144	Null_Model_DNMT3A_growth_syndrome_Null_model	human	GSM2827286
chip_geo	HEK293	PATZ1	2161	6132	0.352414	877.163	49.5208	25.9252	2.46362	1.7307e-148	1.85375e-144	Null_Model_DNMT3A_growth_syndrome_Null_model	human	GSM2424207
chip_geo	SF8628	BRD2	1427	6132	0.232714	461.007	37.2623	25.9241	3.0954	1.7807e-148	1.90731e-144	Null_Model_DNMT3A_growth_syndrome_Null_model	human	GSM2265636
chip_geo	NCI-H2171	MAX	2238	6132	0.364971	976.293	48.672	25.9227	2.29235	1.84927e-148	1.98076e-144	Null_Model_DNMT3A_growth_syndrome_Null_model	human	GSM1008617
chip_geo	HEK293	ZNF692	2181	6132	0.355675	914.455	48.8778	25.9125	2.38503	2.40719e-148	2.57834e-144	Null_Model_DNMT3A_growth_syndrome_Null_model	human	GSM2423463
chip_geo	HEK293	ZXDB	1963	6132	0.320124	787.564	45.3777	25.9034	2.49249	3.05196e-148	3.26896e-144	Null_Model_DNMT3A_growth_syndrome_Null_model	human	GSM2423669
chip_geo	HEK293	ZNF71	1825	6132	0.297619	708.384	43.1182	25.8966	2.57629	3.63432e-148	3.89272e-144	Null_Model_DNMT3A_growth_syndrome_Null_model	human	GSM2423048
chip_geo	HUES 64	POU5F1	1086	6132	0.177104	313.87	29.8172	25.8954	3.46003	3.74915e-148	4.01571e-144	Null_Model_DNMT3A_growth_syndrome_Null_model	human	GSM1505728
chip_geo	Hep-G2	MAX	2212	6132	0.360731	936.055	49.2742	25.8948	2.36311	3.81226e-148	4.08331e-144	Null_Model_DNMT3A_growth_syndrome_Null_model	human	GSM1010865
chip_geo	HEK293	ZBTB8A	1861	6132	0.30349	728.178	43.7569	25.889	2.55569	4.43121e-148	4.74626e-144	Null_Model_DNMT3A_growth_syndrome_Null_model	human	GSM2423540
chip_geo	HEK293	WT1	1861	6132	0.30349	721.303	44.0233	25.8885	2.58005	4.48686e-148	4.80588e-144	Null_Model_DNMT3A_growth_syndrome_Null_model	human	GSM2424205
chip_geo	PC-9	BRD4	2096	6132	0.341813	849.698	48.1607	25.878	2.46676	5.89317e-148	6.31218e-144	Null_Model_DNMT3A_growth_syndrome_Null_model	human	GSM2359451
chip_geo	HuCC-T1	POLR2A	1591	6132	0.259459	581.983	38.9943	25.876	2.73376	6.20359e-148	6.64467e-144	Null_Model_DNMT3A_growth_syndrome_Null_model	human	GSM1670715
chip_geo	LNCaP C4-2	POLR2A	1459	6132	0.237932	514.238	36.516	25.8726	2.83721	6.78156e-148	7.26373e-144	Null_Model_DNMT3A_growth_syndrome_Null_model	human	GSM1843416
chip_geo	MM1.S	HDAC1	1872	6132	0.305284	743.211	43.6293	25.8723	2.5188	6.83589e-148	7.32192e-144	Null_Model_DNMT3A_growth_syndrome_Null_model	human	GSM2302869
chip_geo	HEK293	SP3	1706	6132	0.278213	638.516	41.2599	25.8722	2.67182	6.84766e-148	7.33453e-144	Null_Model_DNMT3A_growth_syndrome_Null_model	human	GSM2423088
chip_geo	SW480	TP53	2350	6132	0.383235	1038.26	50.7013	25.8719	2.2634	6.89125e-148	7.38122e-144	Null_Model_DNMT3A_growth_syndrome_Null_model	human	GSM2746540
chip_geo	RT-112	BRD4	1775	6132	0.289465	699.295	41.5786	25.8716	2.53827	6.94877e-148	7.44283e-144	Null_Model_DNMT3A_growth_syndrome_Null_model	human	GSM2359459
chip_geo	Hep-G2	SAP130	1926	6132	0.31409	789.532	43.934	25.8676	2.43942	7.70623e-148	8.25414e-144	Null_Model_DNMT3A_growth_syndrome_Null_model	human	GSM2534678
chip_geo	Endothelial cells	CTDP1	1313	6132	0.214123	428.337	34.2005	25.8669	3.06535	7.84649e-148	8.40438e-144	Null_Model_DNMT3A_growth_syndrome_Null_model	human	GSM2550245
chip_geo	VCaP	POLR2A	1242	6132	0.202544	389.977	32.9531	25.8556	3.1848	1.05223e-147	1.12704e-143	Null_Model_DNMT3A_growth_syndrome_Null_model	human	GSM1777593
chip_geo	HCT116	POLR2A	1388	6132	0.226354	472.952	35.3939	25.8533	2.93476	1.11834e-147	1.19785e-143	Null_Model_DNMT3A_growth_syndrome_Null_model	human	GSM1545661
chip_geo	Prostate cells	BRD4	1799	6132	0.293379	705.46	42.311	25.8453	2.55011	1.37291e-147	1.47053e-143	Null_Model_DNMT3A_growth_syndrome_Null_model	human	GSM2350454
chip_geo	SH-EP	POLR2A	1138	6132	0.185584	331.97	31.188	25.8443	3.42802	1.41129e-147	1.51163e-143	Null_Model_DNMT3A_growth_syndrome_Null_model	human	GSM2690207
chip_geo	HuCC-T1	POLR2A	1662	6132	0.271037	627.624	40.0243	25.8437	2.64808	1.43244e-147	1.53428e-143	Null_Model_DNMT3A_growth_syndrome_Null_model	human	GSM1670714
chip_geo	HCT 116	SIN3AK20	1857	6132	0.302838	743.001	43.1078	25.8422	2.49932	1.48958e-147	1.59549e-143	Null_Model_DNMT3A_growth_syndrome_Null_model	human	GSM1010905
chip_geo	HEK293	ZNF341	1765	6132	0.287834	685.708	41.7715	25.838	2.57398	1.6608e-147	1.77889e-143	Null_Model_DNMT3A_growth_syndrome_Null_model	human	GSM2423128
chip_geo	MM.1S	CDK9	1646	6132	0.268428	630.477	39.3172	25.829	2.61072	2.09433e-147	2.24323e-143	Null_Model_DNMT3A_growth_syndrome_Null_model	human	GSM1085735
chip_geo	ECC-1	USF1	1625	6132	0.265003	613.557	39.1602	25.8283	2.64849	2.13315e-147	2.28482e-143	Null_Model_DNMT3A_growth_syndrome_Null_model	human	GSM1010886
chip_geo	HEK293	ZFP69B	2045	6132	0.333496	851.995	46.1909	25.8277	2.40025	2.16465e-147	2.31855e-143	Null_Model_DNMT3A_growth_syndrome_Null_model	human	GSM2423392
chip_geo	Hep-G2	MYBL2	1916	6132	0.312459	763.803	44.6123	25.8269	2.5085	2.21211e-147	2.3694e-143	Null_Model_DNMT3A_growth_syndrome_Null_model	human	GSM1010876
chip_geo	A-549	TAF1	1176	6132	0.191781	352.543	31.8852	25.8257	3.33576	2.28372e-147	2.44609e-143	Null_Model_DNMT3A_growth_syndrome_Null_model	human	GSM1010812
chip_geo	CFPAC-1	KLF5	1759	6132	0.286856	677.404	41.887	25.8218	2.59668	2.52478e-147	2.7043e-143	Null_Model_DNMT3A_growth_syndrome_Null_model	human	GSM1574277
chip_geo	WA09	TP53	1221	6132	0.199119	377.886	32.6551	25.8187	3.23113	2.73187e-147	2.92611e-143	Null_Model_DNMT3A_growth_syndrome_Null_model	human	GSM981237
chip_geo	HUVEC	NFATC1	1064	6132	0.173516	311.692	29.1392	25.8177	3.41362	2.80249e-147	3.00175e-143	Null_Model_DNMT3A_growth_syndrome_Null_model	human	GSM1208345
chip_geo	MKL-1	MAX	2109	6132	0.343933	874.19	47.8344	25.8143	2.41252	3.06505e-147	3.28298e-143	Null_Model_DNMT3A_growth_syndrome_Null_model	human	GSM1711858
chip_geo	HCT 116	ELF1	1642	6132	0.267776	605.943	40.1361	25.8136	2.70983	3.11838e-147	3.34009e-143	Null_Model_DNMT3A_growth_syndrome_Null_model	human	GSM1010765
chip_geo	SH-EP	MYCN	1544	6132	0.251794	554.82	38.3205	25.8133	2.78288	3.14186e-147	3.36525e-143	Null_Model_DNMT3A_growth_syndrome_Null_model	human	GSM2113532
chip_geo	HeLa	POLR2A-S5P	939	6132	0.153131	255.298	26.489	25.8108	3.67806	3.35397e-147	3.59244e-143	Null_Model_DNMT3A_growth_syndrome_Null_model	human	GSM1846789
chip_geo	HCT116	POLR2A	1287	6132	0.209883	421.346	33.5491	25.8026	3.0545	4.14229e-147	4.43681e-143	Null_Model_DNMT3A_growth_syndrome_Null_model	human	GSM2712772
chip_geo	HEK293	KLF17	1988	6132	0.324201	833.539	44.7442	25.8014	2.38501	4.28016e-147	4.58447e-143	Null_Model_DNMT3A_growth_syndrome_Null_model	human	GSM2422946
chip_geo	K562	MNT	1810	6132	0.295173	729.34	41.8849	25.8007	2.4817	4.35549e-147	4.66517e-143	Null_Model_DNMT3A_growth_syndrome_Null_model	human	GSM2828867
chip_geo	HUES 64	SMAD1	1108	6132	0.180691	337.002	29.8925	25.7924	3.28781	5.39838e-147	5.7822e-143	Null_Model_DNMT3A_growth_syndrome_Null_model	human	GSM1505746
chip_geo	OC-LY1	BRD4	1370	6132	0.223418	474.609	34.7187	25.7899	2.88658	5.76061e-147	6.17019e-143	Null_Model_DNMT3A_growth_syndrome_Null_model	human	GSM1133650
chip_geo	fibroblast of arm	ETS1	974	6132	0.158839	248.932	28.122	25.783	3.91271	6.8836e-147	7.37303e-143	Null_Model_DNMT3A_growth_syndrome_Null_model	human	GSM2534130
chip_geo	HeLa	POLR2A	1070	6132	0.174494	321.439	29.0485	25.7694	3.32879	9.77585e-147	1.04709e-142	Null_Model_DNMT3A_growth_syndrome_Null_model	human	GSM1846790
chip_geo	primary glioblastoma cells	JMJD6	1251	6132	0.204012	386.279	33.5661	25.7617	3.23859	1.19055e-146	1.2752e-142	Null_Model_DNMT3A_growth_syndrome_Null_model	human	GSM2360990
chip_geo	A-375	POLR2A	1462	6132	0.238421	517.172	36.6837	25.7561	2.82691	1.37745e-146	1.47539e-142	Null_Model_DNMT3A_growth_syndrome_Null_model	human	GSM1661791
chip_geo	HCT 116	WDR11	1806	6132	0.294521	688.632	43.384	25.7553	2.62259	1.40686e-146	1.50688e-142	Null_Model_DNMT3A_growth_syndrome_Null_model	human	GSM2711380
chip_geo	HCT 116	EGR1	1680	6132	0.273973	629.069	40.8071	25.7537	2.67061	1.46664e-146	1.57092e-142	Null_Model_DNMT3A_growth_syndrome_Null_model	human	GSM1010846
chip_geo	HEK293	ZNF2	2065	6132	0.336758	865.421	46.584	25.7509	2.38612	1.57491e-146	1.68688e-142	Null_Model_DNMT3A_growth_syndrome_Null_model	human	GSM2422885
chip_geo	HUVEC	POLR2A	1308	6132	0.213307	413.205	34.7483	25.7508	3.1655	1.58064e-146	1.69302e-142	Null_Model_DNMT3A_growth_syndrome_Null_model	human	GSM1305213
chip_geo	K562	RNF2	2500	6132	0.407697	1154.34	52.2582	25.7501	2.16573	1.6073e-146	1.72158e-142	Null_Model_DNMT3A_growth_syndrome_Null_model	human	GSM2827187
chip_geo	human induced pluripotent stem cells (hiPSCs)	HDAC2	1162	6132	0.189498	365.179	30.947	25.7479	3.182	1.70021e-146	1.82109e-142	Null_Model_DNMT3A_growth_syndrome_Null_model	human	GSM1706737
chip_geo	nhESC	POU5F1	1216	6132	0.198304	389.429	32.1041	25.7466	3.12252	1.76047e-146	1.88564e-142	Null_Model_DNMT3A_growth_syndrome_Null_model	human	GSM1705258
chip_geo	HEK293	ZNF341	1678	6132	0.273646	639.871	40.3322	25.7395	2.6224	2.11352e-146	2.2638e-142	Null_Model_DNMT3A_growth_syndrome_Null_model	human	GSM2423129
chip_geo	HEK	SIX2	1586	6132	0.258643	575.171	39.2839	25.7314	2.75744	2.60375e-146	2.78888e-142	Null_Model_DNMT3A_growth_syndrome_Null_model	human	GSM1904597
chip_geo	HSR-GBM1A	KLF9	1765	6132	0.287834	685.543	41.953	25.7302	2.5746	2.68734e-146	2.87841e-142	Null_Model_DNMT3A_growth_syndrome_Null_model	human	GSM1522563
chip_geo	HEK293	ZBTB48	2030	6132	0.33105	868.245	45.1548	25.7283	2.33805	2.82101e-146	3.02159e-142	Null_Model_DNMT3A_growth_syndrome_Null_model	human	GSM2828952
chip_geo	LNCaP C4-2	POLR2A	1390	6132	0.22668	484.64	35.1941	25.7248	2.86811	3.08766e-146	3.30719e-142	Null_Model_DNMT3A_growth_syndrome_Null_model	human	GSM1843414
chip_geo	HCT 116	SP1	1954	6132	0.318656	809.77	44.4799	25.7246	2.41303	3.09891e-146	3.31924e-142	Null_Model_DNMT3A_growth_syndrome_Null_model	human	GSM1010902
chip_geo	HEK293	ZNF518A	1639	6132	0.267286	599.146	40.4236	25.7239	2.73556	3.15484e-146	3.37915e-142	Null_Model_DNMT3A_growth_syndrome_Null_model	human	GSM2423106
chip_geo	HeLa	POLR2A	1161	6132	0.189335	362.386	31.0494	25.7208	3.20377	3.4237e-146	3.66712e-142	Null_Model_DNMT3A_growth_syndrome_Null_model	human	GSM604664
chip_geo	HEK293	TRIM28	1890	6132	0.308219	768.719	43.5989	25.7181	2.45863	3.66891e-146	3.92977e-142	Null_Model_DNMT3A_growth_syndrome_Null_model	human	GSM700359
chip_geo	tibial nerve	CTCF	2089	6132	0.340672	878.692	47.0677	25.7142	2.3774	4.0541e-146	4.34235e-142	Null_Model_DNMT3A_growth_syndrome_Null_model	human	GSM2827293
chip_geo	Hep-G2	SAP130	1833	6132	0.298924	719.582	43.3	25.714	2.54731	4.07484e-146	4.36456e-142	Null_Model_DNMT3A_growth_syndrome_Null_model	human	GSM2534677
chip_geo	Jurkat	POLR2A	1425	6132	0.232387	505.686	35.7595	25.7083	2.81795	4.7249e-146	5.06084e-142	Null_Model_DNMT3A_growth_syndrome_Null_model	human	GSM2218764
chip_geo	VCaP	POLR2A	1085	6132	0.176941	335.83	29.1437	25.7061	3.2308	4.99556e-146	5.35075e-142	Null_Model_DNMT3A_growth_syndrome_Null_model	human	GSM1622633
chip_geo	LX-2	POLR2A	1087	6132	0.177267	318.815	29.8899	25.7005	3.4095	5.77393e-146	6.18445e-142	Null_Model_DNMT3A_growth_syndrome_Null_model	human	GSM1416816
chip_geo	K562	NR2C2	1853	6132	0.302185	731.905	43.6299	25.6955	2.53175	6.5555e-146	7.0216e-142	Null_Model_DNMT3A_growth_syndrome_Null_model	human	GSM2828845
chip_geo	MOLT-4	POLR2A	1146	6132	0.186888	359.953	30.5953	25.6918	3.18375	7.22181e-146	7.73528e-142	Null_Model_DNMT3A_growth_syndrome_Null_model	human	GSM2367764
chip_geo	A-375	BRD4	1577	6132	0.257175	573.36	39.0649	25.6916	2.75046	7.25533e-146	7.77118e-142	Null_Model_DNMT3A_growth_syndrome_Null_model	human	GSM2359437
chip_geo	HCT116	POLR2A	1190	6132	0.194064	363.107	32.188	25.6895	3.27727	7.65634e-146	8.20071e-142	Null_Model_DNMT3A_growth_syndrome_Null_model	human	GSM1545657
chip_geo	ECC-1	TCF12	1799	6132	0.293379	709.153	42.4247	25.689	2.53683	7.76184e-146	8.3137e-142	Null_Model_DNMT3A_growth_syndrome_Null_model	human	GSM1010842
chip_geo	HeLa	POLR2A	1068	6132	0.174168	323.362	28.9881	25.6878	3.3028	8.00618e-146	8.57542e-142	Null_Model_DNMT3A_growth_syndrome_Null_model	human	GSM1846781
chip_geo	GM18951	POLR2A	1128	6132	0.183953	354.321	30.1212	25.6855	3.18356	8.47658e-146	9.07927e-142	Null_Model_DNMT3A_growth_syndrome_Null_model	human	GSM486484
chip_geo	SKMNC	WDR5	1109	6132	0.180855	324.064	30.5605	25.6847	3.42216	8.67202e-146	9.2886e-142	Null_Model_DNMT3A_growth_syndrome_Null_model	human	GSM1517542
chip_geo	nhESC	POU5F1	1289	6132	0.210209	433.949	33.2988	25.6781	2.97039	1.02597e-145	1.09892e-141	Null_Model_DNMT3A_growth_syndrome_Null_model	human	GSM1705259
chip_geo	K562	MNT	1993	6132	0.325016	835.412	45.0878	25.6741	2.38565	1.13786e-145	1.21876e-141	Null_Model_DNMT3A_growth_syndrome_Null_model	human	GSM2827385
chip_geo	K562	POLR2A	1342	6132	0.218852	453.617	34.6174	25.6629	2.95844	1.51875e-145	1.62673e-141	Null_Model_DNMT3A_growth_syndrome_Null_model	human	GSM2635250
chip_geo	uterus tissue	CTCF	1952	6132	0.31833	802.126	44.8078	25.6624	2.43353	1.53789e-145	1.64723e-141	Null_Model_DNMT3A_growth_syndrome_Null_model	human	GSM2827412
chip_geo	HEK293	ZNF501	1981	6132	0.323059	808.338	45.6958	25.6624	2.45071	1.53753e-145	1.64685e-141	Null_Model_DNMT3A_growth_syndrome_Null_model	human	GSM2423515
chip_geo	body of pancreas tissue	CTCF	2164	6132	0.352903	923.454	48.3425	25.6616	2.34338	1.56886e-145	1.68041e-141	Null_Model_DNMT3A_growth_syndrome_Null_model	human	GSM2827160
chip_geo	HEK293T	HDGF	1895	6132	0.309035	761.035	44.1908	25.6606	2.49003	1.60838e-145	1.72274e-141	Null_Model_DNMT3A_growth_syndrome_Null_model	human	GSM2827420
chip_geo	HUVEC	NFATC1	1104	6132	0.180039	332.054	30.0837	25.6599	3.32476	1.63743e-145	1.75385e-141	Null_Model_DNMT3A_growth_syndrome_Null_model	human	GSM1208346
chip_geo	HEK293	ZNF394	1850	6132	0.301696	744.715	43.0745	25.6598	2.48417	1.64278e-145	1.75958e-141	Null_Model_DNMT3A_growth_syndrome_Null_model	human	GSM2423059
chip_geo	HEK293	ZNF414	1845	6132	0.300881	740.351	43.0526	25.6581	2.49206	1.71522e-145	1.83718e-141	Null_Model_DNMT3A_growth_syndrome_Null_model	human	GSM2423599
chip_geo	HCT 116	POLR2A	1462	6132	0.238421	518.571	36.7707	25.6571	2.81928	1.76216e-145	1.88745e-141	Null_Model_DNMT3A_growth_syndrome_Null_model	human	GSM2667962
chip_geo	Kelly	BRD4	1154	6132	0.188193	361.644	30.8833	25.6565	3.19098	1.78973e-145	1.91698e-141	Null_Model_DNMT3A_growth_syndrome_Null_model	human	GSM2752696
chip_geo	Hep-G2	CREB1	1462	6132	0.238421	535.973	36.0949	25.6554	2.72775	1.84224e-145	1.97322e-141	Null_Model_DNMT3A_growth_syndrome_Null_model	human	GSM2533926
chip_geo	Hep-G2	ZGPAT	1879	6132	0.306425	762.651	43.5134	25.6553	2.46377	1.84672e-145	1.97802e-141	Null_Model_DNMT3A_growth_syndrome_Null_model	human	GSM2534339
chip_geo	LoVo	IRF1	1632	6132	0.266145	604.537	40.0537	25.6521	2.69958	2.00085e-145	2.14311e-141	Null_Model_DNMT3A_growth_syndrome_Null_model	human	GSM1239465
chip_geo	primary glioblastoma cells	POLR2A	1355	6132	0.220972	478.606	34.1673	25.6501	2.83114	2.11059e-145	2.26065e-141	Null_Model_DNMT3A_growth_syndrome_Null_model	human	GSM2360997
chip_geo	HeLa	POLR2A	1114	6132	0.18167	349.921	29.7885	25.6501	3.18358	2.10696e-145	2.25676e-141	Null_Model_DNMT3A_growth_syndrome_Null_model	human	GSM1846799
chip_geo	HEK293	ZNF629	1999	6132	0.325995	836.518	45.3218	25.6495	2.38967	2.14283e-145	2.29519e-141	Null_Model_DNMT3A_growth_syndrome_Null_model	human	GSM2827315
chip_geo	HEK293T/17	POLR2A	1162	6132	0.189498	364.309	31.1098	25.6412	3.1896	2.65295e-145	2.84157e-141	Null_Model_DNMT3A_growth_syndrome_Null_model	human	GSM1479213
chip_geo	HEK293	POLR2A	1014	6132	0.165362	280.319	28.6153	25.6395	3.61731	2.76777e-145	2.96456e-141	Null_Model_DNMT3A_growth_syndrome_Null_model	human	GSM2738379
chip_geo	HeLa	POLR2A	1294	6132	0.211024	431.286	33.6518	25.6365	3.00033	2.99257e-145	3.20535e-141	Null_Model_DNMT3A_growth_syndrome_Null_model	human	GSM2465094
chip_geo	K562	GATAD2B	2001	6132	0.326321	856.624	44.6398	25.6358	2.33591	3.04519e-145	3.26171e-141	Null_Model_DNMT3A_growth_syndrome_Null_model	human	GSM2827499
chip_geo	SH-EP	POLR2A	1034	6132	0.168624	300.406	28.6167	25.6352	3.44201	3.0925e-145	3.31238e-141	Null_Model_DNMT3A_growth_syndrome_Null_model	human	GSM2113508
chip_geo	Hep-G2	KAT8	1544	6132	0.251794	552.129	38.6951	25.633	2.79645	3.27173e-145	3.50435e-141	Null_Model_DNMT3A_growth_syndrome_Null_model	human	GSM2534669
chip_geo	MOLT-4	SUPT5H	1408	6132	0.229615	479.059	36.2409	25.6324	2.9391	3.32466e-145	3.56104e-141	Null_Model_DNMT3A_growth_syndrome_Null_model	human	GSM2367759
chip_geo	BJAB	POLR2A	1452	6132	0.236791	517.639	36.4533	25.6317	2.80504	3.38226e-145	3.62274e-141	Null_Model_DNMT3A_growth_syndrome_Null_model	human	GSM2295947
chip_geo	HeLa	POLR2A	1162	6132	0.189498	361.496	31.232	25.6309	3.21442	3.45455e-145	3.70017e-141	Null_Model_DNMT3A_growth_syndrome_Null_model	human	GSM1846797
chip_geo	HEK293	ZNF76	1816	6132	0.296151	737.34	42.0852	25.6304	2.46291	3.49765e-145	3.74633e-141	Null_Model_DNMT3A_growth_syndrome_Null_model	human	GSM2422953
chip_geo	HEK293T	POLR2A	1129	6132	0.184116	351.287	30.3451	25.629	3.2139	3.62838e-145	3.88636e-141	Null_Model_DNMT3A_growth_syndrome_Null_model	human	GSM1249896
chip_geo	NCI-N87	BRD4	1678	6132	0.273646	632.42	40.798	25.6282	2.6533	3.6968e-145	3.95964e-141	Null_Model_DNMT3A_growth_syndrome_Null_model	human	GSM2359449
chip_geo	Hep-G2	CREB1	1614	6132	0.263209	609.348	39.2111	25.6217	2.64873	4.37643e-145	4.6876e-141	Null_Model_DNMT3A_growth_syndrome_Null_model	human	GSM2533925
chip_geo	SUM229PE	BRD4	1999	6132	0.325995	819.834	46.024	25.6207	2.4383	4.48579e-145	4.80473e-141	Null_Model_DNMT3A_growth_syndrome_Null_model	human	GSM2330604
chip_geo	DIF	POLR2A	850	6132	0.138617	230.871	24.1654	25.6205	3.68171	4.50667e-145	4.82709e-141	Null_Model_DNMT3A_growth_syndrome_Null_model	human	GSM2188496
chip_geo	transverse colon tissue	POLR2A	1801	6132	0.293705	693.882	43.2137	25.6196	2.59554	4.61198e-145	4.93989e-141	Null_Model_DNMT3A_growth_syndrome_Null_model	human	GSM2827402
chip_geo	SW480	POLR2A	1311	6132	0.213796	434.29	34.2217	25.6185	3.01872	4.74168e-145	5.07881e-141	Null_Model_DNMT3A_growth_syndrome_Null_model	human	GSM2746543
chip_geo	human induced pluripotent stem cells (hiPSCs)	HDAC2	1442	6132	0.23516	497.418	36.8713	25.6184	2.89897	4.76324e-145	5.10191e-141	Null_Model_DNMT3A_growth_syndrome_Null_model	human	GSM1706717
chip_geo	MOLT-4	BRD4	1555	6132	0.253588	578.015	38.1388	25.6165	2.69024	4.9907e-145	5.34554e-141	Null_Model_DNMT3A_growth_syndrome_Null_model	human	GSM2090921
chip_geo	prostate gland tissue	CTCF	1801	6132	0.293705	710.597	42.5697	25.6145	2.53449	5.25508e-145	5.62872e-141	Null_Model_DNMT3A_growth_syndrome_Null_model	human	GSM2828639
chip_geo	SH-EP	POLR2A	1277	6132	0.208252	409.616	33.869	25.6099	3.11755	5.91152e-145	6.33182e-141	Null_Model_DNMT3A_growth_syndrome_Null_model	human	GSM2690208
chip_geo	Hep-G2	ARID4B	1644	6132	0.268102	620.376	39.9707	25.6094	2.65001	5.99617e-145	6.4225e-141	Null_Model_DNMT3A_growth_syndrome_Null_model	human	GSM2534716
chip_geo	Hep-G2	MBD4	1607	6132	0.262068	618.026	38.6184	25.6089	2.60021	6.07213e-145	6.50386e-141	Null_Model_DNMT3A_growth_syndrome_Null_model	human	GSM1010740
chip_geo	LX-2	POLR2A	1067	6132	0.174005	305.362	29.7418	25.6084	3.49422	6.1542e-145	6.59176e-141	Null_Model_DNMT3A_growth_syndrome_Null_model	human	GSM1416815
chip_geo	HCT 116	CONTROL	1980	6132	0.322896	803.329	45.9527	25.6061	2.46474	6.5186e-145	6.98207e-141	Null_Model_DNMT3A_growth_syndrome_Null_model	human	GSM1010872
chip_geo	HCT 116	POLR2A	1191	6132	0.194227	381.944	31.6014	25.6019	3.11826	7.27036e-145	7.78728e-141	Null_Model_DNMT3A_growth_syndrome_Null_model	human	GSM1545659
chip_geo	NCI-H2171	BRD4	1988	6132	0.324201	787.55	46.8935	25.5995	2.52428	7.73254e-145	8.28233e-141	Null_Model_DNMT3A_growth_syndrome_Null_model	human	GSM1038270
chip_geo	SK-N-BE(2)-C	POLR2A	1166	6132	0.19015	347.058	31.9916	25.5987	3.35967	7.89495e-145	8.45628e-141	Null_Model_DNMT3A_growth_syndrome_Null_model	human	GSM2113522
chip_geo	WA01	POLR2A	1907	6132	0.310992	796.332	43.3884	25.5983	2.39473	7.97563e-145	8.5427e-141	Null_Model_DNMT3A_growth_syndrome_Null_model	human	GSM1010803
chip_geo	MCF-10A	POLR2A	1162	6132	0.189498	368.255	31.0093	25.597	3.15542	8.23433e-145	8.81979e-141	Null_Model_DNMT3A_growth_syndrome_Null_model	human	GSM2467771
chip_geo	SUM159PT	BRD4	1399	6132	0.228147	478.097	35.9773	25.5968	2.92619	8.28266e-145	8.87155e-141	Null_Model_DNMT3A_growth_syndrome_Null_model	human	GSM1553139
chip_geo	prostate gland tissue	CTCF	1943	6132	0.316862	811.471	44.2215	25.5878	2.39442	1.04303e-144	1.11719e-140	Null_Model_DNMT3A_growth_syndrome_Null_model	human	GSM2828516
chip_geo	Jurkat	H3K4me3	1549	6132	0.252609	557.815	38.7383	25.5867	2.77691	1.07269e-144	1.14896e-140	Null_Model_DNMT3A_growth_syndrome_Null_model	human	GSM945267
chip_geo	body of pancreas tissue	CTCF	1887	6132	0.30773	768.807	43.7092	25.5826	2.45445	1.19289e-144	1.2777e-140	Null_Model_DNMT3A_growth_syndrome_Null_model	human	GSM2827130
chip_geo	K562	MNT	1856	6132	0.302674	765.523	42.6281	25.5812	2.42448	1.23575e-144	1.32361e-140	Null_Model_DNMT3A_growth_syndrome_Null_model	human	GSM2828866
chip_geo	stomach tissue	POLR2A	2295	6132	0.374266	1075.77	47.6724	25.5751	2.13335	1.44242e-144	1.54498e-140	Null_Model_DNMT3A_growth_syndrome_Null_model	human	GSM2828551
chip_geo	Jurkat	POLR2A	1365	6132	0.222603	472.645	34.892	25.5747	2.888	1.4569e-144	1.56048e-140	Null_Model_DNMT3A_growth_syndrome_Null_model	human	GSM3073982
chip_geo	A-375	POLR2A	1433	6132	0.233692	514.362	35.9207	25.574	2.78598	1.48348e-144	1.58895e-140	Null_Model_DNMT3A_growth_syndrome_Null_model	human	GSM1661790
chip_geo	GM12891	POLR2A	1057	6132	0.172374	306.994	29.329	25.5721	3.44306	1.55762e-144	1.66837e-140	Null_Model_DNMT3A_growth_syndrome_Null_model	human	GSM486503
chip_geo	P493-6	MAX	1778	6132	0.289954	703.511	42.0235	25.5687	2.52732	1.69916e-144	1.81997e-140	Null_Model_DNMT3A_growth_syndrome_Null_model	human	GSM894076
chip_geo	WA09	NANOG	1060	6132	0.172864	312.208	29.2538	25.5623	3.39517	2.00618e-144	2.14882e-140	Null_Model_DNMT3A_growth_syndrome_Null_model	human	GSM1901445
chip_geo	A-549	TCF12	1956	6132	0.318982	800.682	45.1987	25.5609	2.44292	2.07924e-144	2.22707e-140	Null_Model_DNMT3A_growth_syndrome_Null_model	human	GSM1010746
chip_geo	MM.1S	MED1	1602	6132	0.261252	603.649	39.063	25.5575	2.65386	2.2678e-144	2.42904e-140	Null_Model_DNMT3A_growth_syndrome_Null_model	human	GSM1033761
chip_geo	HCT 116	POLR2A	1387	6132	0.22619	492.744	34.9916	25.5563	2.81485	2.33572e-144	2.50179e-140	Null_Model_DNMT3A_growth_syndrome_Null_model	human	GSM2667964
chip_geo	HCT116	POLR2A	1287	6132	0.209883	437.186	33.2531	25.5559	2.94383	2.36018e-144	2.52799e-140	Null_Model_DNMT3A_growth_syndrome_Null_model	human	GSM1545663
chip_geo	Kelly	MYCN	2155	6132	0.351435	922.002	48.2475	25.5557	2.33731	2.37241e-144	2.54109e-140	Null_Model_DNMT3A_growth_syndrome_Null_model	human	GSM3172706
chip_geo	HEK293	WDR11	1812	6132	0.295499	711.618	43.0592	25.5551	2.54631	2.40914e-144	2.58043e-140	Null_Model_DNMT3A_growth_syndrome_Null_model	human	GSM2711407
chip_geo	LNCaP C4-2	POLR2A	1446	6132	0.235812	515.806	36.4015	25.5537	2.80338	2.49542e-144	2.67285e-140	Null_Model_DNMT3A_growth_syndrome_Null_model	human	GSM1843415
chip_geo	Hep-G2	CREB1	1931	6132	0.314905	794.458	44.4788	25.5524	2.43059	2.57862e-144	2.76196e-140	Null_Model_DNMT3A_growth_syndrome_Null_model	human	GSM1010808
chip_geo	LNCaP-abl	E2F1	1379	6132	0.224886	488.985	34.8332	25.5507	2.82013	2.6941e-144	2.88565e-140	Null_Model_DNMT3A_growth_syndrome_Null_model	human	GSM1656410
chip_geo	HEK293	ZNF692	2230	6132	0.363666	950.102	50.0935	25.5502	2.34712	2.73138e-144	2.92558e-140	Null_Model_DNMT3A_growth_syndrome_Null_model	human	GSM2423464
chip_geo	NCI-H2171	BRD4	1440	6132	0.234834	517.419	36.1122	25.5476	2.78305	2.91682e-144	3.1242e-140	Null_Model_DNMT3A_growth_syndrome_Null_model	human	GSM1195567
chip_geo	K562	MNT	1853	6132	0.302185	762.35	42.6928	25.5465	2.43064	3.00398e-144	3.21756e-140	Null_Model_DNMT3A_growth_syndrome_Null_model	human	GSM2827386
chip_geo	human induced pluripotent stem cells (hiPSCs)	HDAC2	1251	6132	0.204012	406.426	33.062	25.5452	3.07805	3.10723e-144	3.32815e-140	Null_Model_DNMT3A_growth_syndrome_Null_model	human	GSM1706665
chip_geo	IMR-90	POLR2A	1639	6132	0.267286	616.704	40.0236	25.5423	2.65768	3.33977e-144	3.57723e-140	Null_Model_DNMT3A_growth_syndrome_Null_model	human	GSM1418968
chip_geo	MCF-10A	POLR2A	1164	6132	0.189824	379.552	30.712	25.5421	3.06677	3.36258e-144	3.60166e-140	Null_Model_DNMT3A_growth_syndrome_Null_model	human	GSM2467770
chip_geo	HAP1	POLR2A	965	6132	0.157371	265.549	27.3866	25.5399	3.63397	3.55629e-144	3.80915e-140	Null_Model_DNMT3A_growth_syndrome_Null_model	human	GSM1872287
chip_geo	LCL	POLR2A	1171	6132	0.190965	358.5	31.8168	25.5368	3.26639	3.84367e-144	4.11695e-140	Null_Model_DNMT3A_growth_syndrome_Null_model	human	GSM486504
chip_geo	heart left ventricle tissue	POLR2A	1682	6132	0.274299	643.251	40.6787	25.5355	2.61484	3.98045e-144	4.26346e-140	Null_Model_DNMT3A_growth_syndrome_Null_model	human	GSM2827253
chip_geo	K562	POLR2A	1275	6132	0.207926	424.162	33.3271	25.5299	3.00593	4.59146e-144	4.91791e-140	Null_Model_DNMT3A_growth_syndrome_Null_model	human	GSM2635252
chip_geo	Th1 cells	TBX21	2030	6132	0.33105	882.599	44.9463	25.5283	2.30002	4.78678e-144	5.12712e-140	Null_Model_DNMT3A_growth_syndrome_Null_model	human	GSM2176974
chip_geo	gastroesophageal sphincter tissue	POLR2A	1522	6132	0.248206	556.207	37.8346	25.5267	2.73639	4.98336e-144	5.33767e-140	Null_Model_DNMT3A_growth_syndrome_Null_model	human	GSM2827356
chip_geo	Prostate cells	BRD4	1834	6132	0.299087	747.714	42.5554	25.5264	2.45281	5.02021e-144	5.37715e-140	Null_Model_DNMT3A_growth_syndrome_Null_model	human	GSM2350452
chip_geo	K562	RNF2	2358	6132	0.38454	1102.44	49.1968	25.5211	2.13889	5.74577e-144	6.15429e-140	Null_Model_DNMT3A_growth_syndrome_Null_model	human	GSM2827186
chip_geo	adrenal gland tissue	CTCF	2060	6132	0.335943	871.533	46.5725	25.5187	2.36365	6.1188e-144	6.55385e-140	Null_Model_DNMT3A_growth_syndrome_Null_model	human	GSM2827383
chip_geo	K562	MGA	2120	6132	0.345727	932.695	46.5275	25.5184	2.27298	6.16474e-144	6.60306e-140	Null_Model_DNMT3A_growth_syndrome_Null_model	human	GSM2828490
chip_geo	SEM	SDS	3009	6132	0.490705	1554.06	57.0185	25.517	1.93622	6.38542e-144	6.83942e-140	Null_Model_DNMT3A_growth_syndrome_Null_model	human	GSM2212233
chip_geo	MM.1S	BRD4	1593	6132	0.259785	602.916	38.802	25.5163	2.64216	6.4998e-144	6.96193e-140	Null_Model_DNMT3A_growth_syndrome_Null_model	human	GSM1038273
chip_geo	VCaP	POLR2A	1211	6132	0.197489	397.497	31.8829	25.5154	3.04657	6.65589e-144	7.12912e-140	Null_Model_DNMT3A_growth_syndrome_Null_model	human	GSM1777591
chip_geo	ECC-1	POLR2A	1531	6132	0.249674	573.02	37.5478	25.5136	2.67181	6.95855e-144	7.4533e-140	Null_Model_DNMT3A_growth_syndrome_Null_model	human	GSM803536
chip_geo	K562	ZBTB11	1560	6132	0.254403	586.632	38.1538	25.5117	2.65925	7.31686e-144	7.83708e-140	Null_Model_DNMT3A_growth_syndrome_Null_model	human	GSM2828433
chip_geo	Fetal osteoblast	POLR2A	1056	6132	0.172211	303.801	29.4863	25.5101	3.47596	7.60569e-144	8.14645e-140	Null_Model_DNMT3A_growth_syndrome_Null_model	human	GSM2360006
chip_geo	tibial nerve tissue	EP300	2561	6132	0.417645	1221.87	52.4948	25.5099	2.09598	7.65751e-144	8.20196e-140	Null_Model_DNMT3A_growth_syndrome_Null_model	human	GSM2827585
chip_geo	primary glioblastoma cells	POLR2A	1450	6132	0.236464	504.388	37.0702	25.5087	2.87477	7.88946e-144	8.4504e-140	Null_Model_DNMT3A_growth_syndrome_Null_model	human	GSM2360998
chip_geo	K562	BRD4	1198	6132	0.195369	389.332	31.702	25.5084	3.07707	7.94909e-144	8.51427e-140	Null_Model_DNMT3A_growth_syndrome_Null_model	human	GSM2635249
chip_geo	ovary tissue	CTCF	1713	6132	0.279354	677.832	40.5844	25.5065	2.52717	8.33931e-144	8.93224e-140	Null_Model_DNMT3A_growth_syndrome_Null_model	human	GSM2827573
chip_geo	HEK293	GLIS1	2125	6132	0.346543	910.377	47.6237	25.5046	2.3342	8.76161e-144	9.38456e-140	Null_Model_DNMT3A_growth_syndrome_Null_model	human	GSM2423545
chip_geo	308	CHD4	1901	6132	0.310013	744.48	45.3456	25.5046	2.55346	8.77148e-144	9.39513e-140	Null_Model_DNMT3A_growth_syndrome_Null_model	human	GSM1265802
chip_geo	Hep-G2	ARID4B	1920	6132	0.313112	778.306	44.765	25.5042	2.4669	8.85866e-144	9.48851e-140	Null_Model_DNMT3A_growth_syndrome_Null_model	human	GSM2534717
chip_geo	Hep-G2	ZNF580	1774	6132	0.289302	712.767	41.6106	25.5039	2.48889	8.92534e-144	9.55993e-140	Null_Model_DNMT3A_growth_syndrome_Null_model	human	GSM2527559
chip_geo	A-549	SIN3AK20	1627	6132	0.265329	605.806	40.0416	25.5033	2.68568	9.04841e-144	9.69176e-140	Null_Model_DNMT3A_growth_syndrome_Null_model	human	GSM1010882
chip_geo	NCI-N87	BRD4	1415	6132	0.230757	492.662	36.167	25.5022	2.87215	9.32032e-144	9.983e-140	Null_Model_DNMT3A_growth_syndrome_Null_model	human	GSM2359448
chip_geo	DND-41	BRD4	1093	6132	0.178245	332.842	29.8111	25.4992	3.28384	1.00691e-143	1.0785e-139	Null_Model_DNMT3A_growth_syndrome_Null_model	human	GSM1314142
chip_geo	HEK293	KLF17	2071	6132	0.337736	879.713	46.7282	25.4939	2.35418	1.15044e-143	1.23223e-139	Null_Model_DNMT3A_growth_syndrome_Null_model	human	GSM2422947
chip_geo	FX52	CONTROL	1860	6132	0.303327	757.532	43.2455	25.4932	2.45534	1.17239e-143	1.25575e-139	Null_Model_DNMT3A_growth_syndrome_Null_model	human	GSM2742890
chip_geo	D283Med	NEUROD1	1384	6132	0.225701	473.861	35.7013	25.4931	2.92069	1.17407e-143	1.25754e-139	Null_Model_DNMT3A_growth_syndrome_Null_model	human	GSM2432983
chip_geo	MM.1S	MED1	1544	6132	0.251794	569.651	38.2213	25.4923	2.71043	1.20035e-143	1.2857e-139	Null_Model_DNMT3A_growth_syndrome_Null_model	human	GSM1195556
chip_geo	A-549	JUN	1559	6132	0.25424	585.551	38.1864	25.492	2.66245	1.20899e-143	1.29495e-139	Null_Model_DNMT3A_growth_syndrome_Null_model	human	GSM2437886
chip_geo	GM19099	POLR2A	1129	6132	0.184116	346.459	30.7012	25.489	3.25869	1.30627e-143	1.39915e-139	Null_Model_DNMT3A_growth_syndrome_Null_model	human	GSM486463
chip_geo	WA09	FOXP1	1468	6132	0.2394	534.725	36.6182	25.4867	2.74533	1.38539e-143	1.48389e-139	Null_Model_DNMT3A_growth_syndrome_Null_model	human	GSM768311
chip_geo	A-375	BRD4	1289	6132	0.210209	434.725	33.5185	25.4867	2.96509	1.38531e-143	1.4838e-139	Null_Model_DNMT3A_growth_syndrome_Null_model	human	GSM2359438
chip_geo	Hep-G2	GABPA	1569	6132	0.255871	588.567	38.4698	25.4858	2.66579	1.41677e-143	1.5175e-139	Null_Model_DNMT3A_growth_syndrome_Null_model	human	GSM2527661
chip_geo	GM19193	POLR2A	932	6132	0.15199	267.029	26.0933	25.4844	3.49026	1.46929e-143	1.57376e-139	Null_Model_DNMT3A_growth_syndrome_Null_model	human	GSM486449
chip_geo	SUM229PE	BRD4	1769	6132	0.288487	710.348	41.5415	25.4842	2.49033	1.47519e-143	1.58007e-139	Null_Model_DNMT3A_growth_syndrome_Null_model	human	GSM2330605
chip_geo	HEK293	ZNF394	2174	6132	0.354534	924.295	49.0398	25.4835	2.35206	1.50193e-143	1.60872e-139	Null_Model_DNMT3A_growth_syndrome_Null_model	human	GSM2423060
chip_geo	LoVo	E2F3	1506	6132	0.245597	541.712	37.8401	25.4832	2.78007	1.51192e-143	1.61942e-139	Null_Model_DNMT3A_growth_syndrome_Null_model	human	GSM1239452
chip_geo	MOLT-4	SUPT5H	1255	6132	0.204664	411.876	33.0863	25.4826	3.04703	1.53786e-143	1.64721e-139	Null_Model_DNMT3A_growth_syndrome_Null_model	human	GSM2367761
chip_geo	HCT116	POLR2A	1068	6132	0.174168	320.701	29.3282	25.4805	3.3302	1.6196e-143	1.73475e-139	Null_Model_DNMT3A_growth_syndrome_Null_model	human	GSM1545668
chip_geo	HCT116	POLR2A	1291	6132	0.210535	428.158	33.8676	25.4769	3.01524	1.77693e-143	1.90327e-139	Null_Model_DNMT3A_growth_syndrome_Null_model	human	GSM2712770
chip_geo	ovary tissue	POLR2A	1659	6132	0.270548	648.697	39.6558	25.4768	2.55743	1.78182e-143	1.9085e-139	Null_Model_DNMT3A_growth_syndrome_Null_model	human	GSM2828850
chip_geo	HCT 116	USF1	1715	6132	0.27968	671.898	40.9453	25.4755	2.55247	1.84368e-143	1.97476e-139	Null_Model_DNMT3A_growth_syndrome_Null_model	human	GSM1010836
chip_geo	K562	MGA	2053	6132	0.334801	876.208	46.1948	25.4746	2.34305	1.8872e-143	2.02138e-139	Null_Model_DNMT3A_growth_syndrome_Null_model	human	GSM2828489
chip_geo	HT-29	POLR2A	2136	6132	0.348337	946.721	46.6856	25.4742	2.25621	1.90497e-143	2.04041e-139	Null_Model_DNMT3A_growth_syndrome_Null_model	human	GSM2042906
chip_geo	A-549	SIX5	1094	6132	0.178408	357.338	28.9215	25.4711	3.06153	2.06009e-143	2.20657e-139	Null_Model_DNMT3A_growth_syndrome_Null_model	human	GSM1010879
chip_geo	U2OS	TRIM28	1798	6132	0.293216	720.135	42.3179	25.4707	2.49675	2.08393e-143	2.2321e-139	Null_Model_DNMT3A_growth_syndrome_Null_model	human	GSM700366
chip_geo	LNCaP C4-2	POLR2A	1772	6132	0.288976	708.052	41.775	25.4685	2.50264	2.20061e-143	2.35708e-139	Null_Model_DNMT3A_growth_syndrome_Null_model	human	GSM1905391
chip_geo	LNCaP C4-2	POLR2A	1509	6132	0.246086	533.947	38.2862	25.4675	2.82612	2.25903e-143	2.41964e-139	Null_Model_DNMT3A_growth_syndrome_Null_model	human	GSM1843413
chip_geo	ECC-1	TAF1	1334	6132	0.217547	455.265	34.5052	25.4668	2.93016	2.30166e-143	2.4653e-139	Null_Model_DNMT3A_growth_syndrome_Null_model	human	GSM1010733
chip_geo	Endothelial cells	CTDP1	1518	6132	0.247554	544.667	38.22	25.4666	2.78702	2.31176e-143	2.47612e-139	Null_Model_DNMT3A_growth_syndrome_Null_model	human	GSM2550203
chip_geo	hESCs	HDAC2	1349	6132	0.219993	480.965	34.0864	25.4657	2.80478	2.36311e-143	2.53113e-139	Null_Model_DNMT3A_growth_syndrome_Null_model	human	GSM1706694
chip_geo	PC-9	BRD4	1661	6132	0.270874	628.006	40.5662	25.4644	2.64488	2.44372e-143	2.61747e-139	Null_Model_DNMT3A_growth_syndrome_Null_model	human	GSM2359456
chip_geo	MM.1S	MED1	1571	6132	0.256197	604.453	37.957	25.4643	2.59905	2.45192e-143	2.62625e-139	Null_Model_DNMT3A_growth_syndrome_Null_model	human	GSM1085733
chip_geo	Hep-G2	ZGPAT	1624	6132	0.26484	614.355	39.6504	25.4637	2.64342	2.49146e-143	2.66861e-139	Null_Model_DNMT3A_growth_syndrome_Null_model	human	GSM2534338
chip_geo	LoVo	HOXA6	1399	6132	0.228147	501.238	35.2566	25.4636	2.79109	2.49239e-143	2.6696e-139	Null_Model_DNMT3A_growth_syndrome_Null_model	human	GSM1239462
chip_geo	KOPT-K1	BRD4	1165	6132	0.189987	378.614	30.884	25.4626	3.07701	2.56073e-143	2.7428e-139	Null_Model_DNMT3A_growth_syndrome_Null_model	human	GSM1314128
chip_geo	WA09	SMAD2	1401	6132	0.228474	497.099	35.4997	25.4623	2.81835	2.58268e-143	2.76631e-139	Null_Model_DNMT3A_growth_syndrome_Null_model	human	GSM727558
chip_geo	HEK293	ZNF366	2242	6132	0.365623	1010.07	48.3826	25.4622	2.21964	2.58419e-143	2.76792e-139	Null_Model_DNMT3A_growth_syndrome_Null_model	human	GSM2423020
chip_geo	MOLM-14	BRD4	1730	6132	0.282127	657.322	42.1331	25.4593	2.63189	2.78434e-143	2.9823e-139	Null_Model_DNMT3A_growth_syndrome_Null_model	human	GSM1893934
chip_geo	BJAB	SUPT5H	1580	6132	0.257665	588.987	38.927	25.4582	2.68257	2.86175e-143	3.06522e-139	Null_Model_DNMT3A_growth_syndrome_Null_model	human	GSM2295948
chip_geo	MM.1S	POLR2A	1355	6132	0.220972	477.774	34.4578	25.458	2.83607	2.87965e-143	3.0844e-139	Null_Model_DNMT3A_growth_syndrome_Null_model	human	GSM1195562
chip_geo	Hep-G2	DRAP1	1561	6132	0.254566	582.324	38.4485	25.4542	2.68064	3.16888e-143	3.39418e-139	Null_Model_DNMT3A_growth_syndrome_Null_model	human	GSM2534416
chip_geo	HEK293	ZNF843	1762	6132	0.287345	702.66	41.6176	25.4541	2.50761	3.17843e-143	3.40441e-139	Null_Model_DNMT3A_growth_syndrome_Null_model	human	GSM2827172
chip_geo	Primary Human Umbilical Vein Endothelial Cells	GPN1	1192	6132	0.19439	382.667	31.7998	25.4509	3.11498	3.44869e-143	3.6939e-139	Null_Model_DNMT3A_growth_syndrome_Null_model	human	GSM2442783
chip_geo	SET-2	STAT1	1639	6132	0.267286	647.735	38.952	25.4483	2.53035	3.6819e-143	3.94368e-139	Null_Model_DNMT3A_growth_syndrome_Null_model	human	GSM2686884
chip_geo	K562	MBTD1	1358	6132	0.221461	456.059	35.4428	25.4478	2.97769	3.73341e-143	3.99885e-139	Null_Model_DNMT3A_growth_syndrome_Null_model	human	GSM1705247
chip_geo	Jurkat	POLR2A	1197	6132	0.195205	390.623	31.6879	25.4475	3.06433	3.76323e-143	4.03079e-139	Null_Model_DNMT3A_growth_syndrome_Null_model	human	GSM1224784
chip_geo	HEK293	ZBTB20	1872	6132	0.305284	769.202	43.3366	25.4473	2.43369	3.78554e-143	4.05469e-139	Null_Model_DNMT3A_growth_syndrome_Null_model	human	GSM2827429
chip_geo	HEK293	ZNF629	2039	6132	0.332518	864.42	46.1597	25.446	2.35881	3.90582e-143	4.18353e-139	Null_Model_DNMT3A_growth_syndrome_Null_model	human	GSM2827316
chip_geo	VCaP	POLR2A	1217	6132	0.198467	393.446	32.3667	25.4445	3.09319	4.06359e-143	4.35251e-139	Null_Model_DNMT3A_growth_syndrome_Null_model	human	GSM1622636
chip_geo	MM1.S	POLR2A	1117	6132	0.182159	351.733	30.0782	25.4426	3.1757	4.265e-143	4.56825e-139	Null_Model_DNMT3A_growth_syndrome_Null_model	human	GSM1313923
chip_geo	K562	L3MBTL2	2192	6132	0.357469	974.892	47.8386	25.4419	2.24845	4.33497e-143	4.64319e-139	Null_Model_DNMT3A_growth_syndrome_Null_model	human	GSM2423625
chip_geo	OCI-LY1	POLR2A	1294	6132	0.211024	426.822	34.0848	25.4418	3.03171	4.35135e-143	4.66073e-139	Null_Model_DNMT3A_growth_syndrome_Null_model	human	GSM763428
chip_geo	U2OS	POLR2A	1009	6132	0.164547	293.057	28.1405	25.4417	3.44302	4.36127e-143	4.67135e-139	Null_Model_DNMT3A_growth_syndrome_Null_model	human	GSM1177769
chip_geo	LY1	BRD4	1645	6132	0.268265	622.849	40.1799	25.4393	2.64109	4.63301e-143	4.96242e-139	Null_Model_DNMT3A_growth_syndrome_Null_model	human	GSM1296636
chip_geo	WA01	CTCF	2277	6132	0.371331	1023.86	49.2619	25.4384	2.22395	4.7455e-143	5.08291e-139	Null_Model_DNMT3A_growth_syndrome_Null_model	human	GSM803419
chip_geo	MM.1S	CDK9	1444	6132	0.235486	503.412	36.9801	25.435	2.86843	5.1704e-143	5.53802e-139	Null_Model_DNMT3A_growth_syndrome_Null_model	human	GSM1033756
chip_geo	WA01	RAD21	1941	6132	0.316536	795.426	45.0429	25.433	2.4402	5.44833e-143	5.83571e-139	Null_Model_DNMT3A_growth_syndrome_Null_model	human	GSM935379
chip_geo	HeLa	POLR2A	1461	6132	0.238258	499.617	37.8021	25.432	2.92424	5.58994e-143	5.98739e-139	Null_Model_DNMT3A_growth_syndrome_Null_model	human	GSM1405112
chip_geo	K562	ZBTB11	1539	6132	0.250978	564.52	38.3222	25.4286	2.72621	6.0915e-143	6.52461e-139	Null_Model_DNMT3A_growth_syndrome_Null_model	human	GSM2828432
chip_geo	Jurkat	POLR2A	1200	6132	0.195695	392.178	31.7698	25.4274	3.05984	6.28437e-143	6.73119e-139	Null_Model_DNMT3A_growth_syndrome_Null_model	human	GSM1850206
chip_geo	WA09	POLR2A	783	6132	0.127691	199.835	22.9346	25.4272	3.91823	6.30215e-143	6.75023e-139	Null_Model_DNMT3A_growth_syndrome_Null_model	human	GSM1466841
chip_geo	UCLA 1	TFAP2C	1506	6132	0.245597	548.719	37.6481	25.4271	2.74457	6.32958e-143	6.77962e-139	Null_Model_DNMT3A_growth_syndrome_Null_model	human	GSM2901732
chip_geo	VCaP	SUMO2/3	1206	6132	0.196673	375.324	32.6733	25.4237	3.21323	6.89438e-143	7.38457e-139	Null_Model_DNMT3A_growth_syndrome_Null_model	human	GSM1463466
chip_geo	GM18951	POLR2A	991	6132	0.161611	297.546	27.2761	25.4235	3.33057	6.93717e-143	7.43041e-139	Null_Model_DNMT3A_growth_syndrome_Null_model	human	GSM486483
chip_geo	THP-1	POLR2A	1108	6132	0.180691	338.222	30.2785	25.4233	3.27596	6.96868e-143	7.46415e-139	Null_Model_DNMT3A_growth_syndrome_Null_model	human	GSM3112048
chip_geo	BJAB	OGA	1599	6132	0.260763	639.009	37.7701	25.4167	2.50231	8.23882e-143	8.8246e-139	Null_Model_DNMT3A_growth_syndrome_Null_model	human	GSM2295950
chip_geo	HepG2	GABPB1	1642	6132	0.267776	632.233	39.7289	25.4164	2.59714	8.30055e-143	8.89072e-139	Null_Model_DNMT3A_growth_syndrome_Null_model	human	GSM2534043
chip_geo	OCI-Ly7	KMT2D	1688	6132	0.275277	667.22	40.1631	25.4159	2.5299	8.41774e-143	9.01624e-139	Null_Model_DNMT3A_growth_syndrome_Null_model	human	GSM1644615
chip_geo	Hep-G2	ZEB1	1797	6132	0.293053	709.393	42.7981	25.4125	2.53315	9.17567e-143	9.82806e-139	Null_Model_DNMT3A_growth_syndrome_Null_model	human	GSM1010809
chip_geo	HeLaS3	POLR2A	1372	6132	0.223744	485.786	34.8733	25.4124	2.82429	9.19847e-143	9.85248e-139	Null_Model_DNMT3A_growth_syndrome_Null_model	human	GSM320734
chip_geo	HCT 116	JUND	1857	6132	0.302838	782.555	42.2806	25.4122	2.37299	9.24271e-143	9.89987e-139	Null_Model_DNMT3A_growth_syndrome_Null_model	human	GSM1010847
chip_geo	HCT 116	NIPBL	1575	6132	0.256849	584.671	38.9739	25.4101	2.69382	9.76049e-143	1.04545e-138	Null_Model_DNMT3A_growth_syndrome_Null_model	human	GSM2809638
chip_geo	HBEC	INTS12	1626	6132	0.265166	617.652	39.6858	25.4083	2.63255	1.02122e-142	1.09383e-138	Null_Model_DNMT3A_growth_syndrome_Null_model	human	GSM2125503
chip_geo	ECC-1	EP300	1590	6132	0.259295	615.657	38.3518	25.4054	2.58261	1.09941e-142	1.17758e-138	Null_Model_DNMT3A_growth_syndrome_Null_model	human	GSM1010759
chip_geo	VCaP	POLR2A	1148	6132	0.187215	353.941	31.2558	25.4052	3.24348	1.10494e-142	1.1835e-138	Null_Model_DNMT3A_growth_syndrome_Null_model	human	GSM1777594
chip_geo	HEK293	ZEB2	2105	6132	0.343281	879.713	48.2341	25.4029	2.39283	1.1712e-142	1.25447e-138	Null_Model_DNMT3A_growth_syndrome_Null_model	human	GSM2423462
chip_geo	K-562	TBP	1323	6132	0.215753	455.678	34.1427	25.4028	2.90336	1.17372e-142	1.25718e-138	Null_Model_DNMT3A_growth_syndrome_Null_model	human	GSM935495
chip_geo	HEK293	ZEB2	2089	6132	0.340672	873.471	47.8505	25.4027	2.39161	1.17859e-142	1.26238e-138	Null_Model_DNMT3A_growth_syndrome_Null_model	human	GSM2423461
chip_geo	Hep-G2	NFIC	1766	6132	0.287997	680.005	42.7534	25.4014	2.59704	1.21678e-142	1.30329e-138	Null_Model_DNMT3A_growth_syndrome_Null_model	human	GSM1010741
chip_geo	MOLT-4	CDK9	1519	6132	0.247717	570.889	37.3313	25.3972	2.66076	1.35451e-142	1.45082e-138	Null_Model_DNMT3A_growth_syndrome_Null_model	human	GSM2090923
chip_geo	HeLa	POLR2A	1159	6132	0.189008	378.689	30.7263	25.3955	3.06056	1.41221e-142	1.51261e-138	Null_Model_DNMT3A_growth_syndrome_Null_model	human	GSM604665
chip_geo	Hep-G2	NR2F2	1822	6132	0.29713	729.888	43.0046	25.3952	2.49627	1.4239e-142	1.52514e-138	Null_Model_DNMT3A_growth_syndrome_Null_model	human	GSM1010810
chip_geo	MM.1S	BRD2	1011	6132	0.164873	305.666	27.776	25.3936	3.30753	1.48393e-142	1.58944e-138	Null_Model_DNMT3A_growth_syndrome_Null_model	human	GSM1247823
chip_geo	TIVE	POLR2A	1359	6132	0.221624	476.618	34.7509	25.3916	2.85134	1.56184e-142	1.67289e-138	Null_Model_DNMT3A_growth_syndrome_Null_model	human	GSM1265864
chip_geo	LNCaP-abl	POLR2A	1620	6132	0.264188	625.339	39.1739	25.3909	2.5906	1.58912e-142	1.70211e-138	Null_Model_DNMT3A_growth_syndrome_Null_model	human	GSM969566
chip_geo	K562	NBN	1919	6132	0.312948	805.5	43.8583	25.3886	2.38237	1.68644e-142	1.80635e-138	Null_Model_DNMT3A_growth_syndrome_Null_model	human	GSM2422977
chip_geo	LCL	POLR2A	1064	6132	0.173516	321.096	29.2624	25.3877	3.31365	1.72594e-142	1.84865e-138	Null_Model_DNMT3A_growth_syndrome_Null_model	human	GSM486505
chip_geo	OC-LY1	POLR2A	1092	6132	0.178082	329.295	30.0442	25.3861	3.31618	1.79664e-142	1.92439e-138	Null_Model_DNMT3A_growth_syndrome_Null_model	human	GSM1133652
chip_geo	sigmoid colon tissue	POLR2A	1224	6132	0.199609	391.52	32.7939	25.3852	3.12627	1.83634e-142	1.96691e-138	Null_Model_DNMT3A_growth_syndrome_Null_model	human	GSM2827477
chip_geo	RT-112	BRD4	1637	6132	0.26696	646.178	39.0359	25.3823	2.53336	1.97568e-142	2.11615e-138	Null_Model_DNMT3A_growth_syndrome_Null_model	human	GSM2359458
chip_geo	K562	CONTROL	1220	6132	0.198956	402.554	32.2077	25.3804	3.03065	2.07318e-142	2.22058e-138	Null_Model_DNMT3A_growth_syndrome_Null_model	human	GSM2827430
chip_geo	MOLM-14	BRD4	1460	6132	0.238095	503.959	37.6692	25.3799	2.89706	2.10286e-142	2.25238e-138	Null_Model_DNMT3A_growth_syndrome_Null_model	human	GSM1893936
chip_geo	HEK293	POLR2A	984	6132	0.16047	288.226	27.4146	25.3797	3.41399	2.11553e-142	2.26594e-138	Null_Model_DNMT3A_growth_syndrome_Null_model	human	GSM2738378
chip_geo	HeLa	POLR2A	1085	6132	0.176941	336.672	29.4888	25.3767	3.22272	2.28113e-142	2.44332e-138	Null_Model_DNMT3A_growth_syndrome_Null_model	human	GSM2465085
chip_geo	HEK293	TRIM28	1608	6132	0.262231	631.509	38.4845	25.3736	2.54628	2.46553e-142	2.64083e-138	Null_Model_DNMT3A_growth_syndrome_Null_model	human	GSM700356
chip_geo	NB4	MAX	2051	6132	0.334475	908.814	45.0185	25.3715	2.25679	2.60407e-142	2.78922e-138	Null_Model_DNMT3A_growth_syndrome_Null_model	human	GSM935644
chip_geo	Jurkat	USP7	1716	6132	0.279843	701.731	39.9775	25.371	2.44538	2.63657e-142	2.82403e-138	Null_Model_DNMT3A_growth_syndrome_Null_model	human	GSM2564510
chip_geo	hESCs	HDAC2	1379	6132	0.224886	475.203	35.6255	25.3694	2.90192	2.74692e-142	2.94223e-138	Null_Model_DNMT3A_growth_syndrome_Null_model	human	GSM1706684
chip_geo	hMADS-3	KLF11	1753	6132	0.285877	691.118	41.8574	25.3691	2.53647	2.76828e-142	2.96511e-138	Null_Model_DNMT3A_growth_syndrome_Null_model	human	GSM1443813
chip_geo	K562	HEY1	1301	6132	0.212166	453.002	33.4266	25.369	2.87195	2.77487e-142	2.97216e-138	Null_Model_DNMT3A_growth_syndrome_Null_model	human	GSM803385
chip_geo	HT-29	CDK8	1447	6132	0.235975	530.936	36.111	25.368	2.72538	2.84265e-142	3.04477e-138	Null_Model_DNMT3A_growth_syndrome_Null_model	human	GSM1296641
chip_geo	K562	CONTROL	1368	6132	0.223092	465.228	35.587	25.368	2.9405	2.8417e-142	3.04375e-138	Null_Model_DNMT3A_growth_syndrome_Null_model	human	GSM2827431
chip_geo	501-mel	SMARCA4	1547	6132	0.252283	605.428	37.1173	25.3675	2.55522	2.88159e-142	3.08647e-138	Null_Model_DNMT3A_growth_syndrome_Null_model	human	GSM1517753
chip_geo	GM12878	MAZ	1528	6132	0.249185	568.934	37.8104	25.3651	2.68572	3.05874e-142	3.27622e-138	Null_Model_DNMT3A_growth_syndrome_Null_model	human	GSM935283
chip_geo	K562	HDAC1	2088	6132	0.340509	915.087	46.2462	25.3624	2.28175	3.28139e-142	3.5147e-138	Null_Model_DNMT3A_growth_syndrome_Null_model	human	GSM2423410
chip_geo	K562	PHF8	1282	6132	0.209067	444.418	33.0246	25.3624	2.88467	3.28237e-142	3.51575e-138	Null_Model_DNMT3A_growth_syndrome_Null_model	human	GSM831009
chip_geo	Jurkat	POLR2A	1100	6132	0.179387	343.954	29.8098	25.3623	3.1981	3.28736e-142	3.52109e-138	Null_Model_DNMT3A_growth_syndrome_Null_model	human	GSM1224786
chip_geo	A-549	JUN	1295	6132	0.211187	432.217	34.0203	25.3609	2.99618	3.40968e-142	3.65211e-138	Null_Model_DNMT3A_growth_syndrome_Null_model	human	GSM2437843
chip_geo	Jurkat T-ALL cell line	H3K27ac	1303	6132	0.212492	450.121	33.6301	25.3606	2.89478	3.43653e-142	3.68087e-138	Null_Model_DNMT3A_growth_syndrome_Null_model	human	GSM1246865
chip_geo	K562	NR2C2	1724	6132	0.281148	685.443	40.9549	25.3586	2.51516	3.61442e-142	3.8714e-138	Null_Model_DNMT3A_growth_syndrome_Null_model	human	GSM2828844
chip_geo	HEK293	POLR2A	977	6132	0.159328	289.072	27.1285	25.3581	3.37978	3.65703e-142	3.91704e-138	Null_Model_DNMT3A_growth_syndrome_Null_model	human	GSM1249893
chip_geo	HEK293	ZNF398	1835	6132	0.29925	770.759	41.9705	25.3569	2.38077	3.77482e-142	4.04321e-138	Null_Model_DNMT3A_growth_syndrome_Null_model	human	GSM2827459
chip_geo	NCI-H2171	MED1	1496	6132	0.243966	555.849	37.0777	25.3562	2.69138	3.83749e-142	4.11034e-138	Null_Model_DNMT3A_growth_syndrome_Null_model	human	GSM894081
chip_geo	endometrioid adenocarcinoma	POLR2A	1127	6132	0.18379	356.946	30.3708	25.3551	3.15734	3.95203e-142	4.23302e-138	Null_Model_DNMT3A_growth_syndrome_Null_model	human	GSM2144752
chip_geo	HEK293	ZFP37	2013	6132	0.328278	859.942	45.4852	25.3502	2.34086	4.47094e-142	4.78883e-138	Null_Model_DNMT3A_growth_syndrome_Null_model	human	GSM2423378
chip_geo	adrenal gland tissue	POLR2A	1868	6132	0.304631	767.197	43.4292	25.3471	2.43484	4.83692e-142	5.18083e-138	Null_Model_DNMT3A_growth_syndrome_Null_model	human	GSM2827134
chip_geo	VCaP	POLR2A	1079	6132	0.175962	339.048	29.1955	25.3448	3.18244	5.13353e-142	5.49853e-138	Null_Model_DNMT3A_growth_syndrome_Null_model	human	GSM1463465
chip_geo	Thymocytes	RAG2	1500	6132	0.244618	557.128	37.2043	25.3431	2.69238	5.35859e-142	5.73959e-138	Null_Model_DNMT3A_growth_syndrome_Null_model	human	GSM1701807
chip_geo	GM18505	POLR2A	1091	6132	0.177919	351.048	29.1977	25.3428	3.10784	5.38756e-142	5.77061e-138	Null_Model_DNMT3A_growth_syndrome_Null_model	human	GSM486458
chip_geo	WA09	EP300	1322	6132	0.21559	451.816	34.3367	25.3426	2.92597	5.41624e-142	5.80133e-138	Null_Model_DNMT3A_growth_syndrome_Null_model	human	GSM602299
chip_geo	P493-6	MAX	1520	6132	0.24788	561.692	37.8161	25.3413	2.70611	5.6063e-142	6.00491e-138	Null_Model_DNMT3A_growth_syndrome_Null_model	human	GSM1036406
chip_geo	GM15850 LCLs FRDA	POLR2A	1102	6132	0.179713	339.324	30.0979	25.3399	3.24764	5.80837e-142	6.22135e-138	Null_Model_DNMT3A_growth_syndrome_Null_model	human	GSM2643546
chip_geo	Jurkat	POLR2A	1261	6132	0.205643	414.694	33.3997	25.3387	3.04079	5.98002e-142	6.4052e-138	Null_Model_DNMT3A_growth_syndrome_Null_model	human	GSM1850204
chip_geo	HeLa	NELFA	1161	6132	0.189335	376.973	30.9433	25.3376	3.0798	6.16215e-142	6.60028e-138	Null_Model_DNMT3A_growth_syndrome_Null_model	human	GSM2465092
chip_geo	P493-6	MAX	1642	6132	0.267776	645.354	39.34	25.3342	2.54434	6.71351e-142	7.19084e-138	Null_Model_DNMT3A_growth_syndrome_Null_model	human	GSM894075
chip_geo	Jurkat	CONTROL	1361	6132	0.22195	478.213	34.8494	25.3315	2.84601	7.19333e-142	7.70478e-138	Null_Model_DNMT3A_growth_syndrome_Null_model	human	GSM1224788
chip_geo	human induced pluripotent stem cells (hiPSCs)	HDAC2	1217	6132	0.198467	391.313	32.5954	25.3314	3.11004	7.20948e-142	7.72207e-138	Null_Model_DNMT3A_growth_syndrome_Null_model	human	GSM1706699
chip_geo	Hep-G2	SIN3A	1539	6132	0.250978	590.472	37.4463	25.3304	2.60639	7.39563e-142	7.92145e-138	Null_Model_DNMT3A_growth_syndrome_Null_model	human	GSM803530
chip_geo	HCT 116	TAF3	1226	6132	0.199935	413.57	32.078	25.3267	2.96443	8.12635e-142	8.70414e-138	Null_Model_DNMT3A_growth_syndrome_Null_model	human	GSM1065008
chip_geo	LNCaP C4-2	POLR2A	1812	6132	0.295499	741.934	42.2524	25.3256	2.44227	8.35065e-142	8.94438e-138	Null_Model_DNMT3A_growth_syndrome_Null_model	human	GSM1905393
chip_geo	prostate gland tissue	POLR2A	1564	6132	0.255055	581.417	38.8065	25.3201	2.68998	9.59935e-142	1.02819e-137	Null_Model_DNMT3A_growth_syndrome_Null_model	human	GSM2828493
chip_geo	Hep-G2	FOXO3	1696	6132	0.276582	685.842	39.8967	25.3193	2.47287	9.78434e-142	1.048e-137	Null_Model_DNMT3A_growth_syndrome_Null_model	human	GSM2574751
chip_geo	upper lobe of left lung tissue	POLR2A	1607	6132	0.262068	625.609	38.7617	25.3186	2.5687	9.96948e-142	1.06783e-137	Null_Model_DNMT3A_growth_syndrome_Null_model	human	GSM2828972
chip_geo	right lobe of liver tissue	POLR2A	1572	6132	0.25636	608.104	38.0736	25.3167	2.58508	1.04675e-141	1.12117e-137	Null_Model_DNMT3A_growth_syndrome_Null_model	human	GSM2827170
chip_geo	MOLT-4	POLR2A	1350	6132	0.220157	496.902	33.6985	25.3156	2.71683	1.07461e-141	1.15102e-137	Null_Model_DNMT3A_growth_syndrome_Null_model	human	GSM2521495
chip_geo	Kelly	BRD4	979	6132	0.159654	287.346	27.323	25.314	3.40705	1.12014e-141	1.19978e-137	Null_Model_DNMT3A_growth_syndrome_Null_model	human	GSM2752697
chip_geo	Fibroblast cells	CTDP1	1582	6132	0.257991	616.225	38.1535	25.3129	2.56725	1.1518e-141	1.23369e-137	Null_Model_DNMT3A_growth_syndrome_Null_model	human	GSM2550217
chip_geo	HEK293	ZNF24	1806	6132	0.294521	726.467	42.6483	25.3125	2.48601	1.16408e-141	1.24684e-137	Null_Model_DNMT3A_growth_syndrome_Null_model	human	GSM2424229
chip_geo	LoVo	ETS2	1347	6132	0.219667	473.578	34.5063	25.312	2.8443	1.17907e-141	1.2629e-137	Null_Model_DNMT3A_growth_syndrome_Null_model	human	GSM1208738
chip_geo	HCT 15	BRD4	1215	6132	0.198141	394.883	32.4036	25.3095	3.07686	1.25661e-141	1.34595e-137	Null_Model_DNMT3A_growth_syndrome_Null_model	human	GSM1890744
chip_geo	K562	KDM5B	1231	6132	0.20075	403.69	32.6896	25.308	3.04937	1.30351e-141	1.39619e-137	Null_Model_DNMT3A_growth_syndrome_Null_model	human	GSM831010
chip_geo	HEK293	ZNF600	2474	6132	0.403457	1170.12	51.5252	25.3057	2.11432	1.38316e-141	1.4815e-137	Null_Model_DNMT3A_growth_syndrome_Null_model	human	GSM2422894
chip_geo	HEK293	ZFP37	2103	6132	0.342955	898.178	47.6107	25.3057	2.34141	1.38255e-141	1.48085e-137	Null_Model_DNMT3A_growth_syndrome_Null_model	human	GSM2423377
chip_geo	OC-LY1	POLR2A	1111	6132	0.181181	355.632	29.8503	25.3052	3.12401	1.40029e-141	1.49985e-137	Null_Model_DNMT3A_growth_syndrome_Null_model	human	GSM1133653
chip_geo	MOLT-4	POLR2A	1180	6132	0.192433	382.5	31.5196	25.3017	3.08496	1.52927e-141	1.638e-137	Null_Model_DNMT3A_growth_syndrome_Null_model	human	GSM2367766
chip_geo	LY1	MED1	1330	6132	0.216895	468.264	34.0606	25.3001	2.84028	1.59253e-141	1.70576e-137	Null_Model_DNMT3A_growth_syndrome_Null_model	human	GSM1296637
chip_geo	Hep-G2	GABPA	1586	6132	0.258643	594.97	39.1793	25.2948	2.66568	1.82415e-141	1.95384e-137	Null_Model_DNMT3A_growth_syndrome_Null_model	human	GSM1861927
chip_geo	HMEC	UBTF	1848	6132	0.30137	767.775	42.7097	25.2922	2.40695	1.94386e-141	2.08207e-137	Null_Model_DNMT3A_growth_syndrome_Null_model	human	GSM1544526
chip_geo	Hep-G2	MXD4	1549	6132	0.252609	596.874	37.648	25.2902	2.59519	2.04488e-141	2.19027e-137	Null_Model_DNMT3A_growth_syndrome_Null_model	human	GSM2534026
chip_geo	LY1	BRD4	1441	6132	0.234997	498.463	37.2692	25.29	2.89089	2.0592e-141	2.20561e-137	Null_Model_DNMT3A_growth_syndrome_Null_model	human	GSM1296634
chip_geo	Hep-G2	CONTROL	1885	6132	0.307404	784.938	43.4981	25.2899	2.40146	2.06413e-141	2.21089e-137	Null_Model_DNMT3A_growth_syndrome_Null_model	human	GSM1010814
chip_geo	WI-38	APOL2	1197	6132	0.195205	393.474	31.7729	25.2897	3.04214	2.07591e-141	2.22351e-137	Null_Model_DNMT3A_growth_syndrome_Null_model	human	GSM1537294
chip_geo	GM18951	POLR2A	873	6132	0.142368	248.51	24.698	25.285	3.51293	2.33269e-141	2.49855e-137	Null_Model_DNMT3A_growth_syndrome_Null_model	human	GSM486485
chip_geo	K562	POLR2H	1542	6132	0.251468	593.888	37.498	25.2843	2.59645	2.37601e-141	2.54495e-137	Null_Model_DNMT3A_growth_syndrome_Null_model	human	GSM2423435
chip_geo	BRD2	NRAS	1978	6132	0.32257	835.648	45.1824	25.2831	2.36702	2.4494e-141	2.62355e-137	Null_Model_DNMT3A_growth_syndrome_Null_model	human	GSM2476356
chip_geo	MM.1S	MED1	1650	6132	0.26908	639.356	39.9736	25.2828	2.58072	2.46981e-141	2.64541e-137	Null_Model_DNMT3A_growth_syndrome_Null_model	human	GSM1038276
chip_geo	K562	ELF1	1505	6132	0.245434	542.906	38.0596	25.2786	2.77212	2.74534e-141	2.94053e-137	Null_Model_DNMT3A_growth_syndrome_Null_model	human	GSM2828831
chip_geo	HEK293	ZBTB11	1355	6132	0.220972	480.494	34.5965	25.2773	2.82002	2.83915e-141	3.04102e-137	Null_Model_DNMT3A_growth_syndrome_Null_model	human	GSM2424100
chip_geo	MM.1S	BRD4	1467	6132	0.239237	521.281	37.4156	25.2761	2.81422	2.92598e-141	3.13401e-137	Null_Model_DNMT3A_growth_syndrome_Null_model	human	GSM1121094
chip_geo	Hep-G2	KLF16	1442	6132	0.23516	523.859	36.33	25.2722	2.75265	3.22687e-141	3.4563e-137	Null_Model_DNMT3A_growth_syndrome_Null_model	human	GSM2527383
chip_geo	Hep-G2	CREB1	1747	6132	0.284899	706.01	41.1937	25.2706	2.47447	3.36104e-141	3.60001e-137	Null_Model_DNMT3A_growth_syndrome_Null_model	human	GSM1861929
chip_geo	MCF-10A	POLR2A	1078	6132	0.175799	341.13	29.1595	25.2703	3.16009	3.3868e-141	3.6276e-137	Null_Model_DNMT3A_growth_syndrome_Null_model	human	GSM2467775
chip_geo	K562	MTA3	1992	6132	0.324853	874.319	44.2311	25.2691	2.27835	3.48873e-141	3.73678e-137	Null_Model_DNMT3A_growth_syndrome_Null_model	human	GSM2828518
chip_geo	HEK293	ZNF366	2210	6132	0.360404	979.782	48.6851	25.2689	2.2556	3.51147e-141	3.76114e-137	Null_Model_DNMT3A_growth_syndrome_Null_model	human	GSM2423021
chip_geo	GM15510	POLR2A	1006	6132	0.164057	306.093	27.6983	25.2689	3.28658	3.50938e-141	3.7589e-137	Null_Model_DNMT3A_growth_syndrome_Null_model	human	GSM486467
chip_geo	ZR-75-1	APOL2	1232	6132	0.200913	415.795	32.3061	25.2648	2.963	3.89788e-141	4.17502e-137	Null_Model_DNMT3A_growth_syndrome_Null_model	human	GSM1537297
chip_geo	primary glioblastoma cells	POLR2A	1269	6132	0.206947	441.378	32.7634	25.2606	2.87509	4.32952e-141	4.63735e-137	Null_Model_DNMT3A_growth_syndrome_Null_model	human	GSM2360995
chip_geo	A-549	SP1	1919	6132	0.312948	815.804	43.6734	25.2602	2.35228	4.37957e-141	4.69096e-137	Null_Model_DNMT3A_growth_syndrome_Null_model	human	GSM1010813
chip_geo	K-562	MAZ	1864	6132	0.303979	750.587	44.078	25.2601	2.48339	4.39035e-141	4.7025e-137	Null_Model_DNMT3A_growth_syndrome_Null_model	human	GSM935337
chip_geo	Ishikawa	POLR2A	1296	6132	0.21135	439.054	33.926	25.2593	2.9518	4.47603e-141	4.79428e-137	Null_Model_DNMT3A_growth_syndrome_Null_model	human	GSM2664037
chip_geo	MM.1S	MED1	1574	6132	0.256686	606.512	38.3025	25.2591	2.59517	4.4966e-141	4.81631e-137	Null_Model_DNMT3A_growth_syndrome_Null_model	human	GSM1195555
chip_geo	human embryonic stem cells (hESCs)	HDAC2	1235	6132	0.201402	397.207	33.1707	25.2571	3.10921	4.7366e-141	5.07337e-137	Null_Model_DNMT3A_growth_syndrome_Null_model	human	GSM1706709
chip_geo	BT168	POLR2A	757	6132	0.123451	190.38	22.4342	25.257	3.97627	4.74632e-141	5.08379e-137	Null_Model_DNMT3A_growth_syndrome_Null_model	human	GSM2304876
chip_geo	HCC1954	POLR2A	1794	6132	0.292564	732.963	42.0114	25.2559	2.4476	4.87759e-141	5.22439e-137	Null_Model_DNMT3A_growth_syndrome_Null_model	human	GSM2066439
chip_geo	HCT116	POLR2A	1184	6132	0.193085	377.036	31.9524	25.2552	3.14028	4.97021e-141	5.32359e-137	Null_Model_DNMT3A_growth_syndrome_Null_model	human	GSM2571054
chip_geo	K562	ZNF639	1458	6132	0.237769	534.105	36.5845	25.2538	2.7298	5.14847e-141	5.51452e-137	Null_Model_DNMT3A_growth_syndrome_Null_model	human	GSM2828785
chip_geo	HEK293	GLIS1	1840	6132	0.300065	757.69	42.8593	25.2526	2.42843	5.30173e-141	5.67868e-137	Null_Model_DNMT3A_growth_syndrome_Null_model	human	GSM2423546
chip_geo	K562	POLR2A	1580	6132	0.257665	603.134	38.6845	25.2521	2.61965	5.36948e-141	5.75125e-137	Null_Model_DNMT3A_growth_syndrome_Null_model	human	GSM2422914
chip_geo	Hep-G2	SOX13	1839	6132	0.299902	770.273	42.3281	25.2487	2.38747	5.85621e-141	6.27258e-137	Null_Model_DNMT3A_growth_syndrome_Null_model	human	GSM2534354
chip_geo	uterus tissue	POLR2A	1410	6132	0.229941	508.11	35.7208	25.2483	2.77499	5.90945e-141	6.32961e-137	Null_Model_DNMT3A_growth_syndrome_Null_model	human	GSM2828920
chip_geo	Coronary Artery Endothelial Cells	SMC1A	2146	6132	0.349967	962.029	46.8972	25.2461	2.2307	6.25354e-141	6.69817e-137	Null_Model_DNMT3A_growth_syndrome_Null_model	human	GSM2718674
chip_geo	sigmoid colon	EP300	1785	6132	0.291096	744.949	41.1969	25.2459	2.39614	6.28609e-141	6.73303e-137	Null_Model_DNMT3A_growth_syndrome_Null_model	human	GSM2828450
chip_geo	HeLa	POLR2A	1193	6132	0.194553	380.199	32.1962	25.2453	3.13783	6.38148e-141	6.8352e-137	Null_Model_DNMT3A_growth_syndrome_Null_model	human	GSM1846794
chip_geo	A-549	BCL3	1141	6132	0.186073	375.109	30.3429	25.2412	3.04178	7.07351e-141	7.57643e-137	Null_Model_DNMT3A_growth_syndrome_Null_model	human	GSM2421421
chip_geo	HEK293	ZFP69B	1780	6132	0.29028	730.009	41.5987	25.2409	2.43833	7.12161e-141	7.62796e-137	Null_Model_DNMT3A_growth_syndrome_Null_model	human	GSM2423393
chip_geo	Jurkat	POLR2A	1269	6132	0.206947	433.212	33.1132	25.2403	2.92928	7.23298e-141	7.74724e-137	Null_Model_DNMT3A_growth_syndrome_Null_model	human	GSM1850205
chip_geo	HCT116	POLR2A	1400	6132	0.228311	512.077	35.179	25.2402	2.73396	7.2596e-141	7.77576e-137	Null_Model_DNMT3A_growth_syndrome_Null_model	human	GSM2667963
chip_geo	Kelly	POLR2A	1119	6132	0.182485	348.228	30.5384	25.2395	3.21341	7.39061e-141	7.91608e-137	Null_Model_DNMT3A_growth_syndrome_Null_model	human	GSM2752719
chip_geo	HCT 116	POLR2A	1193	6132	0.194553	394.214	31.6487	25.2391	3.02628	7.45082e-141	7.98057e-137	Null_Model_DNMT3A_growth_syndrome_Null_model	human	GSM2058662
chip_geo	HCT116	POLR2A	1095	6132	0.178571	328.121	30.3848	25.2389	3.33718	7.49711e-141	8.03015e-137	Null_Model_DNMT3A_growth_syndrome_Null_model	human	GSM1545669
chip_geo	hMSC(Human Mesenchymal Stem Cells)	POLR2A	1311	6132	0.213796	461.097	33.6772	25.2368	2.84322	7.91125e-141	8.47374e-137	Null_Model_DNMT3A_growth_syndrome_Null_model	human	GSM1684631
chip_geo	SH-SY5Y	CONTROL	1526	6132	0.248858	572.341	37.7889	25.2365	2.66624	7.9639e-141	8.53014e-137	Null_Model_DNMT3A_growth_syndrome_Null_model	human	GSM2760299
chip_geo	HEK293	POLR2A	1128	6132	0.183953	358.033	30.5108	25.2358	3.15055	8.0996e-141	8.67548e-137	Null_Model_DNMT3A_growth_syndrome_Null_model	human	GSM1872295
chip_geo	MOLM-14	BRD4	1214	6132	0.197978	408.232	31.9339	25.2324	2.9738	8.8419e-141	9.47056e-137	Null_Model_DNMT3A_growth_syndrome_Null_model	human	GSM1587905
chip_geo	K562	E2F5	1644	6132	0.268102	634.547	40.0062	25.2324	2.59082	8.83557e-141	9.46378e-137	Null_Model_DNMT3A_growth_syndrome_Null_model	human	GSM2828466
chip_geo	GM15850 LCLs FRDA	POLR2A	1137	6132	0.185421	364.114	30.6361	25.2279	3.12265	9.88828e-141	1.05913e-136	Null_Model_DNMT3A_growth_syndrome_Null_model	human	GSM2643545
chip_geo	Keratinocytes	POLR2A	1211	6132	0.197489	394.555	32.3631	25.2276	3.06928	9.97517e-141	1.06844e-136	Null_Model_DNMT3A_growth_syndrome_Null_model	human	GSM1446925
chip_geo	SEM	MED1	1961	6132	0.319798	859.149	43.6765	25.2276	2.28249	9.98159e-141	1.06913e-136	Null_Model_DNMT3A_growth_syndrome_Null_model	human	GSM2212239
chip_geo	HeLa	POLR2A	1162	6132	0.189498	375.776	31.1687	25.2248	3.09227	1.07039e-140	1.1465e-136	Null_Model_DNMT3A_growth_syndrome_Null_model	human	GSM1494447
chip_geo	A-549	JUN	1291	6132	0.210535	463.591	32.805	25.222	2.78478	1.14903e-140	1.23073e-136	Null_Model_DNMT3A_growth_syndrome_Null_model	human	GSM2437868
chip_geo	HUVEC	POLR2A	1041	6132	0.169765	324.28	28.4188	25.2199	3.21019	1.21144e-140	1.29757e-136	Null_Model_DNMT3A_growth_syndrome_Null_model	human	GSM1226379
chip_geo	HPB-ALL	NOTCH1	1793	6132	0.292401	720.974	42.5072	25.2199	2.48691	1.21261e-140	1.29883e-136	Null_Model_DNMT3A_growth_syndrome_Null_model	human	GSM959056
chip_geo	Jurkat	POLR2A	1259	6132	0.205316	440.393	32.4641	25.2158	2.85881	1.34365e-140	1.43918e-136	Null_Model_DNMT3A_growth_syndrome_Null_model	human	GSM3073955
chip_geo	MM.1S	BRD4	1617	6132	0.263699	608.182	40.011	25.2135	2.65874	1.42329e-140	1.52448e-136	Null_Model_DNMT3A_growth_syndrome_Null_model	human	GSM1070124
chip_geo	A-549	BCL3	1208	6132	0.196999	391.772	32.3735	25.2128	3.08342	1.44869e-140	1.55169e-136	Null_Model_DNMT3A_growth_syndrome_Null_model	human	GSM2421915
chip_geo	HeLa Kyoto	POLR2A	1359	6132	0.221624	480.009	34.8646	25.2116	2.8312	1.4945e-140	1.60076e-136	Null_Model_DNMT3A_growth_syndrome_Null_model	human	GSM2642508
chip_geo	WA09	FOXP1	1520	6132	0.24788	574.972	37.4872	25.2093	2.64361	1.58209e-140	1.69458e-136	Null_Model_DNMT3A_growth_syndrome_Null_model	human	GSM768310
chip_geo	Jurkat	MYB	1564	6132	0.255055	588.168	38.7127	25.207	2.6591	1.67742e-140	1.79669e-136	Null_Model_DNMT3A_growth_syndrome_Null_model	human	GSM1519639
chip_geo	HCT 116	NIPBL	1512	6132	0.246575	574.504	37.1934	25.206	2.63183	1.7226e-140	1.84508e-136	Null_Model_DNMT3A_growth_syndrome_Null_model	human	GSM2809637
chip_geo	HCT 116	RAD21	1994	6132	0.325179	870.037	44.5921	25.2054	2.29186	1.7475e-140	1.87175e-136	Null_Model_DNMT3A_growth_syndrome_Null_model	human	GSM1010848
chip_geo	Hep-G2	GATAD2A	1822	6132	0.29713	746.134	42.6845	25.2051	2.44192	1.76237e-140	1.88767e-136	Null_Model_DNMT3A_growth_syndrome_Null_model	human	GSM2534641
chip_geo	P493-6	MAX	1640	6132	0.267449	647.925	39.3625	25.2036	2.53116	1.82981e-140	1.95991e-136	Null_Model_DNMT3A_growth_syndrome_Null_model	human	GSM894074
chip_geo	transverse colon tissue	CTCF	1807	6132	0.294684	754.715	41.7526	25.2029	2.39428	1.86367e-140	1.99618e-136	Null_Model_DNMT3A_growth_syndrome_Null_model	human	GSM2828689
chip_geo	Fetal osteoblast	POLR2A	961	6132	0.156719	271.882	27.3428	25.2029	3.53462	1.86092e-140	1.99323e-136	Null_Model_DNMT3A_growth_syndrome_Null_model	human	GSM2360005
chip_geo	Raji	POLR2A	1222	6132	0.199282	405.881	32.3821	25.2027	3.01073	1.86859e-140	2.00145e-136	Null_Model_DNMT3A_growth_syndrome_Null_model	human	GSM935461
chip_geo	HCC1806	BRD4	1607	6132	0.262068	622.607	39.0601	25.202	2.58108	1.904e-140	2.03937e-136	Null_Model_DNMT3A_growth_syndrome_Null_model	human	GSM2330575
chip_geo	Hep-G2	POLR2A	1334	6132	0.217547	476.809	34.014	25.2011	2.79776	1.94839e-140	2.08693e-136	Null_Model_DNMT3A_growth_syndrome_Null_model	human	GSM1010821
chip_geo	K562	GATA1	1415	6132	0.230757	521.437	35.4579	25.2007	2.71366	1.96918e-140	2.10919e-136	Null_Model_DNMT3A_growth_syndrome_Null_model	human	GSM788367
chip_geo	Hep-G2	RXRB	1811	6132	0.295336	743.709	42.3523	25.2003	2.43509	1.98876e-140	2.13016e-136	Null_Model_DNMT3A_growth_syndrome_Null_model	human	GSM2534152
chip_geo	HeLa	GTF2B	1056	6132	0.172211	337.105	28.5297	25.1981	3.13256	2.09976e-140	2.24906e-136	Null_Model_DNMT3A_growth_syndrome_Null_model	human	GSM1846786
chip_geo	K562	MTA2	1857	6132	0.302838	788.057	42.4232	25.1971	2.35643	2.15453e-140	2.30772e-136	Null_Model_DNMT3A_growth_syndrome_Null_model	human	GSM2423446
chip_geo	GM15850	BRD4	1729	6132	0.281963	725.014	39.8465	25.1964	2.38478	2.19492e-140	2.35098e-136	Null_Model_DNMT3A_growth_syndrome_Null_model	human	GSM2643541
chip_geo	K562	ZNF639	1485	6132	0.242172	555.078	36.9082	25.1956	2.6753	2.24069e-140	2.4e-136	Null_Model_DNMT3A_growth_syndrome_Null_model	human	GSM2828786
chip_geo	VCaP	POLR2A	1236	6132	0.201566	408.797	32.8316	25.1953	3.0235	2.25229e-140	2.41242e-136	Null_Model_DNMT3A_growth_syndrome_Null_model	human	GSM1777595
chip_geo	HCT116	POLR2A	953	6132	0.155414	276.444	26.8527	25.1951	3.44736	2.26408e-140	2.42505e-136	Null_Model_DNMT3A_growth_syndrome_Null_model	human	GSM1545660
[truncated: 10,093 more rows]
