# Supplementary material for: Convergent DNA methylation abnormalities at enhancers and bivalent promoters in human growth disorders
Source: Epigenetics Chromatin. 2025 Dec 27;19:8. doi: 10.1186/s13072-025-00650-1 (PMC12853687; doi:10.1186/s13072-025-00650-1)
Supplement: Supplementary file 6 — Supplemental Table 5. [file 13072_2025_650_MOESM6_ESM.csv]

Name	CHR_hg38	Start_hg38	End_hg38	Chromatin_State
cg11429005	chr21	36994884	36994886	100_TSS2
cg20779663	chr10	13527994	13527996	91_BivProm4
cg08939463	chr9	126723929	126723931	89_BivProm2
cg20869257	chr1	201283819	201283821	88_BivProm1
cg05401880	chr19	18098879	18098881	88_BivProm1
cg18013529	chr22	20979359	20979361	87_DNase1
cg15208832	chr1	65002313	65002315	93_PromF2
cg10633958	chr2	40451101	40451103	96_PromF5
cg07219227	chr7	151303404	151303406	88_BivProm1
cg21252483	chr19	48896530	48896532	100_TSS2
cg01597553	chr18	13219225	13219227	88_BivProm1
cg20978721	chr13	112107425	112107427	18_ReprPC1
cg15838351	chr20	2688608	2688610	90_BivProm3
cg17967261	chr1	156910663	156910665	89_BivProm2
cg02400572	chr14	77270390	77270392	18_ReprPC1
cg14419560	chr11	117797519	117797521	19_ReprPC2
cg20185454	chr17	49788090	49788092	94_PromF3
cg05706061	chr9	113150693	113150695	97_PromF6
cg23650629	chr13	27271576	27271578	96_PromF5
cg03975235	chr22	37824603	37824605	88_BivProm1
cg01907837	chr6	37353560	37353562	97_PromF6
cg00644847	chr1	6727524	6727526	58_EnhA16
cg02610486	chr5	3593694	3593696	18_ReprPC1
cg14153737	chr1	166167392	166167394	96_PromF5
cg00917003	chr7	151019278	151019280	89_BivProm2
cg16134491	chr14	52313826	52313828	96_PromF5
cg07898419	chr11	1749542	1749544	89_BivProm2
cg00729699	chr8	22060563	22060565	92_PromF1
cg04662594	chr8	22059503	22059505	92_PromF1
cg05758446	chr15	52180765	52180767	88_BivProm1
cg05272373	chr16	30182742	30182744	93_PromF2
cg23901444	chr10	48604917	48604919	96_PromF5
cg07786412	chr7	100130920	100130922	93_PromF2
cg13556412	chr17	82519063	82519065	99_TSS1
cg14445519	chr8	27325204	27325206	50_EnhA8
cg05813297	chr8	81630799	81630801	96_PromF5
cg23922083	chr19	42567032	42567034	87_DNase1
cg14016257	chr4	185004932	185004934	88_BivProm1
cg08641846	chr7	100130791	100130793	93_PromF2
cg14553527	chr1	16534263	16534265	89_BivProm2
cg02027945	chr11	20596683	20596685	89_BivProm2
cg12486308	chr19	40600444	40600446	89_BivProm2
cg15994159	chr17	17681190	17681192	93_PromF2
cg13597544	chr17	81391834	81391836	43_EnhA1
cg09178025	chr11	62927459	62927461	18_ReprPC1
cg09961607	chr11	120212661	120212663	91_BivProm4
cg08418111	chr11	18412197	18412199	100_TSS2
cg25623339	chr12	114673751	114673753	91_BivProm4
cg05202729	chr10	132023620	132023622	88_BivProm1
cg27021492	chr19	50984337	50984339	90_BivProm3
cg17118523	chr17	81390440	81390442	36_EnhWk2
cg02822062	chr3	58587319	58587321	18_ReprPC1
cg11497218	chr18	10520393	10520395	87_DNase1
cg01590948	chr5	150625210	150625212	96_PromF5
cg05601974	chr7	151244302	151244304	92_PromF1
cg01918534	chrX	119694962	119694964	90_BivProm3
cg05614059	chr14	52313667	52313669	88_BivProm1
cg20313438	chr10	133326388	133326390	89_BivProm2
cg14897803	chr15	98311854	98311856	87_DNase1
cg24595510	chr20	663657	663659	90_BivProm3
cg16678564	chr8	22059290	22059292	92_PromF1
cg01597398	chr17	42098708	42098710	90_BivProm3
cg00919245	chr7	128406742	128406744	92_PromF1
cg24880424	chr1	40374675	40374677	99_TSS1
cg08084737	chr7	43926091	43926093	94_PromF3
cg05550893	chr17	1977589	1977591	90_BivProm3
cg00933182	chr17	45220977	45220979	50_EnhA8
cg27117749	chr4	17781019	17781021	88_BivProm1
cg14686645	chr17	44375057	44375059	90_BivProm3
cg12190095	chr4	46388712	46388714	90_BivProm3
cg05517711	chr9	127900171	127900173	93_PromF2
cg23009263	chr14	100165403	100165405	90_BivProm3
cg05951817	chr17	30235123	30235125	89_BivProm2
cg02602310	chr17	49909953	49909955	18_ReprPC1
cg18244423	chr16	4735309	4735311	94_PromF3
cg00823584	chr16	2205172	2205174	94_PromF3
cg09072266	chr10	50990807	50990809	91_BivProm4
cg18022883	chr4	54105886	54105888	18_ReprPC1
cg20736492	chr12	130222861	130222863	90_BivProm3
cg10483525	chr16	73047009	73047011	43_EnhA1
cg25932290	chr15	89396020	89396022	90_BivProm3
cg25369553	chr1	61056700	61056702	91_BivProm4
cg08420598	chr3	123450573	123450575	89_BivProm2
cg27497839	chr19	50984048	50984050	90_BivProm3
cg27268110	chr10	80408007	80408009	96_PromF5
cg10220449	chr12	130223013	130223015	90_BivProm3
cg10010867	chr19	13101399	13101401	50_EnhA8
cg14622669	chr7	128937551	128937553	88_BivProm1
cg01320298	chr3	15118650	15118652	90_BivProm3
cg21573651	chr14	38211905	38211907	18_ReprPC1
cg16612112	chr2	70978135	70978137	93_PromF2
cg01529302	chr19	4596463	4596465	22_ReprPC5
cg19953406	chr19	50984103	50984105	90_BivProm3
cg05905176	chr15	51093718	51093720	88_BivProm1
cg09525112	chr8	62247696	62247698	89_BivProm2
cg09285795	chr13	112107266	112107268	18_ReprPC1
cg16171484	chr2	222425795	222425797	89_BivProm2
cg15139452	chr1	175887776	175887778	61_EnhA19
cg10788301	chr17	4498426	4498428	88_BivProm1
cg14583583	chr5	123085499	123085501	18_ReprPC1
cg16548261	chr11	67022901	67022903	88_BivProm1
cg24703533	chr17	46977951	46977953	89_BivProm2
cg10289177	chr7	151050981	151050983	89_BivProm2
cg26096837	chr11	69705205	69705207	89_BivProm2
cg13283952	chr2	120654428	120654430	90_BivProm3
cg13096980	chr19	50984123	50984125	90_BivProm3
cg07364023	chr2	73981932	73981934	92_PromF1
cg26052357	chr1	90837986	90837988	19_ReprPC2
cg23167456	chr1	27615674	27615676	61_EnhA19
cg26690742	chr11	2868371	2868373	89_BivProm2
cg09944400	chr12	94649450	94649452	96_PromF5
cg01327347	chr9	87974225	87974227	96_PromF5
cg13088374	chr7	43926018	43926020	94_PromF3
cg21974102	chr2	96117390	96117392	88_BivProm1
cg22492099	chr15	43122775	43122777	93_PromF2
cg21744360	chr12	106903517	106903519	96_PromF5
cg23964386	chr9	111599968	111599970	96_PromF5
cg00152942	chr16	57091842	57091844	96_PromF5
cg09009380	chr1	201283845	201283847	88_BivProm1
cg26172504	chr19	50984221	50984223	90_BivProm3
cg27161197	chr12	46830865	46830867	89_BivProm2
cg06464775	chr7	151448148	151448150	88_BivProm1
cg10959737	chr6	132513465	132513467	97_PromF6
cg22881680	chr11	73264382	73264384	89_BivProm2
cg13723490	chr1	21652428	21652430	89_BivProm2
cg26157948	chr19	44757020	44757022	43_EnhA1
cg14899357	chr2	84926248	84926250	94_PromF3
cg00670891	chr3	58586221	58586223	89_BivProm2
cg16612562	chr22	29316055	29316057	89_BivProm2
cg11981639	chr6	1622147	1622149	19_ReprPC2
cg13949692	chr20	45912502	45912504	96_PromF5
cg07887752	chr11	67262129	67262131	92_PromF1
cg09704750	chr21	25638826	25638828	88_BivProm1
cg25151013	chr17	81391398	81391400	36_EnhWk2
cg02447370	chrX	132958743	132958745	89_BivProm2
cg26716902	chr17	42683901	42683903	88_BivProm1
cg06221963	chr1	154867336	154867338	88_BivProm1
cg07747571	chr3	12868909	12868911	88_BivProm1
cg02117656	chr17	81647890	81647892	89_BivProm2
cg07034561	chr21	42496048	42496050	94_PromF3
cg25417875	chr19	11700225	11700227	87_DNase1
cg03592345	chr6	75935405	75935407	96_PromF5
cg15683950	chr11	17477404	17477406	18_ReprPC1
cg09320591	chr13	112107046	112107048	18_ReprPC1
cg13693928	chr17	3697015	3697017	89_BivProm2
cg11855325	chr7	29990100	29990102	96_PromF5
cg26760212	chr20	63970389	63970391	96_PromF5
cg18891141	chr17	50634375	50634377	89_BivProm2
cg07439128	chr11	2868788	2868790	89_BivProm2
cg15554219	chr3	137759528	137759530	19_ReprPC2
cg03481039	chr11	116791295	116791297	92_PromF1
cg08032519	chr17	60678560	60678562	97_PromF6
cg05283486	chr5	73295795	73295797	19_ReprPC2
cg16571825	chr8	48735737	48735739	88_BivProm1
cg03061435	chr1	205568704	205568706	89_BivProm2
cg11405655	chr1	1064218	1064220	88_BivProm1
