# Supplementary material for: Convergent DNA methylation abnormalities at enhancers and bivalent promoters in human growth disorders
Source: Epigenetics Chromatin. 2025 Dec 27;19:8. doi: 10.1186/s13072-025-00650-1 (PMC12853687; doi:10.1186/s13072-025-00650-1)
Supplement: Supplementary file 7 — Supplemental Table 6. [file 13072_2025_650_MOESM7_ESM.csv]

chrom	start	end	cluster	Dunican_category	Dunican_gene
chr18	111323	112047	cluster_1	no_overlap	none
chr9	62801725	62802928	cluster_1	loBiv	RP11-262H14.1;RNA5SP283
chr1	161472116	161473705	cluster_1	no_overlap	none
chr1	161439291	161440918	cluster_1	no_overlap	none
chr9	62799798	62800350	cluster_1	loBiv	RP11-262H14.1
chr19	41922378	41922620	cluster_1	no_overlap	none
chr9	62798774	62799105	cluster_1	no_overlap	none
chr1	228635584	228635788	cluster_1	no_overlap	none
chr19	41927655	41928010	cluster_1	no_overlap	none
chr19	41928090	41929167	cluster_1	no_overlap	none
chr3	128487618	128487863	cluster_1	hiBiv	RP11-475N22.4
chr3	128488052	128488610	cluster_1	hiBiv	RP11-475N22.4
chr3	128487072	128487568	cluster_1	hiBiv	RP11-475N22.4
chr3	128486601	128487004	cluster_1	no_overlap	none
chr3	128489125	128490183	cluster_1	hiBiv	RP11-475N22.4
chr16	67165309	67165877	cluster_1	hiBiv	HSF4;RP11-5A19.5
chr16	67163385	67164125	cluster_1	hiBiv	HSF4;RP11-5A19.5
chr16	67160522	67161147	cluster_1	hiBiv	FBXL8;TRADD
chr15	67828577	67829022	cluster_1	no_overlap	none
chr16	67159181	67160415	cluster_1	hiBiv	FBXL8;TRADD
chr17	38572017	38572278	cluster_1	no_overlap	none
chr2	44936880	44945388	cluster_1	hiBiv	RP11-89K21.1;SIX3;SIX3-AS1
chr12	57621140	57621825	cluster_1	hiBiv	SLC26A10;AC025165.8
chr17	79809795	79810124	cluster_1	hiBiv	AC100791.2
chr9	41273785	41274152	cluster_1	no_overlap	none
chr9	62864589	62864935	cluster_1	no_overlap	none
chr17	36937971	36938450	cluster_1	no_overlap	none
chr12	48978615	48978827	cluster_1	hiBiv	WNT1
chr1	18637391	18637841	cluster_1	no_overlap	none
chr17	38572402	38573384	cluster_1	no_overlap	none
chr17	79810421	79810799	cluster_1	hiBiv	AC100791.2
chr2	236166738	236168411	cluster_1	hiBiv	AC079135.1;GBX2
chr21	33025742	33026323	cluster_1	hiBiv	OLIG2
chr2	44945552	44946187	cluster_1	no_overlap	none
chr10	93067992	93069281	cluster_1	no_overlap	none
chr2	74506678	74508634	cluster_1	loBiv	PCGF1
chr21	33024763	33025696	cluster_1	hiBiv	OLIG2
chr1	18640966	18641434	cluster_1	no_overlap	none
chr2	218880178	218880480	cluster_1	hiBiv	WNT10A
chr19	3366021	3366905	cluster_1	no_overlap	none
chr12	57619228	57619915	cluster_1	hiBiv	SLC26A10;AC025165.8
chr11	124751767	124752571	cluster_1	hiBiv	VSIG2
chr16	56638090	56638552	cluster_1	hiBiv	MT1A
chr9	126615764	126616169	cluster_1	hiBiv	LMX1B
chr11	124745812	124747546	cluster_1	hiBiv	RP11-677M14.2
chr17	39603886	39604446	cluster_1	no_overlap	none
chr17	79800514	79801166	cluster_1	hiBiv	RP11-353N14.1;CBX8
chr2	44932825	44936482	cluster_1	no_overlap	none
chr9	122220602	122221654	cluster_1	no_overlap	none
chr15	89370138	89370506	cluster_1	no_overlap	none
chr2	218883676	218884284	cluster_1	no_overlap	none
chr12	57627540	57628066	cluster_1	no_overlap	none
chr12	57219955	57220282	cluster_1	no_overlap	none
chr17	39604537	39604950	cluster_1	no_overlap	none
chr19	3367099	3367432	cluster_1	no_overlap	none
chr19	13055793	13056223	cluster_1	no_overlap	none
chr2	72920172	72921234	cluster_1	no_overlap	none
chr15	89368605	89368840	cluster_1	hiBiv	MIR9-3
chr17	36934897	36937927	cluster_1	no_overlap	none
chr21	36699735	36699992	cluster_1	hiBiv	SIM2;AP000697.6
chr9	126615356	126615629	cluster_1	hiBiv	RP11-123K19.1;LMX1B
chr12	57225085	57225344	cluster_1	no_overlap	none
chr1	18643059	18643677	cluster_1	no_overlap	none
chr15	89367626	89368134	cluster_1	hiBiv	MIR9-3
chr2	236163562	236165044	cluster_1	no_overlap	none
chr10	93065342	93066161	cluster_1	no_overlap	none
chr9	37028925	37030491	cluster_1	no_overlap	none
chr12	57227222	57227647	cluster_1	loBiv	Y_RNA;SHMT2
chr9	93950885	93951576	cluster_1	no_overlap	none
chr2	72917503	72919012	cluster_1	hiBiv	EMX1
chr15	41502261	41503183	cluster_1	no_overlap	none
chr21	36699095	36699549	cluster_1	hiBiv	SIM2
chr1	18643720	18643967	cluster_1	no_overlap	none
chr9	126623914	126624275	cluster_1	no_overlap	none
chr2	70900156	70900429	cluster_1	hiBiv	VAX2
chr15	41501877	41502208	cluster_1	no_overlap	none
chr10	8051550	8052092	cluster_1	hiBiv	RP11-379F12.4;RP11-379F12.3;GATA3-AS1;GATA3
chr11	124745161	124745640	cluster_1	hiBiv	RP11-677M14.2
chr17	39605395	39605736	cluster_1	no_overlap	none
chr16	67169279	67171517	cluster_1	loBiv	NOL3
chr17	79797395	79798711	cluster_1	hiBiv	RP11-353N14.1
chr12	49341605	49342673	cluster_1	no_overlap	none
chr10	8043668	8044002	cluster_1	no_overlap	none
chr12	49342733	49343043	cluster_1	no_overlap	none
chr12	57225760	57227142	cluster_1	loBiv	Y_RNA
chr4	54099247	54100563	cluster_1	hiBiv	GSX2
chr10	8052151	8052575	cluster_1	hiBiv	RP11-379F12.4;RP11-379F12.3;GATA3-AS1;GATA3
chr10	8051083	8051513	cluster_1	hiBiv	RP11-379F12.4;RP11-379F12.3;GATA3-AS1
chr9	126614337	126615152	cluster_1	hiBiv	RP11-123K19.1;LMX1B
chr12	49343177	49343491	cluster_1	no_overlap	none
chr15	41501199	41501697	cluster_1	no_overlap	none
chr10	123139432	123140275	cluster_1	no_overlap	none
chr4	4866002	4866686	cluster_1	no_overlap	none
chr11	44309293	44310466	cluster_1	hiBiv	ALX4
chr2	174334980	174336589	cluster_1	hiBiv	SP9;AC018470.1
chr4	54101520	54101916	cluster_1	hiBiv	GSX2;AC110298.1
chr10	8050364	8050992	cluster_1	hiBiv	RP11-379F12.4
chr11	44315986	44317534	cluster_1	no_overlap	none
chr12	57229037	57231330	cluster_1	loBiv	Y_RNA;SHMT2
chr5	135034349	135034696	cluster_1	hiBiv	CTC-349C3.1;PITX1
chr17	39605948	39606452	cluster_1	no_overlap	none
chr19	41915201	41915440	cluster_1	no_overlap	none
chr21	36698323	36699013	cluster_1	hiBiv	SIM2
chr12	113463145	113476910	cluster_1	hiBiv	RP11-82C23.2;LHX5
chr3	62373186	62373496	cluster_1	hiBiv	FEZF2
chr11	31817744	31818617	cluster_1	hiBiv	PAX6
chr2	70900797	70901886	cluster_1	hiBiv	VAX2
chr10	69574273	69575511	cluster_1	hiBiv	NEUROG3;RP11-343J3.2
chr3	62372608	62372921	cluster_1	hiBiv	FEZF2
chr11	31813254	31814023	cluster_1	hiBiv	RCN1
chr12	48980091	48981745	cluster_1	hiBiv	WNT1
chr9	37027899	37028459	cluster_1	no_overlap	none
chr3	62373645	62373883	cluster_1	hiBiv	FEZF2
chr2	172087412	172087784	cluster_1	no_overlap	none
chr10	69573724	69573958	cluster_1	hiBiv	NEUROG3;RP11-343J3.2
chr1	16707151	16708156	cluster_1	no_overlap	none
chr16	56666966	56668606	cluster_1	hiBiv	MT1G;MT1H
chr7	157010831	157011352	cluster_1	hiBiv	MNX1;MNX1-AS1
chr2	172101801	172103424	cluster_1	hiBiv	DLX2;AC104801.1
chr10	8049715	8050303	cluster_1	hiBiv	RP11-379F12.4
chr11	31814070	31814451	cluster_1	hiBiv	RCN1
chr16	67528385	67530705	cluster_1	no_overlap	none
chr1	118993182	118993740	cluster_1	no_overlap	none
chr7	101171837	101173756	cluster_1	no_overlap	none
chr11	31805306	31805990	cluster_1	no_overlap	none
chr2	236171551	236171769	cluster_1	no_overlap	none
chr7	157010329	157010760	cluster_1	hiBiv	MNX1;MNX1-AS1
chr8	11697456	11698127	cluster_1	no_overlap	none
chr5	171312239	171312514	cluster_1	no_overlap	none
chr12	57216787	57217648	cluster_1	hiBiv	NXPH4
chr10	69571603	69573507	cluster_1	hiBiv	NEUROG3
chr9	124011706	124012128	cluster_1	hiBiv	RP11-85O21.4
chr1	16647371	16648135	cluster_1	no_overlap	none
chr9	124008147	124009246	cluster_1	hiBiv	RP11-85O21.2;RP11-85O21.4
chr2	172096625	172097399	cluster_1	no_overlap	none
chr4	4859834	4860307	cluster_1	hiBiv	MSX1
chr13	27968841	27969486	cluster_1	hiBiv	CDX2
chr15	67833146	67833484	cluster_1	hiBiv	RP11-34F13.3
chr2	74502124	74504495	cluster_1	hiBiv	RP11-523H20.3;LBX2-AS1;LBX2
chr16	56643059	56643859	cluster_1	hiBiv	MT1DP
chr16	56631925	56632934	cluster_1	hiBiv	MT1M;AC026461.1
chr9	37033894	37034738	cluster_1	hiBiv	PAX5
chr3	62374181	62374480	cluster_1	hiBiv	FEZF2
chr17	36933921	36934800	cluster_1	no_overlap	none
chr7	1240668	1241082	cluster_1	no_overlap	none
chr2	172096121	172096467	cluster_1	no_overlap	none
chr17	79796286	79797139	cluster_1	no_overlap	none
chr1	119000087	119000732	cluster_1	hiBiv	RP4-712E4.1;RP4-712E4.2
chr9	93954535	93954991	cluster_1	hiBiv	BARX1;RP11-231K24.2
chr11	31809587	31812891	cluster_1	hiBiv	RCN1
chr11	31808575	31809171	cluster_1	no_overlap	none
chr17	81394561	81395200	cluster_1	loBiv	RP11-1055B8.6
chr16	56662436	56663405	cluster_1	no_overlap	none
chr5	135033120	135033756	cluster_1	hiBiv	CTC-349C3.1;PITX1
chr17	39606816	39607121	cluster_1	no_overlap	none
chr10	99531226	99531471	cluster_1	hiBiv	RP11-129J12.2;NKX2-3
chr2	172086880	172087364	cluster_1	no_overlap	none
chr14	60648616	60650408	cluster_1	no_overlap	none
chr17	79814187	79814766	cluster_1	no_overlap	none
chr11	31804641	31805111	cluster_1	no_overlap	none
chr2	118842617	118843663	cluster_1	no_overlap	none
chr17	39607181	39607712	cluster_1	no_overlap	none
chr2	72915518	72917439	cluster_1	hiBiv	EMX1
chr1	47229095	47229752	cluster_1	no_overlap	none
chr2	44949490	44950012	cluster_1	no_overlap	none
chr4	41873178	41873858	cluster_1	no_overlap	none
chr10	69576363	69576690	cluster_1	hiBiv	RP11-343J3.2
chr10	99530776	99531167	cluster_1	hiBiv	RP11-129J12.2;NKX2-3
chr5	154477260	154478286	cluster_1	hiBiv	HAND1
chr10	8044718	8045801	cluster_1	no_overlap	none
chr17	38564076	38564663	cluster_1	no_overlap	none
chr11	31806098	31806705	cluster_1	no_overlap	none
chr4	8871374	8871720	cluster_1	hiBiv	HMX1
chr11	31819644	31820931	cluster_1	hiBiv	PAX6
chr2	172094581	172096049	cluster_1	no_overlap	none
chr9	126625528	126626725	cluster_1	no_overlap	none
chr9	122218945	122219924	cluster_1	no_overlap	none
chr17	79837179	79839432	cluster_1	hiBiv	CBX4
chr17	81392736	81394144	cluster_1	loBiv	RP11-1055B8.6
chr17	79836750	79836957	cluster_1	no_overlap	none
chr5	154479162	154480037	cluster_1	hiBiv	HAND1
chr10	123142917	123143596	cluster_1	no_overlap	none
chr4	8871864	8872545	cluster_1	hiBiv	HMX1
chr1	119000851	119001305	cluster_1	hiBiv	RP4-712E4.1;RP4-712E4.2
chr1	16643656	16645305	cluster_1	no_overlap	none
chr1	47230622	47231293	cluster_1	hiBiv	TAL1
chr1	197912470	197912781	cluster_1	hiBiv	LHX9
chr1	47225742	47226006	cluster_1	hiBiv	RP1-18D14.7
chr6	108164728	108166105	cluster_1	hiBiv	OSTM1;NR2E1
chr10	8053553	8054472	cluster_1	hiBiv	RP11-379F12.3;GATA3-AS1;GATA3
chr4	84492491	84493250	cluster_1	no_overlap	none
chr7	101174123	101174924	cluster_1	no_overlap	none
chr10	69576919	69577384	cluster_1	hiBiv	RP11-343J3.2
chr12	48971223	48972299	cluster_1	hiBiv	WNT10B
chr1	50422662	50423913	cluster_1	hiBiv	DMRTA2
chr2	118846731	118846926	cluster_1	hiBiv	EN1
chr4	84493290	84493921	cluster_1	no_overlap	none
chr8	96153115	96153414	cluster_1	no_overlap	none
chr2	174337037	174337441	cluster_1	hiBiv	AC018470.1
chr12	48003846	48005829	cluster_1	hiBiv	COL2A1
chr6	28775314	28777422	cluster_1	no_overlap	none
chr2	118847798	118848513	cluster_1	hiBiv	EN1
chr9	93948553	93949005	cluster_1	no_overlap	none
chr1	118989502	118989771	cluster_1	hiBiv	TBX15
chr1	50423977	50424247	cluster_1	hiBiv	DMRTA2
chr12	57215954	57216669	cluster_1	hiBiv	NXPH4
chr2	118847114	118847732	cluster_1	hiBiv	EN1
chr1	90717669	90717999	cluster_1	hiBiv	BARHL2
chr22	41919341	41920492	cluster_1	no_overlap	none
chr17	61457141	61457658	cluster_1	no_overlap	none
chr11	44319223	44320429	cluster_1	no_overlap	none
chr9	136193830	136194288	cluster_1	no_overlap	none
chr1	90718134	90718761	cluster_1	hiBiv	BARHL2
chr19	3369260	3370039	cluster_1	no_overlap	none
chr6	28772930	28774024	cluster_1	no_overlap	none
chr22	19765594	19766075	cluster_1	no_overlap	none
chr17	79839563	79839860	cluster_1	hiBiv	CBX4
chr9	93955441	93955996	cluster_1	hiBiv	BARX1;RP11-231K24.2
chr8	22156237	22157424	cluster_1	hiBiv	SFTPC;LGI3
chr19	10424630	10424964	cluster_1	no_overlap	none
chr1	197911020	197912290	cluster_1	hiBiv	LHX9
chr12	49544024	49544638	cluster_1	no_overlap	none
chr1	90719840	90720306	cluster_1	no_overlap	none
chr5	154475769	154476285	cluster_1	hiBiv	HAND1
chr10	69569028	69570546	cluster_1	no_overlap	none
chr9	37026407	37027594	cluster_1	no_overlap	none
chr19	18606263	18606557	cluster_1	hiBiv	TMEM59L;CRLF1
chr6	100455678	100456633	cluster_1	no_overlap	none
chr6	100457639	100458845	cluster_1	no_overlap	none
chr16	86509164	86509552	cluster_1	hiBiv	FENDRR;FOXF1
chr11	128686258	128687868	cluster_1	hiBiv	FLI1;RP11-744N12.3
chr1	118988523	118988929	cluster_1	hiBiv	TBX15
chr5	135040516	135041277	cluster_1	hiBiv	CTC-276P9.1
chr4	13529176	13529482	cluster_1	no_overlap	none
chr16	56625074	56626467	cluster_1	loBiv	MT1E
chr17	38563204	38564022	cluster_1	no_overlap	none
chr1	47231335	47232750	cluster_1	hiBiv	TAL1
chr11	64297285	64297891	cluster_1	no_overlap	none
chr9	34588588	34591183	cluster_1	hiBiv	CNTFR
chr4	112514898	112516235	cluster_1	hiBiv	RP11-402J6.1;NEUROG2
chr10	93062788	93064083	cluster_1	hiBiv	CYP26C1
chr19	18606925	18607336	cluster_1	hiBiv	TMEM59L;CRLF1
chr8	11704291	11704650	cluster_1	no_overlap	none
chr12	48970807	48971113	cluster_1	hiBiv	WNT10B
chr9	137163573	137163791	cluster_1	no_overlap	none
chr4	8861047	8861699	cluster_1	hiBiv	RP13-582L3.4
chr2	118853122	118853608	cluster_1	no_overlap	none
chr17	49969141	49969864	cluster_1	hiBiv	DLX4
chr20	21515112	21516318	cluster_1	hiBiv	NKX2-2
chr17	49968191	49969103	cluster_1	hiBiv	DLX4
chr9	126612198	126613763	cluster_1	hiBiv	RP11-123K19.1;LMX1B
chr1	47443262	47443936	cluster_1	no_overlap	none
chr16	86509959	86510404	cluster_1	hiBiv	FENDRR;FOXF1
chr9	128392652	128393257	cluster_1	hiBiv	RP11-339B21.11;MIR219-2
chr1	46485388	46486302	cluster_1	no_overlap	none
chr17	79815955	79816273	cluster_1	no_overlap	none
chr5	1881400	1884535	cluster_1	hiBiv	CTD-2194D22.3
chr6	1614748	1615374	cluster_1	no_overlap	none
chr10	8054595	8056202	cluster_1	hiBiv	RP11-379F12.3;GATA3-AS1;GATA3
chr1	47224993	47225391	cluster_1	hiBiv	RP1-18D14.7
chr12	102958460	102958932	cluster_1	hiBiv	ASCL1;PAH
chr5	3594024	3599818	cluster_1	hiBiv	IRX1;CTD-2012M11.3
chr2	174337500	174338175	cluster_1	hiBiv	AC018470.1
chr9	137161747	137163531	cluster_1	no_overlap	none
chr8	23705390	23705817	cluster_1	hiBiv	NKX2-6;RP11-175E9.1
chr7	27235539	27236325	cluster_1	no_overlap	none
chr2	70887874	70888125	cluster_1	hiBiv	AC007040.5
chr8	96154298	96155095	cluster_1	no_overlap	none
chr3	55480815	55485179	cluster_1	no_overlap	none
chr5	135039957	135040228	cluster_1	hiBiv	CTC-276P9.1
chr10	100745775	100746015	cluster_1	no_overlap	none
chr3	27720882	27722878	cluster_1	hiBiv	EOMES
chr9	132581450	132582125	cluster_1	hiBiv	BARHL1
chr11	64299278	64299638	cluster_1	hiBiv	TEX40
chr6	41406623	41406904	cluster_1	no_overlap	none
chr4	54103723	54104474	cluster_1	hiBiv	AC110298.1
chr17	81395426	81398746	cluster_1	loBiv;hiBiv	RP11-1055B8.6;RP11-1055B8.7
chr1	220884696	220885219	cluster_1	no_overlap	none
chr1	18629815	18632635	cluster_1	hiBiv	PAX7
chr14	37592014	37592290	cluster_1	no_overlap	none
chr1	118987235	118988389	cluster_1	hiBiv	TBX15
chr6	100454073	100454316	cluster_1	no_overlap	none
chr14	36656101	36656438	cluster_1	hiBiv	PAX9
chr7	27156266	27156704	cluster_1	hiBiv	HOXA7
chr6	1613679	1614048	cluster_1	no_overlap	none
chr2	45004524	45005129	cluster_1	no_overlap	none
chr17	39596957	39597188	cluster_1	no_overlap	none
chr19	13060820	13061455	cluster_1	no_overlap	none
chr3	46883262	46884004	cluster_1	hiBiv	MYL3
chr5	135544117	135544719	cluster_1	no_overlap	none
chr2	218861121	218861397	cluster_1	hiBiv	WNT6
chr7	157019041	157019333	cluster_1	no_overlap	none
chr3	138944839	138945743	cluster_1	hiBiv	RP11-548O1.3;FOXL2;C3orf72
chr9	136193162	136193786	cluster_1	no_overlap	none
chr16	56669211	56670484	cluster_1	hiBiv	MT1G;MT1H
chr9	132586164	132587004	cluster_1	no_overlap	none
chr5	135039421	135039717	cluster_1	hiBiv	CTC-276P9.1
chr9	37026030	37026366	cluster_1	no_overlap	none
chr1	220887777	220888016	cluster_1	no_overlap	none
chr12	49345819	49347216	cluster_1	hiBiv	DNAJC22
chr15	67834052	67836346	cluster_1	hiBiv	RP11-34F13.3
chr3	137769062	137769286	cluster_1	no_overlap	none
chr14	37591465	37591716	cluster_1	no_overlap	none
chr4	112516612	112517375	cluster_1	hiBiv	RP11-402J6.1;NEUROG2
chr11	64291227	64292312	cluster_1	hiBiv	KCNK4;RP11-783K16.10
chr2	63053233	63053606	cluster_1	no_overlap	none
chr5	135536381	135536714	cluster_1	hiBiv	NEUROG1
chr6	28769999	28770423	cluster_1	no_overlap	none
chr2	45008783	45009129	cluster_1	hiBiv	SIX2
chr10	69577773	69578774	cluster_1	hiBiv	RP11-343J3.2
chr2	70887279	70887797	cluster_1	hiBiv	AC007040.5
chr10	100746141	100746677	cluster_1	no_overlap	none
chr19	13023155	13023632	cluster_1	no_overlap	none
chr19	41912792	41913484	cluster_1	no_overlap	none
chr1	18647133	18647456	cluster_1	no_overlap	none
chr20	21513868	21514972	cluster_1	hiBiv	NKX2-2
chr3	62368712	62369629	cluster_1	hiBiv	PTPRG-AS1
chr16	67173629	67174846	cluster_1	no_overlap	none
chr16	67537167	67538872	cluster_1	hiBiv	CTD-2012K14.2
chr4	1862336	1862820	cluster_1	no_overlap	none
chr8	22693525	22696235	cluster_1	hiBiv	EGR3
chr1	220884046	220884512	cluster_1	no_overlap	none
chr10	129964523	129965186	cluster_1	hiBiv	EBF3
chr2	218985402	218985874	cluster_1	hiBiv	FEV
chr1	46489011	46490526	cluster_1	no_overlap	none
chr5	135030919	135031679	cluster_1	hiBiv	CTC-349C3.1
chr1	50420460	50421533	cluster_1	hiBiv	DMRTA2
chr7	27143105	27143812	cluster_1	hiBiv	HOXA5
chr15	96360639	96361161	cluster_1	hiBiv	AC087477.1
chr10	123136118	123138101	cluster_1	hiBiv	HMX3
chr19	49432125	49433116	cluster_1	no_overlap	none
chr2	44929894	44930349	cluster_1	no_overlap	none
chr12	102956066	102958346	cluster_1	hiBiv	ASCL1;PAH
chr2	63055202	63056386	cluster_1	no_overlap	none
chr4	112517428	112517687	cluster_1	hiBiv	NEUROG2
chr15	96361313	96361715	cluster_1	hiBiv	AC087477.1
chr9	37025522	37025788	cluster_1	no_overlap	none
chr18	59269330	59269969	cluster_1	no_overlap	none
chr15	41495044	41496210	cluster_1	hiBiv	ITPKA
chr10	129965356	129965713	cluster_1	hiBiv	EBF3
chr14	36582443	36582671	cluster_1	hiBiv	NKX2-8
chr15	74130511	74130995	cluster_1	hiBiv	RP11-247C2.2
chr2	172084491	172086077	cluster_1	hiBiv	DLX1
chr19	18611064	18613797	cluster_1	no_overlap	none
chr5	171308631	171308985	cluster_1	hiBiv	TLX3
chr16	56657209	56658868	cluster_1	loBiv	MT1F
chr7	122308065	122312352	cluster_1	loBiv	FEZF1
chr1	47438037	47438448	cluster_1	no_overlap	none
chr18	59268354	59269238	cluster_1	no_overlap	none
chr7	97016418	97017370	cluster_1	no_overlap	none
chr17	8117408	8127508	cluster_1	loBiv;hiBiv	ALOXE3;HES7
chr6	50715018	50716276	cluster_1	hiBiv	TFAP2D
chr22	19721744	19722637	cluster_1	hiBiv	GP1BB
chr17	49972764	49973150	cluster_1	no_overlap	none
chr3	137764556	137765438	cluster_1	hiBiv	SOX14
chr17	38578400	38578705	cluster_1	no_overlap	none
chr15	74129670	74130043	cluster_1	hiBiv	RP11-247C2.2
chr7	97017461	97017708	cluster_1	no_overlap	none
chr1	156848586	156849322	cluster_1	no_overlap	none
chr4	173509573	173509878	cluster_1	no_overlap	none
chr6	1619715	1620511	cluster_1	no_overlap	none
chr8	98943981	98945793	cluster_1	hiBiv	STK3;RP11-44N12.5;OSR2
chr2	19357622	19358664	cluster_1	hiBiv	OSR1
chr11	64299883	64301026	cluster_1	hiBiv	TEX40
chr8	23706247	23707845	cluster_1	hiBiv	NKX2-6;RP11-175E9.1
chr12	106584488	106585033	cluster_1	hiBiv	RFX4
chr12	48970132	48970388	cluster_1	hiBiv	WNT10B
chr9	132587146	132587620	cluster_1	no_overlap	none
chr2	66432695	66435811	cluster_1	loBiv	MEIS1;MEIS1-AS3
chr15	74128897	74129590	cluster_1	hiBiv	RP11-247C2.2
chr16	73036331	73036899	cluster_1	no_overlap	none
chr16	86510721	86511187	cluster_1	hiBiv	FENDRR;FOXF1
chr1	197916129	197916554	cluster_1	no_overlap	none
chr10	99523547	99524071	cluster_1	no_overlap	none
chr1	16685667	16686275	cluster_1	no_overlap	none
chr12	106585303	106587496	cluster_1	no_overlap	none
chr15	74132728	74133407	cluster_1	no_overlap	none
chr1	90723311	90724149	cluster_1	no_overlap	none
chr3	184568360	184569737	cluster_1	no_overlap	none
chr2	218984669	218985005	cluster_1	hiBiv	FEV
chr10	117544786	117545011	cluster_1	hiBiv	EMX2OS
chr5	93588731	93588957	cluster_1	no_overlap	none
chr1	39691885	39692206	cluster_1	hiBiv	HPCAL4;PPIE
chr1	47444487	47444813	cluster_1	no_overlap	none
chr10	100715294	100716486	cluster_1	no_overlap	none
chr5	93579354	93579631	cluster_1	no_overlap	none
chr2	218860361	218860649	cluster_1	hiBiv	WNT6
chr2	176177767	176178476	cluster_1	hiBiv	AC009336.24
chr9	132579669	132581142	cluster_1	hiBiv	BARHL1
chr19	18788545	18789557	cluster_1	hiBiv	COMP
chr2	19358719	19359466	cluster_1	hiBiv	OSR1
chr5	93579759	93580461	cluster_1	no_overlap	none
chr2	222298183	222298953	cluster_1	hiBiv	CCDC140;PAX3
chr10	8056420	8056852	cluster_1	no_overlap	none
chr15	74133451	74133889	cluster_1	no_overlap	none
chr6	50842671	50843419	cluster_1	no_overlap	none
chr20	38724457	38725509	cluster_1	hiBiv	SLC32A1
chr6	10389797	10390652	cluster_1	no_overlap	none
chr11	128692014	128695448	cluster_1	hiBiv	FLI1-AS1
chr11	32435598	32436451	cluster_1	hiBiv	WT1-AS;WT1
chr20	38723532	38724389	cluster_1	hiBiv	SLC32A1
chr1	47436914	47437986	cluster_1	hiBiv	FOXD2
chr5	88684213	88685749	cluster_1	no_overlap	none
chr1	925612	926124	cluster_1	hiBiv	SAMD11
chr16	49279153	49280535	cluster_1	hiBiv	CBLN1
chr15	96359340	96360389	cluster_1	hiBiv	AC087477.1
chr10	99523065	99523500	cluster_1	no_overlap	none
chr15	96354076	96354479	cluster_1	hiBiv	RP11-522B15.3
chr6	5999474	6000321	cluster_1	no_overlap	none
chr17	48610409	48610775	cluster_1	no_overlap	none
chr4	185018745	185021137	cluster_1	hiBiv	HELT
chr7	27130955	27131450	cluster_1	hiBiv	HOXA-AS3;HOXA4
chr20	38727377	38728084	cluster_1	no_overlap	none
chr5	146338397	146339534	cluster_1	hiBiv	POU4F3
chr18	59267567	59268156	cluster_1	no_overlap	none
chr16	67154739	67155039	cluster_1	no_overlap	none
chr9	34579411	34579702	cluster_1	no_overlap	none
chr15	74135113	74135356	cluster_1	no_overlap	none
chr12	48969847	48970082	cluster_1	hiBiv	WNT10B
chr17	49965345	49965626	cluster_1	hiBiv	RNU6-1313P
chr12	106582728	106584441	cluster_1	hiBiv	RFX4
chr22	41914628	41916138	cluster_1	hiBiv	SHISA8
chr2	74512953	74514788	cluster_1	hiBiv	TLX2
chr6	98834565	98836588	cluster_1	hiBiv	POU3F2
chr10	100724056	100724441	cluster_1	no_overlap	none
chr10	49613181	49613533	cluster_1	no_overlap	none
chr7	129777589	129782991	cluster_1	no_overlap	none
chr4	185018209	185018488	cluster_1	hiBiv	HELT
chr3	184561800	184562769	cluster_1	hiBiv	EPHB3
chr5	154483737	154484015	cluster_1	no_overlap	none
chr3	46881305	46883135	cluster_1	hiBiv	MYL3
chr10	129962938	129964345	cluster_1	hiBiv	EBF3
chr13	78601149	78601991	cluster_1	hiBiv	POU4F1
chr2	222299106	222299330	cluster_1	hiBiv	CCDC140;PAX3
chr6	5998803	5999355	cluster_1	no_overlap	none
chr10	99537184	99537456	cluster_1	no_overlap	none
chr10	75404580	75404881	cluster_1	no_overlap	none
chr3	137763494	137764513	cluster_1	hiBiv	SOX14
chr10	49613572	49613837	cluster_1	no_overlap	none
chr10	117541706	117544219	cluster_1	hiBiv	EMX2;EMX2OS
chr1	47444880	47445199	cluster_1	no_overlap	none
chr17	61398710	61399611	cluster_1	hiBiv	TBX2;RP11-332H18.5
chr9	122228178	122228832	cluster_1	hiBiv	LHX6
chr20	38722831	38723353	cluster_1	hiBiv	SLC32A1
chr2	172105853	172106278	cluster_1	no_overlap	none
chr3	138945900	138948019	cluster_1	hiBiv	RP11-548O1.3;FOXL2;C3orf72
chr12	49336417	49337167	cluster_1	hiBiv	C1QL4
chr12	114683297	114684578	cluster_1	hiBiv	TBX3
chr16	49280573	49281865	cluster_1	hiBiv	CBLN1
chr10	75404955	75405408	cluster_1	no_overlap	none
chr9	123998771	123999496	cluster_1	no_overlap	none
chr17	79793641	79793988	cluster_1	no_overlap	none
chr2	218859965	218860170	cluster_1	hiBiv	WNT6
chr1	16871151	16871621	cluster_1	no_overlap	none
chr15	40927650	40928432	cluster_1	hiBiv	DLL4
chr10	49613923	49614192	cluster_1	no_overlap	none
chr3	62367622	62368279	cluster_1	hiBiv	PTPRG-AS1
chr1	16871772	16873940	cluster_1	no_overlap	none
chr11	128684799	128685554	cluster_1	hiBiv	FLI1;RP11-744N12.3
chr15	96357103	96357337	cluster_1	no_overlap	none
chr15	74135775	74137220	cluster_1	no_overlap	none
chr15	40925396	40926885	cluster_1	no_overlap	none
chr12	114684626	114685306	cluster_1	hiBiv	TBX3
chr18	57435356	57435742	cluster_1	hiBiv	ONECUT2;AC090340.1
chr10	8056990	8057183	cluster_1	no_overlap	none
chr6	33207362	33209224	cluster_1	no_overlap	none
chr5	93581060	93581458	cluster_1	hiBiv	NR2F1
chr5	88683511	88684031	cluster_1	no_overlap	none
chr4	185016843	185017778	cluster_1	hiBiv	HELT
chr18	57433910	57435259	cluster_1	hiBiv	ONECUT2;AC090340.1
chr9	122216647	122217447	cluster_1	no_overlap	none
chr6	10417928	10420413	cluster_1	hiBiv	TFAP2A
chr5	93581708	93582128	cluster_1	hiBiv	NR2F1
chr20	38728125	38728688	cluster_1	no_overlap	none
chr6	10391499	10392053	cluster_1	no_overlap	none
chr8	22066482	22066946	cluster_1	no_overlap	none
chr16	49274830	49275752	cluster_1	no_overlap	none
chr4	185021332	185021818	cluster_1	no_overlap	none
chr7	27199920	27200189	cluster_1	hiBiv	HOTTIP;HOXA13
chr2	44952428	44953072	cluster_1	hiBiv	AC012354.6
chr10	75408079	75408683	cluster_1	hiBiv	RP11-399K21.14;RP11-399K21.13
chr9	132587990	132588345	cluster_1	no_overlap	none
chr10	49608733	49610688	cluster_1	hiBiv	CHAT;SLC18A3
chr7	155807046	155807434	cluster_1	no_overlap	none
chr10	75408741	75410077	cluster_1	hiBiv	RP11-399K21.14;RP11-399K21.13
chr1	16875334	16875681	cluster_1	no_overlap	none
chr18	59272132	59274835	cluster_1	hiBiv	RAX
chr5	123093488	123095960	cluster_1	no_overlap	none
chr6	28764883	28766565	cluster_1	no_overlap	none
chr2	118834180	118836603	cluster_1	hiBiv	RP11-19E11.1
chr19	18789653	18790949	cluster_1	hiBiv	COMP
chr4	173529573	173530283	cluster_1	hiBiv	HAND2
chr12	49538698	49539300	cluster_1	hiBiv	KCNH3
chr2	118854860	118855372	cluster_1	no_overlap	none
chr11	120209975	120211889	cluster_1	hiBiv	OAF
chr22	19767170	19767485	cluster_1	no_overlap	none
chr4	173524815	173525047	cluster_1	no_overlap	none
chr22	19718192	19718964	cluster_1	no_overlap	none
chr4	173507595	173508028	cluster_1	no_overlap	none
chr4	110621052	110621331	cluster_1	no_overlap	none
chr1	197917402	197918311	cluster_1	no_overlap	none
chr6	108119482	108119984	cluster_1	no_overlap	none
chr5	146337394	146337784	cluster_1	hiBiv	POU4F3
chr10	75400501	75404483	cluster_1	hiBiv	ZNF503-AS2;RP11-399K21.11;ZNF503
chr15	40930772	40931116	cluster_1	hiBiv	DLL4
chr10	123148067	123149397	cluster_1	hiBiv	HMX2
chr2	66439411	66440308	cluster_1	hiBiv	MEIS1-AS2;MEIS1-AS1
chr5	93583828	93584089	cluster_1	hiBiv	NR2F1;NR2F1-AS1
chr18	57436611	57437102	cluster_1	hiBiv	ONECUT2;AC090340.1
chr9	97851746	97854611	cluster_1	hiBiv	FOXE1
chr2	44928077	44929840	cluster_1	no_overlap	none
chr5	154473281	154474151	cluster_1	no_overlap	none
chr14	36519651	36520274	cluster_1	hiBiv	NKX2-1-AS1;RP11-896J10.3;NKX2-1
chr14	37594403	37594621	cluster_1	hiBiv	TTC6
chr20	40687010	40688202	cluster_1	hiBiv	MAFB
chr4	173516480	173517007	cluster_1	no_overlap	none
chr15	89378272	89379672	cluster_1	no_overlap	none
chr15	40928544	40930673	cluster_1	hiBiv	DLL4
chr1	228646625	228648601	cluster_1	loBiv	RNA5S17;RNA5SP18
chr12	106582005	106582516	cluster_1	hiBiv	RFX4
chr10	99537547	99538057	cluster_1	no_overlap	none
chr1	50418571	50418968	cluster_1	no_overlap	none
chr15	96340111	96342068	cluster_1	no_overlap	none
chr4	185016080	185016750	cluster_1	no_overlap	none
chr19	55442756	55443585	cluster_1	hiBiv	SHISA7
chr12	48001218	48002518	cluster_1	hiBiv	COL2A1
chr5	93585183	93585606	cluster_1	hiBiv	NR2F1;NR2F1-AS1
chr17	46266035	46267829	cluster_1	no_overlap	none
chr22	27795349	27795608	cluster_1	no_overlap	none
chr1	118984609	118984864	cluster_1	no_overlap	none
chr6	6001660	6003403	cluster_1	no_overlap	none
chr22	27794943	27795310	cluster_1	no_overlap	none
chr9	37034776	37038469	cluster_1	hiBiv	PAX5
chr11	118151951	118154159	cluster_1	loBiv	SCN4B
chr22	27795787	27796411	cluster_1	no_overlap	none
chr16	49281967	49283844	cluster_1	hiBiv	CBLN1
chr17	79793061	79793573	cluster_1	no_overlap	none
chr6	98832478	98834426	cluster_1	hiBiv	POU3F2
chr22	27796698	27797156	cluster_1	no_overlap	none
chr2	218859375	218859669	cluster_1	hiBiv	WNT6
chr7	129785683	129786105	cluster_1	hiBiv	RP11-738B7.1
chr5	55226661	55228271	cluster_1	hiBiv	MCIDAS
chr22	27797802	27798099	cluster_1	no_overlap	none
chr22	27797314	27797716	cluster_1	no_overlap	none
chr9	130663594	130665151	cluster_1	hiBiv	PRDM12
chr7	101166813	101167897	cluster_1	loBiv	VGF
chr13	78602428	78604122	cluster_1	hiBiv	POU4F1
chr22	27798632	27798914	cluster_1	no_overlap	none
chr4	173522443	173522969	cluster_1	no_overlap	none
chr12	106587640	106587915	cluster_1	no_overlap	none
chr1	90724818	90726188	cluster_1	no_overlap	none
chr19	10420499	10421081	cluster_1	hiBiv	CDC37
chr17	61462014	61462523	cluster_1	hiBiv	RP11-15K2.2
chr20	40688413	40690109	cluster_1	hiBiv	MAFB
chr10	100826756	100827563	cluster_1	no_overlap	none
chr11	32430407	32431389	cluster_1	no_overlap	none
chr22	27799127	27799379	cluster_1	no_overlap	none
chr5	93584258	93584661	cluster_1	hiBiv	NR2F1;NR2F1-AS1
chr16	86575418	86575822	cluster_1	hiBiv	FOXL1
chr5	173243881	173244431	cluster_1	no_overlap	none
chr17	49964294	49964728	cluster_1	hiBiv	RNU6-1313P
chr9	130659827	130661487	cluster_1	no_overlap	none
chr2	45009779	45010916	cluster_1	hiBiv	SIX2
chr6	5997306	5997841	cluster_1	no_overlap	none
chr13	50127241	50128701	cluster_1	hiBiv	DLEU2
chr11	124843405	124843787	cluster_1	hiBiv	AP000866.1
chr2	172106458	172107015	cluster_1	no_overlap	none
chr9	130665362	130665839	cluster_1	hiBiv	PRDM12
chr9	137167928	137168515	cluster_1	hiBiv	MIR3621;LRRC26
chr2	104867099	104867676	cluster_1	hiBiv	AC018730.4
chr1	923972	925378	cluster_1	hiBiv	SAMD11
chr8	26045528	26046357	cluster_1	hiBiv	EBF2
chr11	124758627	124759328	cluster_1	hiBiv	RP11-677M14.3
chr16	705127	707081	cluster_1	hiBiv	FBXL16
chr14	105479298	105479664	cluster_1	no_overlap	none
chr22	41914041	41914548	cluster_1	hiBiv	SHISA8
chr3	62378080	62378563	cluster_1	no_overlap	none
chr14	37594712	37595265	cluster_1	hiBiv	TTC6
chr4	110621691	110623188	cluster_1	no_overlap	none
chr7	155808312	155808564	cluster_1	no_overlap	none
chr11	44305779	44306459	cluster_1	no_overlap	none
chr4	110631558	110631995	cluster_1	no_overlap	none
chr8	98947031	98949283	cluster_1	no_overlap	none
chr13	50129441	50131580	cluster_1	no_overlap	none
chr4	82797318	82799612	cluster_1	hiBiv	SCD5
chr22	27799677	27800062	cluster_1	hiBiv	MN1
chr5	135534887	135535162	cluster_1	hiBiv	NEUROG1
chr5	173244472	173244691	cluster_1	no_overlap	none
chr3	62365615	62365942	cluster_1	no_overlap	none
chr3	137770860	137771413	cluster_1	hiBiv	RP11-2A4.3
chr1	923427	923891	cluster_1	hiBiv	SAMD11
chr10	93059637	93062735	cluster_1	loBiv;hiBiv	RP11-348J12.2;CYP26C1
chr4	41878474	41878683	cluster_1	no_overlap	none
chr17	17694318	17695389	cluster_1	no_overlap	none
chr15	96347218	96347627	cluster_1	no_overlap	none
chr12	54125699	54126484	cluster_1	hiBiv	RP11-834C11.5;RP11-834C11.4
chr16	73058893	73059443	cluster_1	loBiv	ZFHX3;RP11-346C20.4;RP11-346C20.3
chr18	22170949	22171294	cluster_1	hiBiv	GATA6-AS1;GATA6
chr10	123135266	123136071	cluster_1	hiBiv	HMX3
chr7	155808627	155809016	cluster_1	no_overlap	none
chr14	36661449	36661788	cluster_1	no_overlap	none
chr9	124017409	124019268	cluster_1	no_overlap	none
chr2	176098380	176099142	cluster_1	hiBiv	HOXD12
chr2	199461853	199464336	cluster_1	no_overlap	none
chr4	110630559	110631060	cluster_1	no_overlap	none
chr6	50845461	50846596	cluster_1	no_overlap	none
chr15	96329946	96330518	cluster_1	no_overlap	none
chr4	173506562	173507013	cluster_1	no_overlap	none
chr6	108117445	108118442	cluster_1	no_overlap	none
chr17	17723330	17725588	cluster_1	no_overlap	none
chr2	63047029	63052580	cluster_1	loBiv;hiBiv	AC009501.4;OTX1
chr1	46492728	46492978	cluster_1	no_overlap	none
chr18	57437404	57437949	cluster_1	hiBiv	ONECUT2;AC090340.1
chr14	60653395	60654113	cluster_1	no_overlap	none
chr20	40690258	40691197	cluster_1	hiBiv	MAFB
chr4	110632049	110632974	cluster_1	no_overlap	none
chr4	41878855	41879229	cluster_1	no_overlap	none
chr1	16532195	16532801	cluster_1	no_overlap	none
chr2	156327596	156328532	cluster_1	no_overlap	none
chr2	176140678	176141070	cluster_1	no_overlap	none
chr19	55442097	55442481	cluster_1	hiBiv	SHISA7
chr2	63057402	63059227	cluster_1	no_overlap	none
chr15	96330558	96331051	cluster_1	no_overlap	none
chr4	110628679	110628954	cluster_1	no_overlap	none
chr7	27101127	27101569	cluster_1	no_overlap	none
chr2	176096682	176097228	cluster_1	no_overlap	none
chr19	40604924	40605647	cluster_1	loBiv	RN7SL758P
chr17	47848034	47848707	cluster_1	no_overlap	none
chr6	1610569	1610912	cluster_1	hiBiv	FOXC1
chr1	16533907	16534778	cluster_1	no_overlap	none
chr8	23709362	23710321	cluster_1	no_overlap	none
chr3	147409216	147414269	cluster_1	no_overlap	none
chr7	97020757	97021891	cluster_1	no_overlap	none
chr6	33212849	33214116	cluster_1	no_overlap	none
chr17	47850338	47852855	cluster_1	no_overlap	none
chr9	126610508	126611171	cluster_1	no_overlap	none
chr7	69598252	69601158	cluster_1	loBiv	RP5-942I16.1;AUTS2
chr1	16532868	16533279	cluster_1	no_overlap	none
chr2	222294909	222295186	cluster_1	no_overlap	none
chr12	102961944	102962188	cluster_1	no_overlap	none
chr4	110629021	110629818	cluster_1	no_overlap	none
chr20	21703215	21703602	cluster_1	no_overlap	none
chr8	26046451	26047132	cluster_1	hiBiv	EBF2
chr14	24339163	24340258	cluster_1	hiBiv;loBiv	RP11-934B9.3;RIPK3
chr5	1875620	1876171	cluster_1	no_overlap	none
chr8	22164327	22166446	cluster_1	hiBiv	BMP1
chr10	23192152	23192716	cluster_1	hiBiv	PTF1A
chr17	79831975	79832771	cluster_1	no_overlap	none
chr6	10411134	10417870	cluster_1	hiBiv	TFAP2A-AS1;TFAP2A
chr1	37634018	37634956	cluster_1	hiBiv	RSPO1
chr6	5996344	5997220	cluster_1	no_overlap	none
chr8	22692577	22693128	cluster_1	hiBiv	EGR3
chr6	50825701	50826142	cluster_1	no_overlap	none
chr14	24334220	24335481	cluster_1	hiBiv	ADCY4;RP11-934B9.3
chr7	157684344	157685193	cluster_1	no_overlap	none
chr19	1748052	1748512	cluster_1	hiBiv	AC005256.1
chr15	96331317	96331746	cluster_1	hiBiv	MIR1469
chr7	97004960	97005409	cluster_1	hiBiv	DLX6
chr7	155809378	155809820	cluster_1	no_overlap	none
chr2	170821251	170822443	cluster_1	no_overlap	none
chr17	46259891	46260701	cluster_1	no_overlap	none
chr18	47261220	47262282	cluster_1	no_overlap	none
chr15	45128798	45130618	cluster_1	hiBiv	DUOX1;DUOXA1
chr19	40605700	40606713	cluster_1	loBiv	RN7SL758P
chr14	36661825	36662519	cluster_1	no_overlap	none
chr16	56616889	56617745	cluster_1	loBiv	MT1L
chr4	84496558	84496894	cluster_1	hiBiv	NKX6-1
chr7	97005475	97007635	cluster_1	hiBiv	DLX6;DLX6-AS2
chr16	73057071	73058718	cluster_1	loBiv	ZFHX3;RP11-346C20.4;RP11-346C20.3
chr5	3593772	3593965	cluster_1	no_overlap	none
chr1	90726705	90726937	cluster_1	no_overlap	none
chr8	143428709	143429771	cluster_1	hiBiv	MAFA
chr15	41492795	41494509	cluster_1	hiBiv	ITPKA
chr5	51389180	51390468	cluster_1	no_overlap	none
chr14	37587564	37588866	cluster_1	no_overlap	none
chr10	93071705	93077380	cluster_1	hiBiv	CYP26A1
chr16	86575924	86577463	cluster_1	hiBiv	FOXL1
chr12	49537568	49538639	cluster_1	hiBiv	KCNH3
chr3	147396742	147398959	cluster_1	no_overlap	none
chr8	98941162	98942861	cluster_1	hiBiv	STK3;RP11-44N12.5;OSR2
chr13	50123450	50127169	cluster_1	hiBiv	DLEU2
chr17	61411031	61412490	cluster_1	hiBiv	RP11-332H18.4;C17orf82
chr3	147395825	147396164	cluster_1	no_overlap	none
chr17	8072115	8073453	cluster_1	no_overlap	none
chr6	100463837	100464139	cluster_1	hiBiv	SIM1
chr1	156858764	156859795	cluster_1	hiBiv	INSRR
chr4	1001978	1003713	cluster_1	no_overlap	none
chr2	74514898	74515932	cluster_1	hiBiv	TLX2
chr6	1383395	1383943	cluster_1	hiBiv	RP4-668J24.2
chr10	117162676	117163749	cluster_1	no_overlap	none
chr9	34577855	34579195	cluster_1	no_overlap	none
chr14	24331914	24333202	cluster_1	hiBiv	ADCY4
chr7	157688442	157689773	cluster_1	no_overlap	none
chr5	77632846	77633104	cluster_1	no_overlap	none
chr18	22168316	22170777	cluster_1	hiBiv	GATA6-AS1;GATA6
chr20	62474934	62476851	cluster_1	hiBiv	GATA5;RP13-379O24.3
chr12	57631582	57633183	cluster_1	loBiv	B4GALNT1
chr14	37595410	37596557	cluster_1	hiBiv	TTC6
chr20	9514179	9514691	cluster_1	loBiv	LAMP5;RP5-1119D9.4
chr16	165030	166104	cluster_1	loBiv	HBZP1
chr4	112510601	112511616	cluster_1	no_overlap	none
chr1	39701127	39701574	cluster_1	no_overlap	none
chr2	104861600	104862998	cluster_1	no_overlap	none
chr7	27225089	27225764	cluster_1	no_overlap	none
chr6	99612677	99615006	cluster_1	no_overlap	none
chr3	147377367	147378778	cluster_1	no_overlap	none
chr3	138939644	138940097	cluster_1	no_overlap	none
chr6	28763946	28764533	cluster_1	no_overlap	none
chr5	3599937	3603027	cluster_1	hiBiv	CTD-2012M11.3
chr4	146640138	146640547	cluster_1	hiBiv	POU4F2;AC093887.1
chr18	57432796	57433212	cluster_1	no_overlap	none
chr2	176093139	176093588	cluster_1	hiBiv	HOXD13
chr7	97022232	97022883	cluster_1	no_overlap	none
chr6	98842053	98842351	cluster_1	no_overlap	none
chr12	114697703	114698702	cluster_1	no_overlap	none
chr2	170822512	170824230	cluster_1	no_overlap	none
chr22	45975725	45976024	cluster_1	hiBiv	CR536603.1;WNT7B
chr18	59265717	59265970	cluster_1	no_overlap	none
chr20	9514756	9515177	cluster_1	loBiv	LAMP5;RP5-1119D9.4
chr2	74497567	74499987	cluster_1	hiBiv	AC005041.17;RP11-523H20.3
chr21	33019768	33020084	cluster_1	no_overlap	none
chr17	61452458	61452958	cluster_1	hiBiv	TBX4
chr1	6419199	6420852	cluster_1	no_overlap	none
chr11	124865568	124866336	cluster_1	hiBiv	ROBO3
chr17	47846604	47847354	cluster_1	no_overlap	none
chr10	23198908	23200121	cluster_1	no_overlap	none
chr1	118983505	118983779	cluster_1	no_overlap	none
chr15	96326531	96327239	cluster_1	hiBiv	NR2F2;NR2F2-AS1
chr5	173245372	173245781	cluster_1	no_overlap	none
chr19	55441501	55442043	cluster_1	hiBiv	SHISA7
chr6	105985797	105986958	cluster_1	no_overlap	none
chr22	45976122	45976849	cluster_1	hiBiv	CR536603.1;WNT7B
chr1	145424550	145425227	cluster_1	no_overlap	none
chr22	45971447	45971820	cluster_1	no_overlap	none
chr5	135028819	135029198	cluster_1	no_overlap	none
chr7	101165735	101166765	cluster_1	loBiv	VGF
chr8	144331434	144331947	cluster_1	no_overlap	none
chr6	5995971	5996278	cluster_1	no_overlap	none
chr2	19361230	19361896	cluster_1	no_overlap	none
chr5	174723642	174726189	cluster_1	hiBiv	MSX2
chr11	43576606	43577143	cluster_1	no_overlap	none
chr2	156328827	156330515	cluster_1	no_overlap	none
chr5	73303066	73303967	cluster_1	no_overlap	none
chr11	31825024	31825532	cluster_1	no_overlap	none
chr22	45971112	45971353	cluster_1	no_overlap	none
chr15	96332376	96333957	cluster_1	hiBiv	MIR1469
chr1	90841234	90842046	cluster_1	no_overlap	none
chr13	27919984	27920181	cluster_1	hiBiv	PDX1;PDX1-AS1
chr9	137168610	137170074	cluster_1	hiBiv	MIR3621;LRRC26;RP11-350O14.18
chr16	73047485	73048958	cluster_1	no_overlap	none
chr4	8857363	8858589	cluster_1	no_overlap	none
chr4	110634066	110634413	cluster_1	no_overlap	none
chr11	118156348	118157442	cluster_1	no_overlap	none
chr3	55485350	55490315	cluster_1	loBiv	WNT5A-AS1;WNT5A
chr2	170816009	170819081	cluster_1	hiBiv	AC007405.8
chr10	101120946	101121429	cluster_1	no_overlap	none
chr19	49427841	49429116	cluster_1	no_overlap	none
chr1	147077562	147078315	cluster_1	no_overlap	none
chr13	27796626	27796843	cluster_1	no_overlap	none
chr10	100713175	100714119	cluster_1	no_overlap	none
chr5	51386974	51388171	cluster_1	no_overlap	none
chr4	146647638	146648036	cluster_1	no_overlap	none
chr10	117548131	117548643	cluster_1	no_overlap	none
chr7	122301719	122307937	cluster_1	loBiv	FEZF1-AS1
chr5	88688774	88689741	cluster_1	hiBiv	LINC00461
chr17	34579056	34581638	cluster_1	hiBiv	C17orf102;TMEM132E
chr10	75400115	75400381	cluster_1	hiBiv	ZNF503-AS2;RP11-399K21.11;ZNF503
chr9	129436648	129437635	cluster_1	loBiv	RP11-65J3.2
chr20	62474220	62474844	cluster_1	hiBiv	GATA5
chr6	10395821	10396085	cluster_1	no_overlap	none
chr7	155803666	155804214	cluster_1	no_overlap	none
chr6	1623920	1624517	cluster_1	no_overlap	none
chr17	61397405	61397678	cluster_1	no_overlap	none
chr11	43574964	43576164	cluster_1	no_overlap	none
chr5	88680122	88680476	cluster_1	no_overlap	none
chr2	45000414	45001833	cluster_1	no_overlap	none
chr13	112065918	112066773	cluster_1	hiBiv	SOX1
chr7	35253328	35254792	cluster_1	hiBiv	TBX20
chr7	27095783	27096895	cluster_1	hiBiv	HOTAIRM1;HOXA1
chr18	47251251	47252084	cluster_1	no_overlap	none
chr22	27800175	27803180	cluster_1	hiBiv	MN1
chr4	112519992	112520352	cluster_1	no_overlap	none
chr3	129974253	129974650	cluster_1	hiBiv	TRH
chr7	157683880	157684302	cluster_1	no_overlap	none
chr4	84497006	84497700	cluster_1	hiBiv	NKX6-1
chr8	26047961	26048283	cluster_1	no_overlap	none
chr3	128497276	128497925	cluster_1	no_overlap	none
chr6	98831172	98832069	cluster_1	no_overlap	none
chr6	100464458	100464959	cluster_1	hiBiv	SIM1
chr11	124739952	124740662	cluster_1	hiBiv	NRGN
chr9	93945411	93946200	cluster_1	no_overlap	none
chr10	8058128	8058917	cluster_1	no_overlap	none
chr5	88679799	88680083	cluster_1	no_overlap	none
chr8	54457938	54458639	cluster_1	hiBiv	SOX17
chr13	112066852	112067504	cluster_1	hiBiv	SOX1
chr18	57438048	57439028	cluster_1	no_overlap	none
chr3	129975270	129975688	cluster_1	hiBiv	TRH
chr8	96145360	96146213	cluster_1	no_overlap	none
chr17	74852703	74853248	cluster_1	no_overlap	none
chr6	137492463	137494512	cluster_1	hiBiv	OLIG3
chr10	117137242	117137805	cluster_1	hiBiv	VAX1
chr13	94705966	94706277	cluster_1	no_overlap	none
chr6	1609185	1610252	cluster_1	hiBiv	FOXC1
chr10	101236392	101237655	cluster_1	no_overlap	none
chr11	43578369	43582239	cluster_1	hiBiv	MIR129-2
chr10	117136632	117136953	cluster_1	hiBiv	VAX1
chr1	147080744	147081110	cluster_1	no_overlap	none
chr13	27796931	27797787	cluster_1	no_overlap	none
chr11	32437768	32438318	cluster_1	no_overlap	none
chr5	77641089	77641391	cluster_1	hiBiv	OTP
chr22	45976892	45977949	cluster_1	hiBiv	CR536603.1;WNT7B
chr1	50416980	50417440	cluster_1	no_overlap	none
chr7	157690007	157691033	cluster_1	no_overlap	none
chr2	176129719	176130149	cluster_1	hiBiv	HOXD8
chr17	35496206	35496797	cluster_1	no_overlap	none
chr9	129438225	129438775	cluster_1	loBiv	RP11-65J3.2
chr13	94705512	94705906	cluster_1	no_overlap	none
chr6	6003580	6004401	cluster_1	no_overlap	none
chr5	1874788	1875347	cluster_1	no_overlap	none
chr4	146639404	146639714	cluster_1	hiBiv	POU4F2;AC093887.1
chr2	19351735	19352607	cluster_1	no_overlap	none
chr9	113055703	113057180	cluster_1	loBiv	ZFP37
chr17	34578550	34578966	cluster_1	hiBiv	C17orf102;TMEM132E
chr3	138938762	138938994	cluster_1	no_overlap	none
chr6	137494677	137495437	cluster_1	hiBiv	OLIG3
chr19	10292476	10292983	cluster_1	no_overlap	none
chr10	117134438	117135093	cluster_1	no_overlap	none
chr1	3067765	3068220	cluster_1	hiBiv	LINC00982;PRDM16
chr21	44705957	44707253	cluster_1	no_overlap	none
chr1	3068286	3070417	cluster_1	hiBiv	LINC00982;PRDM16
chr13	94704869	94705472	cluster_1	no_overlap	none
chr17	2050238	2050501	cluster_1	hiBiv	MIR132;MIR212
chr7	96992392	96993319	cluster_1	no_overlap	none
chr3	147391444	147395039	cluster_1	hiBiv	ZIC1
chr11	31797780	31799903	cluster_1	no_overlap	none
chr4	80201901	80202246	cluster_1	no_overlap	none
chr5	88689816	88690089	cluster_1	hiBiv	LINC00461
chr21	44707318	44709200	cluster_1	no_overlap	none
chr13	112067806	112068523	cluster_1	hiBiv	SOX1
chr6	137491364	137492252	cluster_1	no_overlap	none
chr7	129777183	129777449	cluster_1	no_overlap	none
chr2	174340031	174341005	cluster_1	no_overlap	none
chr20	21701268	21701591	cluster_1	no_overlap	none
chr11	31825743	31826296	cluster_1	no_overlap	none
chr17	2053705	2054255	cluster_1	hiBiv	HIC1
chr20	21521028	21521344	cluster_1	no_overlap	none
chr7	101178995	101180777	cluster_1	loBiv	NAT16
chr7	149765315	149766326	cluster_1	no_overlap	none
chr11	72243457	72245841	cluster_1	hiBiv	PHOX2A
chr1	47434460	47434749	cluster_1	hiBiv	FOXD2-AS1;FOXD2
chr5	51383527	51384094	cluster_1	hiBiv	ISL1;CTD-2314G24.2
chr19	10288829	10292385	cluster_1	loBiv;hiBiv	ICAM4;CTD-2369P2.8;ICAM5
chr4	146648227	146648560	cluster_1	no_overlap	none
chr21	44709509	44709891	cluster_1	hiBiv	TSPEAR
chr6	100465081	100465382	cluster_1	hiBiv	SIM1
chr3	147384620	147384903	cluster_1	no_overlap	none
chr15	76341699	76342039	cluster_1	hiBiv	RP11-685G9.2;RP11-685G9.4
chr4	84483489	84483793	cluster_1	no_overlap	none
chr4	110615066	110616486	cluster_1	hiBiv	RP11-380D23.2
chr12	57736116	57736778	cluster_1	hiBiv	TSPAN31
chr2	161423314	161424626	cluster_1	hiBiv	AC009487.4;AC009487.5;SLC4A10
chr3	147385000	147385280	cluster_1	no_overlap	none
chr10	123149434	123151900	cluster_1	hiBiv	HMX2
chr19	10295453	10296813	cluster_1	no_overlap	none
chr20	38730863	38731571	cluster_1	no_overlap	none
chr1	156920126	156920478	cluster_1	hiBiv	LRRC71
chr18	59264600	59265632	cluster_1	no_overlap	none
chr4	112510297	112510554	cluster_1	no_overlap	none
chr11	122979151	122979794	cluster_1	hiBiv	BSX
chr10	102230309	102231829	cluster_1	no_overlap	none
chr10	123134231	123135187	cluster_1	hiBiv	HMX3
chr6	98842628	98843018	cluster_1	no_overlap	none
chr6	108114630	108115264	cluster_1	no_overlap	none
chr11	2140700	2140982	cluster_1	hiBiv	IGF2-AS
chr7	157000647	157000955	cluster_1	no_overlap	none
chr1	197919680	197920947	cluster_1	no_overlap	none
chr21	44710230	44710612	cluster_1	hiBiv	TSPEAR
chr7	35257234	35258349	cluster_1	hiBiv	AC009531.2
chr4	13524793	13525034	cluster_1	no_overlap	none
chr2	20665457	20668001	cluster_1	hiBiv	GDF7
chr1	156920623	156920883	cluster_1	hiBiv	LRRC71
chr6	170288747	170293006	cluster_1	no_overlap	none
chr2	118833002	118833540	cluster_1	hiBiv	RP11-19E11.1
chr3	138938065	138938611	cluster_1	no_overlap	none
chr6	28816626	28818173	cluster_1	no_overlap	none
chr19	10419259	10420411	cluster_1	hiBiv	CDC37
chr4	13543914	13545087	cluster_1	hiBiv	NKX3-2
chr2	44926792	44927351	cluster_1	no_overlap	none
chr1	3070658	3070946	cluster_1	hiBiv	PRDM16
chr9	63816902	63817476	cluster_1	loBiv	LINC00537
chr17	8073544	8073761	cluster_1	no_overlap	none
chr21	44710877	44712794	cluster_1	hiBiv	TSPEAR
chr12	57237964	57239179	cluster_1	hiBiv	NDUFA4L2
chr16	55328470	55329439	cluster_1	no_overlap	none
chr17	2049735	2050015	cluster_1	hiBiv	MIR132;MIR212
chr9	93958770	93959249	cluster_1	no_overlap	none
chr14	28767789	28768614	cluster_1	hiBiv	FOXG1
chr14	28765443	28767470	cluster_1	hiBiv	RP11-966I7.1;FOXG1
chr18	57439244	57439727	cluster_1	no_overlap	none
chr13	78605356	78605750	cluster_1	hiBiv	POU4F1
chr10	75398641	75399359	cluster_1	hiBiv	ZNF503-AS2;RP11-399K21.11
chr17	81399715	81400863	cluster_1	hiBiv	RP11-1055B8.7;MIR4740
chr13	112056924	112057741	cluster_1	no_overlap	none
chr15	76339712	76341423	cluster_1	hiBiv	RP11-685G9.2
chr16	55330725	55332302	cluster_1	hiBiv	RP11-26L20.4;RP11-26L20.3
chr19	40603229	40603932	cluster_1	no_overlap	none
chr17	48542926	48543229	cluster_1	hiBiv	HOXB-AS1
chr1	156860325	156860799	cluster_1	hiBiv	INSRR
chr1	155078398	155082707	cluster_1	no_overlap	none
chr11	72240760	72241277	cluster_1	no_overlap	none
chr1	92480592	92481354	cluster_1	no_overlap	none
chr4	146638063	146639365	cluster_1	hiBiv	POU4F2;AC093887.1
chr19	44753888	44755172	cluster_1	no_overlap	none
chr12	130160856	130163446	cluster_1	hiBiv	FZD10-AS1;FZD10
chr17	61412620	61413321	cluster_1	hiBiv	RP11-332H18.4;C17orf82
chr4	41750801	41752195	cluster_1	hiBiv	PHOX2B;RP11-227F19.2
chr17	61452044	61452416	cluster_1	hiBiv	TBX4
chr21	44704447	44704907	cluster_1	no_overlap	none
chr1	145425307	145426404	cluster_1	no_overlap	none
chr2	176136370	176136775	cluster_1	hiBiv	HOXD3;HOXD-AS2
chr12	113477384	113480309	cluster_1	no_overlap	none
chr2	161418791	161419215	cluster_1	no_overlap	none
chr2	63059759	63060342	cluster_1	no_overlap	none
chr19	44753060	44753453	cluster_1	no_overlap	none
chr20	40692751	40693070	cluster_1	no_overlap	none
chr5	139755452	139756630	cluster_1	no_overlap	none
chr14	53951569	53956938	cluster_1	loBiv	BMP4
chr20	64042211	64042759	cluster_1	no_overlap	none
chr20	9515339	9517028	cluster_1	loBiv	LAMP5;RP5-1119D9.4
chr6	28783678	28784027	cluster_1	no_overlap	none
chr22	45978819	45979224	cluster_1	hiBiv	CR536603.1;WNT7B
chr11	122976329	122977993	cluster_1	no_overlap	none
chr4	84497769	84499045	cluster_1	hiBiv	NKX6-1
chr2	44954627	44955667	cluster_1	hiBiv	AC012354.6
chr1	156421889	156422711	cluster_1	loBiv	MIR9-1
chr6	5994309	5994952	cluster_1	no_overlap	none
chr6	1382116	1382612	cluster_1	no_overlap	none
chr2	118858329	118858806	cluster_1	no_overlap	none
chr1	92482628	92486476	cluster_1	hiBiv	GFI1
chr7	1223836	1224689	cluster_1	no_overlap	none
chr4	4852813	4853120	cluster_1	no_overlap	none
chr8	98949498	98949865	cluster_1	no_overlap	none
chr6	10384580	10385376	cluster_1	no_overlap	none
chr18	22167836	22168155	cluster_1	hiBiv	GATA6-AS1;GATA6
chr6	137495618	137496933	cluster_1	hiBiv	OLIG3
chr11	2139102	2139453	cluster_1	hiBiv	IGF2-AS
chr6	28785842	28786624	cluster_1	no_overlap	none
chr9	77015959	77016947	cluster_1	no_overlap	none
chr16	73053197	73054313	cluster_1	no_overlap	none
chr5	88678663	88679050	cluster_1	no_overlap	none
chr4	84483113	84483377	cluster_1	no_overlap	none
chr14	37597885	37598966	cluster_1	hiBiv	FOXA1
chr5	51382303	51383384	cluster_1	hiBiv	ISL1;CTD-2314G24.2
chr19	55451133	55452265	cluster_1	no_overlap	none
chr11	124739140	124739814	cluster_1	hiBiv	NRGN
chr2	72146629	72147465	cluster_1	hiBiv	CYP26B1
chr4	41746114	41746534	cluster_1	hiBiv	RP11-227F19.1
chr7	69597088	69598192	cluster_1	loBiv	RP5-942I16.1;AUTS2
chr7	157691140	157692044	cluster_1	no_overlap	none
chr16	54934456	54935076	cluster_1	hiBiv	CTD-3032H12.2
chr9	77017762	77020000	cluster_1	hiBiv	FOXB2
chr2	72146242	72146554	cluster_1	hiBiv	CYP26B1
chr15	45134889	45135619	cluster_1	no_overlap	none
chr11	72239252	72240514	cluster_1	no_overlap	none
chr9	132588421	132591784	cluster_1	no_overlap	none
chr12	57736866	57737113	cluster_1	hiBiv	TSPAN31
chr2	72144389	72145709	cluster_1	no_overlap	none
chr2	174327927	174329247	cluster_1	hiBiv	AC018470.4
chr4	54091134	54092420	cluster_1	no_overlap	none
chr6	1608736	1608929	cluster_1	hiBiv	FOXC1
chr9	77014774	77015742	cluster_1	no_overlap	none
chr1	50416413	50416789	cluster_1	no_overlap	none
chr1	156923405	156924697	cluster_1	no_overlap	none
chr5	93572624	93573482	cluster_1	no_overlap	none
chr4	41867314	41867574	cluster_1	no_overlap	none
chr2	219002361	219002576	cluster_1	hiBiv	MIR375;AC097468.4
chr7	156999536	157000523	cluster_1	no_overlap	none
chr3	137760496	137760954	cluster_1	no_overlap	none
chr5	88677953	88678454	cluster_1	hiBiv	CTC-467M3.1
chr18	57439933	57440370	cluster_1	no_overlap	none
chr5	174732029	174732619	cluster_1	no_overlap	none
chr14	105487171	105487690	cluster_1	hiBiv	CRIP1
chr5	43000179	43001054	cluster_1	no_overlap	none
chr11	72238843	72239068	cluster_1	no_overlap	none
chr20	21510313	21510689	cluster_1	hiBiv	NKX2-2-AS1
chr19	55440904	55441392	cluster_1	hiBiv	SHISA7
chr13	112056473	112056764	cluster_1	no_overlap	none
chr2	199467042	199467832	cluster_1	no_overlap	none
chr17	38559732	38559979	cluster_1	no_overlap	none
chr20	2691929	2693885	cluster_1	hiBiv	EBF4
chr5	123085769	123091260	cluster_1	hiBiv	PRDM6;AC106786.1
chr2	72143347	72144050	cluster_1	no_overlap	none
chr3	46892158	46892562	cluster_1	no_overlap	none
chr8	96144467	96145257	cluster_1	no_overlap	none
chr2	170714257	170714932	cluster_1	hiBiv	AC007405.2;SP5
chr13	50132736	50133170	cluster_1	no_overlap	none
chr2	72147507	72148574	cluster_1	hiBiv	CYP26B1
chr6	100447178	100448427	cluster_1	no_overlap	none
chr17	68195898	68197710	cluster_1	hiBiv	LOC440461
chr14	94771378	94772157	cluster_1	hiBiv	GSC
chr6	41375391	41375713	cluster_1	no_overlap	none
chr17	49992931	49994132	cluster_1	hiBiv	DLX3
chr5	135489071	135490578	cluster_1	no_overlap	none
chr19	10286968	10287730	cluster_1	loBiv;hiBiv	ICAM4;CTD-2369P2.8
chr6	105991642	105995575	cluster_1	no_overlap	none
chr10	101066289	101068002	cluster_1	no_overlap	none
chr11	124839872	124840221	cluster_1	no_overlap	none
chr7	97022949	97025086	cluster_1	hiBiv	DLX5
chr4	112520520	112521478	cluster_1	no_overlap	none
chr3	147407295	147409179	cluster_1	hiBiv	ZIC4
chr2	176122544	176123071	cluster_1	hiBiv	HOXD9
chr2	156322432	156323257	cluster_1	no_overlap	none
chr8	144337070	144339139	cluster_1	hiBiv	SCRT1
chr1	156844923	156845792	cluster_1	no_overlap	none
chr7	149764487	149765168	cluster_1	no_overlap	none
chr6	10404489	10405622	cluster_1	no_overlap	none
chr5	135027418	135027830	cluster_1	no_overlap	none
chr15	36886300	36886726	cluster_1	hiBiv	RP11-122D10.1
chr18	59264251	59264555	cluster_1	no_overlap	none
chr10	129970436	129970699	cluster_1	no_overlap	none
chr19	12994809	12995393	cluster_1	hiBiv	NFIX
chr10	129959776	129960353	cluster_1	no_overlap	none
chr4	41881151	41882827	cluster_1	hiBiv	LINC00682
chr10	101291105	101291797	cluster_1	no_overlap	none
chr7	101162284	101165516	cluster_1	loBiv	VGF
chr22	20431684	20431909	cluster_1	no_overlap	none
chr18	59275720	59275988	cluster_1	hiBiv	RAX
chr2	170715499	170716604	cluster_1	hiBiv	AC007405.2;SP5
chr4	54108206	54108439	cluster_1	no_overlap	none
chr20	40682589	40683662	cluster_1	no_overlap	none
chr20	64047923	64048987	cluster_1	hiBiv	ZNF512B;SOX18;TCEA2
chr8	22689481	22692216	cluster_1	hiBiv	RP11-459E5.1;EGR3
chr17	49994184	49995164	cluster_1	hiBiv	DLX3;RP11-1094H24.3
chr17	68199007	68200076	cluster_1	hiBiv	LOC440461
chr2	19350933	19351321	cluster_1	no_overlap	none
chr9	77020379	77020873	cluster_1	hiBiv	FOXB2
chr1	23424195	23424759	cluster_1	hiBiv	TCEA3
chr1	112507503	112510525	cluster_1	no_overlap	none
chr2	170814578	170815789	cluster_1	loBiv	GAD1
chr11	16606460	16608421	cluster_1	no_overlap	none
chr14	36647485	36648711	cluster_1	no_overlap	none
chr9	975650	977920	cluster_1	hiBiv	DMRT3
chr5	135491283	135492167	cluster_1	no_overlap	none
chr17	61451693	61451951	cluster_1	hiBiv	TBX4
chr6	41374296	41374528	cluster_1	no_overlap	none
chr5	77629438	77630875	cluster_1	no_overlap	none
chr19	44747092	44749268	cluster_1	loBiv	BCL3
chr19	47417080	47420398	cluster_1	hiBiv	MEIS3
chr1	39671401	39672653	cluster_1	hiBiv	NT5C1A
chr5	77851513	77852304	cluster_1	no_overlap	none
chr17	7844976	7845350	cluster_1	no_overlap	none
chr17	48541234	48542232	cluster_1	hiBiv	HOXB-AS1
chr6	10383438	10384034	cluster_1	no_overlap	none
chr4	54225439	54228181	cluster_1	hiBiv	PDGFRA
chr1	112501683	112502706	cluster_1	no_overlap	none
chr13	94706407	94715046	cluster_1	loBiv	SOX21;SOX21-AS1
chr14	60655142	60658375	cluster_1	hiBiv	SIX1
chr9	113607	114529	cluster_1	no_overlap	none
chr2	156331760	156335267	cluster_1	no_overlap	none
chr8	98939332	98941020	cluster_1	hiBiv	STK3
chr15	36887451	36887986	cluster_1	hiBiv	RP11-122D10.1
chr11	31826335	31827683	cluster_1	no_overlap	none
chr6	149941496	149942440	cluster_1	loBiv	ULBP2
chr4	1856299	1857363	cluster_1	loBiv	LETM1
chr5	77844234	77844696	cluster_1	no_overlap	none
chr16	55323695	55325473	cluster_1	loBiv	IRX6
chr7	5421737	5423883	cluster_1	hiBiv;loBiv	AC093620.5;AC092171.2;TNRC18;RP11-1275H24.2
chr1	23424900	23425355	cluster_1	hiBiv	TCEA3
chr4	785787	786023	cluster_1	no_overlap	none
chr6	1608289	1608589	cluster_1	hiBiv	FOXC1
chr2	170717068	170717282	cluster_1	hiBiv	SP5
chr17	60141269	60142809	cluster_1	hiBiv	CTD-2319I12.5
chr9	21974313	21975909	cluster_1	no_overlap	none
chr15	76338087	76338859	cluster_1	hiBiv	ISL2
chr15	37099730	37103218	cluster_1	hiBiv;loBiv	RP11-128A17.1;MEIS2
chr19	12995992	12996390	cluster_1	hiBiv	NFIX
chr4	84482612	84482956	cluster_1	no_overlap	none
chr11	2137508	2138202	cluster_1	no_overlap	none
chr5	1886708	1887695	cluster_1	hiBiv	IRX4;CTD-2194D22.4
chr7	5424065	5429382	cluster_1	loBiv	TNRC18;RP11-1275H24.2;RP11-1275H24.3;RP11-1275H24.1
chr10	117167633	117168272	cluster_1	hiBiv	MIR3663;RP11-501J20.2
chr1	156927118	156927896	cluster_1	no_overlap	none
chr4	84499083	84499463	cluster_1	hiBiv	NKX6-1
chr1	940434	941688	cluster_1	no_overlap	none
chr5	159098936	159099550	cluster_1	hiBiv	EBF1;RP11-175K6.1
chr5	159099985	159100352	cluster_1	hiBiv	EBF1;RP11-175K6.1
chr17	48719043	48719431	cluster_1	no_overlap	none
chr10	129959415	129959668	cluster_1	no_overlap	none
chr5	73446762	73447203	cluster_1	hiBiv	RP11-79P5.2;AC099522.1;FOXD1
chr14	56814362	56814848	cluster_1	loBiv	OTX2-AS1
chr5	88675890	88676610	cluster_1	hiBiv	CTC-467M3.1
chr16	54930689	54934002	cluster_1	loBiv;hiBiv	CRNDE;IRX5;CTD-3032H12.2
chr20	46031450	46031643	cluster_1	no_overlap	none
chr5	159100472	159101290	cluster_1	hiBiv	EBF1;RP11-175K6.1
chr1	220878933	220880073	cluster_1	hiBiv	HLX;HLA-AS1
chr8	53876582	53878079	cluster_1	hiBiv	RP11-1070A24.2
chr12	114414487	114414897	cluster_1	no_overlap	none
chr2	219002686	219003265	cluster_1	hiBiv	MIR375;AC097468.4
chr10	123133237	123134121	cluster_1	hiBiv	HMX3
chr17	81386736	81387578	cluster_1	no_overlap	none
chr12	49548859	49549770	cluster_1	no_overlap	none
chr18	47262722	47264633	cluster_1	no_overlap	none
chr17	2058799	2059035	cluster_1	no_overlap	none
chr13	94702061	94704757	cluster_1	hiBiv	LINC00391
chr1	200038167	200038800	cluster_1	no_overlap	none
chr1	47432596	47432921	cluster_1	hiBiv	FOXD2-AS1
chr5	174732844	174733638	cluster_1	no_overlap	none
chr11	124839125	124839761	cluster_1	no_overlap	none
chr1	200034998	200036926	cluster_1	no_overlap	none
chr15	89416567	89417059	cluster_1	no_overlap	none
chr19	10430512	10431420	cluster_1	no_overlap	none
chr1	228059676	228061429	cluster_1	no_overlap	none
chr13	78595445	78597204	cluster_1	hiBiv	RP11-52L5.6
chr14	37599370	37600465	cluster_1	hiBiv	FOXA1
chr12	57239320	57241014	cluster_1	hiBiv	NDUFA4L2
chr3	147418712	147420191	cluster_1	no_overlap	none
chr2	72148668	72150433	cluster_1	hiBiv	CYP26B1
chr7	151251210	151253400	cluster_1	loBiv	RP5-1070G24.2
chr16	86578447	86579209	cluster_1	no_overlap	none
chr8	54466114	54467546	cluster_1	no_overlap	none
chr20	9507634	9508118	cluster_1	no_overlap	none
chr1	35576444	35578804	cluster_1	hiBiv	RP4-728D4.2
chr14	94768357	94770414	cluster_1	hiBiv	GSC
chr10	129970809	129971265	cluster_1	no_overlap	none
chr7	149771315	149774692	cluster_1	loBiv	ZNF467
chr11	16605109	16606165	cluster_1	no_overlap	none
chr16	54935120	54938903	cluster_1	hiBiv	CTD-3032H12.2;CTD-3032H12.1
chr1	23367572	23368366	cluster_1	hiBiv	C1orf213;ZNF436;Y_RNA
chr10	101291917	101293449	cluster_1	no_overlap	none
chr6	137487149	137490481	cluster_1	no_overlap	none
chr1	24928546	24930902	cluster_1	no_overlap	none
chr6	41371669	41372395	cluster_1	no_overlap	none
chr1	24927366	24927698	cluster_1	no_overlap	none
chr1	220893709	220895061	cluster_1	no_overlap	none
chr2	176187971	176188455	cluster_1	hiBiv	HOXD1;HOXD-AS1
chr1	90706712	90707433	cluster_1	no_overlap	none
chr6	10403560	10404158	cluster_1	no_overlap	none
chr9	34628425	34629617	cluster_1	hiBiv	ARID3C
chr2	104852159	104853868	cluster_1	loBiv;hiBiv	AC018730.1;RP11-13J10.1;POU3F3
chr4	41866291	41867169	cluster_1	no_overlap	none
chr21	44931250	44932248	cluster_1	hiBiv	ITGB2
chr1	35572810	35574257	cluster_1	hiBiv	TFAP2E
chr12	49332737	49333510	cluster_1	no_overlap	none
chr19	46495494	46495917	cluster_1	loBiv	AC011484.1;PNMAL2
chr20	21521448	21523580	cluster_1	no_overlap	none
chr17	38558428	38559556	cluster_1	no_overlap	none
chr1	147072142	147073683	cluster_1	no_overlap	none
chr19	1775185	1775498	cluster_1	no_overlap	none
chr3	147369377	147369838	cluster_1	no_overlap	none
chr6	84768551	84769181	cluster_1	no_overlap	none
chr2	20672468	20672800	cluster_1	no_overlap	none
chr1	92486526	92487228	cluster_1	hiBiv	GFI1
chr1	24926855	24927251	cluster_1	no_overlap	none
chr16	67178185	67178880	cluster_1	no_overlap	none
chr16	54283736	54288560	cluster_1	hiBiv	IRX3
chr5	88691914	88693043	cluster_1	hiBiv	LINC00461;CTC-467M3.2;CTC-467M3.3
chr4	173499761	173502186	cluster_1	no_overlap	none
chr1	24931333	24932290	cluster_1	no_overlap	none
chr19	46492933	46494236	cluster_1	loBiv	AC011484.1
chr1	200034654	200034939	cluster_1	no_overlap	none
chr2	104854073	104854576	cluster_1	loBiv;hiBiv	AC018730.1;RP11-13J10.1;POU3F3
chr20	46031759	46032502	cluster_1	no_overlap	none
chr1	155084943	155086118	cluster_1	no_overlap	none
chr19	40601239	40602149	cluster_1	no_overlap	none
chr19	46489501	46490459	cluster_1	no_overlap	none
chr8	22130582	22131087	cluster_1	no_overlap	none
chr1	170663823	170664998	cluster_1	hiBiv	PRRX1
chr17	79843754	79844741	cluster_1	no_overlap	none
chr2	104857156	104857537	cluster_1	hiBiv	POU3F3
chr5	55232188	55234588	cluster_1	hiBiv	CCNO;RP11-506H20.1
chr5	55222992	55223440	cluster_1	no_overlap	none
chr15	36888094	36889039	cluster_1	hiBiv	RP11-122D10.1
chr18	57440407	57441955	cluster_1	no_overlap	none
chr17	36928188	36928399	cluster_1	no_overlap	none
chr12	57609140	57612567	cluster_1	loBiv	ARHGEF25
chr10	129958949	129959347	cluster_1	no_overlap	none
chr12	102964700	102965098	cluster_1	no_overlap	none
chr1	200034021	200034515	cluster_1	no_overlap	none
chr10	75397335	75397625	cluster_1	no_overlap	none
chr3	158102594	158104241	cluster_1	hiBiv	RSRC1
chr1	23368443	23369756	cluster_1	hiBiv	C1orf213;ZNF436;Y_RNA
chr5	88674032	88675850	cluster_1	hiBiv	CTC-467M3.1
chr7	151248936	151249645	cluster_1	loBiv	RP5-1070G24.2
chr3	46892740	46893176	cluster_1	no_overlap	none
chr2	222290272	222291243	cluster_1	no_overlap	none
chr19	44756969	44757428	cluster_1	no_overlap	none
chr16	86579272	86579840	cluster_1	no_overlap	none
chr6	98843916	98844168	cluster_1	no_overlap	none
chr11	2137067	2137326	cluster_1	no_overlap	none
chr15	76345605	76347967	cluster_1	hiBiv	RP11-685G9.4
chr19	55440527	55440845	cluster_1	no_overlap	none
chr8	26512254	26515135	cluster_1	hiBiv	PNMA2;DPYSL2
chr5	146344609	146346482	cluster_1	no_overlap	none
chr1	145957172	145958146	cluster_1	loBiv	LIX1L
chr14	56801127	56813260	cluster_1	loBiv	RP11-1085N6.6;OTX2;OTX2-AS1
chr2	104871872	104874061	cluster_1	hiBiv	AC018730.3
chr9	99828031	99828326	cluster_1	no_overlap	none
chr3	75670270	75673239	cluster_1	no_overlap	none
chr12	57242495	57243122	cluster_1	hiBiv	NDUFA4L2
chr15	36879917	36880952	cluster_1	no_overlap	none
chr9	971352	973175	cluster_1	no_overlap	none
chr2	176080445	176081156	cluster_1	no_overlap	none
chr8	53878740	53883004	cluster_1	no_overlap	none
chr17	7841018	7844852	cluster_1	loBiv	KDM6B
chr1	145958201	145958447	cluster_1	loBiv	LIX1L
chr15	41510880	41511079	cluster_1	no_overlap	none
chr17	14301053	14305057	cluster_1	hiBiv;loBiv	HS3ST3B1;RP11-214O1.2
chr7	151248169	151248762	cluster_1	loBiv	RP5-1070G24.2
chr18	908198	908714	cluster_1	hiBiv	RP11-672L10.2;RP11-672L10.3
chr20	64049128	64049529	cluster_1	hiBiv	ZNF512B;SOX18;TCEA2
chr12	53750783	53752388	cluster_1	hiBiv	RP11-686F15.3
chr6	149963158	149965602	cluster_1	loBiv	ULBP1
chr19	49064613	49065926	cluster_1	loBiv	CTB-60B18.18;NTF4
chr1	90835869	90836643	cluster_1	no_overlap	none
chr5	77852356	77853167	cluster_1	no_overlap	none
chr1	941807	942606	cluster_1	no_overlap	none
chr12	57243161	57243800	cluster_1	no_overlap	none
chr7	5420658	5421173	cluster_1	hiBiv	AC093620.5;AC092171.2
chr9	41074047	41074928	cluster_1	no_overlap	none
chr9	99828480	99829239	cluster_1	no_overlap	none
chr6	98827336	98829257	cluster_1	no_overlap	none
chr2	19350366	19350573	cluster_1	loBiv	MIR4757
chr5	3591000	3591759	cluster_1	no_overlap	none
chr19	41939830	41941148	cluster_1	no_overlap	none
chr9	99820051	99825996	cluster_1	loBiv	RP11-554F20.1;NR4A3
chr17	48718506	48718728	cluster_1	no_overlap	none
chr15	28099418	28100023	cluster_1	loBiv	OCA2
chr11	32426178	32427434	cluster_1	no_overlap	none
chr1	145960004	145963129	cluster_1	loBiv	ANKRD34A;POLR3GL
chr4	84499591	84500140	cluster_1	hiBiv	NKX6-1
chr1	156420079	156421755	cluster_1	loBiv	MIR9-1
chr3	138949313	138950538	cluster_1	no_overlap	none
chr18	908825	909805	cluster_1	hiBiv	RP11-672L10.3
chr22	19714007	19715020	cluster_1	loBiv	5-Sep
chr17	17681333	17683460	cluster_1	hiBiv	RAI1
chr2	104854621	104855262	cluster_1	loBiv;hiBiv	AC018730.1;RP11-13J10.1;POU3F3
chr10	129971352	129971674	cluster_1	no_overlap	none
chr9	122213554	122214723	cluster_1	no_overlap	none
chr14	36646834	36647447	cluster_1	no_overlap	none
chr2	144513639	144514116	cluster_1	no_overlap	none
chr13	78607149	78608008	cluster_1	no_overlap	none
chr1	24934499	24934730	cluster_1	no_overlap	none
chr16	73066259	73066519	cluster_1	no_overlap	none
chr1	213982336	213984162	cluster_1	hiBiv	PROX1
chr17	39617350	39618921	cluster_1	loBiv	AC087491.2
chr2	199468774	199469586	cluster_1	hiBiv	SATB2
chr14	28774689	28774917	cluster_1	hiBiv	C14orf23
chr11	122983597	122985258	cluster_1	hiBiv	BSX
chr18	904313	908154	cluster_1	hiBiv	ADCYAP1;RP11-672L10.2;RP11-672L10.3
chr19	55376786	55377202	cluster_1	loBiv	TMEM190;CTD-2105E13.15
chr15	32342989	32343205	cluster_1	no_overlap	none
chr2	144515607	144518622	cluster_1	hiBiv	ZEB2-AS1
chr10	117168331	117169017	cluster_1	hiBiv	MIR3663;RP11-501J20.2
chr11	20162902	20164555	cluster_1	no_overlap	none
chr1	213984968	213986073	cluster_1	hiBiv	PROX1;PROX1-AS1
chr7	151166757	151168346	cluster_1	no_overlap	none
chr19	40600871	40601129	cluster_1	no_overlap	none
chr16	54282556	54283323	cluster_1	no_overlap	none
chr15	32342172	32342671	cluster_1	no_overlap	none
chr9	93960505	93960826	cluster_1	no_overlap	none
chr5	2747282	2753952	cluster_1	loBiv	C5orf38;IRX2
chr20	57263912	57267440	cluster_1	hiBiv	BMP7;RP4-813D12.3
chr19	55452368	55452910	cluster_1	no_overlap	none
chr7	155448794	155450047	cluster_1	no_overlap	none
chr1	90706217	90706582	cluster_1	no_overlap	none
chr5	73447496	73447907	cluster_1	hiBiv	RP11-79P5.2;AC099522.1;FOXD1
chr1	197921106	197921980	cluster_1	no_overlap	none
chr10	8060590	8060913	cluster_1	no_overlap	none
chr15	45111805	45113382	cluster_1	hiBiv	DUOXA2;DUOX2
chr6	170293799	170294203	cluster_1	no_overlap	none
chr5	73299103	73300195	cluster_1	no_overlap	none
chr10	22340061	22341293	cluster_1	hiBiv	RP11-573G6.10
chr5	43034454	43034809	cluster_1	loBiv	CTD-2035E11.4
chr1	170661007	170662734	cluster_1	hiBiv	PRRX1
chr2	170718008	170718741	cluster_1	no_overlap	none
chr1	220878377	220878860	cluster_1	hiBiv	HLX;HLA-AS1
chr2	176079016	176079630	cluster_1	no_overlap	none
chr5	77644581	77645233	cluster_1	no_overlap	none
chr5	93569819	93571278	cluster_1	no_overlap	none
chr4	108166095	108169819	cluster_1	hiBiv	LEF1-AS1;LEF1
chr20	21713633	21713932	cluster_1	no_overlap	none
chr6	84766170	84767392	cluster_1	hiBiv	TBX18
chr16	693774	696173	cluster_1	no_overlap	none
chr17	14300138	14300866	cluster_1	hiBiv	HS3ST3B1
chr4	110636192	110638160	cluster_1	no_overlap	none
chr5	88672899	88673549	cluster_1	no_overlap	none
chr8	23714165	23715117	cluster_1	no_overlap	none
chr17	44966888	44967809	cluster_1	hiBiv	C1QL1
chr4	54229161	54229455	cluster_1	hiBiv	PDGFRA
chr11	16604024	16605023	cluster_1	no_overlap	none
chr1	145964098	145964620	cluster_1	loBiv	ANKRD34A;POLR3GL
chr2	174342202	174342697	cluster_1	no_overlap	none
chr14	56816298	56818067	cluster_1	no_overlap	none
chr17	44967888	44968382	cluster_1	hiBiv	C1QL1
chr6	137496996	137498616	cluster_1	no_overlap	none
chr6	28809597	28811185	cluster_1	no_overlap	none
chr10	92695573	92696711	cluster_1	no_overlap	none
chr10	8033884	8034612	cluster_1	no_overlap	none
chr1	46533082	46533774	cluster_1	no_overlap	none
chr11	76207857	76211354	cluster_1	hiBiv	WNT11
chr10	100709765	100710649	cluster_1	no_overlap	none
chr1	228059062	228059612	cluster_1	no_overlap	none
chr2	74552989	74555847	cluster_1	loBiv	LOXL3
chr19	55377456	55378382	cluster_1	loBiv	TMEM190;CTD-2105E13.15
chr6	149938579	149939075	cluster_1	no_overlap	none
chr6	108176141	108176866	cluster_1	no_overlap	none
chr21	36710090	36711161	cluster_1	no_overlap	none
chr8	64579983	64582378	cluster_1	hiBiv	BHLHE22;RP11-21C4.1
chr8	143431159	143431533	cluster_1	hiBiv	MAFA
chr15	55741455	55744093	cluster_1	hiBiv	PRTG
chr16	73066573	73067160	cluster_1	no_overlap	none
chr5	88672198	88672440	cluster_1	no_overlap	none
chr1	90730448	90731042	cluster_1	no_overlap	none
chr5	77645329	77645624	cluster_1	no_overlap	none
chr5	73298577	73299046	cluster_1	no_overlap	none
chr5	43007139	43009327	cluster_1	loBiv	CTD-2201E18.5
chr5	88671820	88672109	cluster_1	no_overlap	none
chr19	10416016	10416671	cluster_1	loBiv	PDE4A
chr18	57429806	57430707	cluster_1	no_overlap	none
chr1	26155039	26155444	cluster_1	no_overlap	none
chr22	22168717	22168940	cluster_1	no_overlap	none
chr11	62544547	62547978	cluster_1	hiBiv	RP11-864I4.4
chr11	76205645	76207158	cluster_1	no_overlap	none
chr4	54229707	54230314	cluster_1	hiBiv	PDGFRA
chr12	27970338	27971492	cluster_1	hiBiv	PTHLH
chr12	57737286	57739358	cluster_1	hiBiv	TSPAN31
chr1	228007056	228007630	cluster_1	hiBiv	WNT3A
chr4	190018325	190018572	cluster_1	no_overlap	none
chr10	22341375	22341631	cluster_1	hiBiv	RP11-573G6.10
chr17	7851296	7851859	cluster_1	no_overlap	none
chr1	90834760	90835289	cluster_1	no_overlap	none
chr4	190017263	190018262	cluster_1	no_overlap	none
chr5	140111374	140111698	cluster_1	no_overlap	none
chr19	47427508	47429251	cluster_1	no_overlap	none
chr17	8079164	8080109	cluster_1	loBiv	AC129492.6
chr7	151245031	151246138	cluster_1	no_overlap	none
chr10	86366166	86367809	cluster_1	hiBiv	GRID1
chr1	228006072	228006886	cluster_1	hiBiv	WNT3A
chr4	1854994	1856189	cluster_1	loBiv	LETM1
chr1	3062863	3063989	cluster_1	hiBiv	AL008733.1
chr17	80478558	80479279	cluster_1	hiBiv	NPTX1
chr1	942700	943161	cluster_1	no_overlap	none
chr21	41768878	41769273	cluster_1	hiBiv	RIPK4
chr21	41767867	41768779	cluster_1	hiBiv	RIPK4
chr10	123132768	123133085	cluster_1	no_overlap	none
chr1	145964665	145965311	cluster_1	loBiv	ANKRD34A;POLR3GL
chr13	78608601	78609023	cluster_1	no_overlap	none
chr12	50056924	50058194	cluster_1	loBiv	ASIC1
chr15	41511287	41511752	cluster_1	no_overlap	none
chr4	190019229	190019682	cluster_1	no_overlap	none
chr16	56675528	56676539	cluster_1	no_overlap	none
chr16	86566744	86567759	cluster_1	hiBiv	FOXC2;RP11-463O9.5
chr12	27969395	27970262	cluster_1	no_overlap	none
chr19	49436526	49437109	cluster_1	no_overlap	none
chr8	22140948	22142569	cluster_1	loBiv	REEP4
chr17	14299269	14299974	cluster_1	hiBiv	RP11-214O1.1;HS3ST3B1
chr10	101283770	101284815	cluster_1	no_overlap	none
chr8	98951252	98951493	cluster_1	no_overlap	none
chr19	40609433	40610110	cluster_1	no_overlap	none
chr17	49901816	49902470	cluster_1	no_overlap	none
chr17	80476033	80476388	cluster_1	hiBiv	NPTX1
chr1	180228686	180232542	cluster_1	hiBiv	LHX4
chr10	92688722	92693021	cluster_1	loBiv	HHEX
chr12	53756992	53757261	cluster_1	no_overlap	none
chr9	77012190	77012877	cluster_1	no_overlap	none
chr6	1606578	1608052	cluster_1	no_overlap	none
chr11	20208517	20208832	cluster_1	no_overlap	none
chr16	54281744	54282375	cluster_1	no_overlap	none
chr12	102965136	102965993	cluster_1	no_overlap	none
chr4	1407576	1408121	cluster_1	hiBiv	NKX1-1
chr5	43009369	43009614	cluster_1	loBiv	CTD-2201E18.5
chr19	46638787	46640227	cluster_1	no_overlap	none
chr14	36524929	36525599	cluster_1	no_overlap	none
chr4	190020076	190021568	cluster_1	no_overlap	none
chr11	20157684	20157940	cluster_1	no_overlap	none
chr5	140106864	140109069	cluster_1	loBiv	PURA;LINC01024
chr5	43017126	43018620	cluster_1	hiBiv	CTD-2035E11.3
chr15	67838488	67841445	cluster_1	loBiv	RP11-34F13.2;RNU6-1
chr12	27968836	27969298	cluster_1	no_overlap	none
chr2	170813130	170814283	cluster_1	loBiv	GAD1
chr7	96989628	96990159	cluster_1	no_overlap	none
chr10	75395529	75397139	cluster_1	no_overlap	none
chr8	37699375	37699988	cluster_1	no_overlap	none
chr15	52789808	52791725	cluster_1	hiBiv	ONECUT1
chr3	64684452	64687068	cluster_1	loBiv	ADAMTS9-AS2;ADAMTS9
chr12	50050123	50051453	cluster_1	no_overlap	none
chr2	174325392	174327721	cluster_1	hiBiv	AC018470.4
chr8	37694562	37698948	cluster_1	loBiv	ZNF703
chr10	129972201	129972667	cluster_1	no_overlap	none
chr16	54288870	54292003	cluster_1	no_overlap	none
chr14	36666459	36666858	cluster_1	no_overlap	none
chr14	37583225	37583853	cluster_1	no_overlap	none
chr6	98844632	98845886	cluster_1	no_overlap	none
chr6	170294992	170295887	cluster_1	no_overlap	none
chr17	7837105	7838289	cluster_1	loBiv	KDM6B
chr8	96160166	96162200	cluster_1	hiBiv	GDF6
chr4	54230521	54232784	cluster_1	hiBiv	PDGFRA
chr19	49425717	49426339	cluster_1	hiBiv	CTD-3148I10.1
chr11	17718581	17719405	cluster_1	hiBiv	MYOD1
chr13	21671107	21671791	cluster_1	hiBiv	FGF9
chr12	27974619	27975945	cluster_1	hiBiv	PTHLH
chr1	180233464	180233743	cluster_1	no_overlap	none
chr19	44757549	44758659	cluster_1	no_overlap	none
chr7	97026077	97026477	cluster_1	hiBiv	DLX5
chr5	73448130	73449199	cluster_1	hiBiv	RP11-79P5.2;AC099522.1;FOXD1
chr5	140112672	140115378	cluster_1	no_overlap	none
chr13	21671904	21672298	cluster_1	hiBiv	FGF9
chr6	37697034	37699739	cluster_1	hiBiv	MDGA1
chr2	144518682	144519192	cluster_1	hiBiv	ZEB2-AS1
chr17	7835665	7836923	cluster_1	no_overlap	none
chr21	41765684	41767675	cluster_1	hiBiv	RIPK4
chr17	49909923	49911115	cluster_1	no_overlap	none
chr1	26161405	26161915	cluster_1	no_overlap	none
chr12	102950587	102951509	cluster_1	no_overlap	none
chr13	21668563	21671011	cluster_1	hiBiv	FGF9
chr11	17719536	17720924	cluster_1	hiBiv	MYOD1
chr15	52794635	52794936	cluster_1	no_overlap	none
chr22	50756803	50757490	cluster_1	no_overlap	none
chr2	176189230	176189455	cluster_1	hiBiv	HOXD1;HOXD-AS1
chr2	45013186	45013653	cluster_1	hiBiv	AC093702.1
chr16	67149751	67151531	cluster_1	loBiv	B3GNT9
chr9	77022708	77023365	cluster_1	no_overlap	none
chr5	132822722	132823702	cluster_1	no_overlap	none
chr7	157693188	157693730	cluster_1	no_overlap	none
chr1	50430283	50431102	cluster_1	no_overlap	none
chr4	54108910	54110362	cluster_1	no_overlap	none
chr13	27954131	27954667	cluster_1	hiBiv	LINC00543
chr5	73436918	73438045	cluster_1	no_overlap	none
chr4	8891237	8892483	cluster_1	no_overlap	none
chr1	145430900	145431167	cluster_1	no_overlap	none
chr1	118979875	118980395	cluster_1	no_overlap	none
chr4	93831949	93832461	cluster_1	no_overlap	none
chr3	147420978	147422081	cluster_1	no_overlap	none
chr6	10425494	10427024	cluster_1	hiBiv	RP1-290I10.3
chr17	79789252	79789994	cluster_1	no_overlap	none
chr5	37835802	37841095	cluster_1	hiBiv	GDNF;GDNF-AS1
chr1	203304662	203305325	cluster_1	hiBiv	RP11-134P9.1;BTG2
chr17	14296941	14298941	cluster_1	hiBiv	RP11-214O1.1
chr6	28788736	28790753	cluster_1	no_overlap	none
chr10	22333845	22337329	cluster_1	hiBiv	RP11-573G6.9;RP11-573G6.8
chr11	17721025	17721597	cluster_1	hiBiv	MYOD1
chr13	21673167	21675932	cluster_1	hiBiv	FGF9
chr15	76336750	76337155	cluster_1	hiBiv	ISL2
chr3	138935742	138936333	cluster_1	no_overlap	none
chr3	158097244	158098548	cluster_1	no_overlap	none
chr21	41762646	41762986	cluster_1	no_overlap	none
chr5	88693347	88694361	cluster_1	hiBiv	CTC-467M3.2;CTC-467M3.3
chr4	110611608	110612106	cluster_1	no_overlap	none
chr10	117552013	117552302	cluster_1	no_overlap	none
chr6	37695877	37696955	cluster_1	no_overlap	none
chr4	190014613	190016480	cluster_1	no_overlap	none
chr6	149990696	149991135	cluster_1	no_overlap	none
chr1	203305431	203306711	cluster_1	hiBiv	RP11-134P9.1;BTG2
chr17	37742887	37743161	cluster_1	no_overlap	none
chr16	180498	180846	cluster_1	hiBiv;loBiv	Y_RNA;HBQ1
chr7	8433243	8435866	cluster_1	hiBiv	NXPH1
chr5	139746405	139748522	cluster_1	loBiv	CTB-35F21.2
chr17	8080159	8081272	cluster_1	loBiv	AC129492.6
chr17	37743620	37744046	cluster_1	loBiv	RP11-115K3.1;HNF1B
chr19	50692940	50693207	cluster_1	no_overlap	none
chr5	88667512	88668240	cluster_1	no_overlap	none
chr13	78609092	78610312	cluster_1	no_overlap	none
chr22	20436110	20436375	cluster_1	loBiv	SCARF2
chr1	145431219	145431897	cluster_1	no_overlap	none
chr21	33070145	33071364	cluster_1	hiBiv	OLIG1;AP000282.2
chr11	1547800	1548884	cluster_1	no_overlap	none
chr7	20782456	20788283	cluster_1	loBiv	SP8
chr10	129972704	129973110	cluster_1	no_overlap	none
chr17	37741693	37742711	cluster_1	no_overlap	none
chr11	64035734	64037139	cluster_1	hiBiv	RP11-21A7A.2
chr17	37744154	37745757	cluster_1	loBiv	RP11-115K3.1;HNF1B
chr5	123099112	123100414	cluster_1	no_overlap	none
chr12	27976066	27976389	cluster_1	no_overlap	none
chr9	117946	118618	cluster_1	no_overlap	none
chr2	74548177	74550133	cluster_1	loBiv	DOK1
chr9	21994536	21996634	cluster_1	loBiv	CDKN2B-AS1;CDKN2A;RP11-149I2.4
chr15	37106592	37107818	cluster_1	no_overlap	none
chr8	54453283	54455194	cluster_1	no_overlap	none
chr2	199470660	199471549	cluster_1	hiBiv	SATB2
chr1	26162079	26162650	cluster_1	no_overlap	none
chr11	65584645	65585252	cluster_1	no_overlap	none
chr4	108171127	108173976	cluster_1	no_overlap	none
chr1	170660156	170660651	cluster_1	no_overlap	none
chr17	44968485	44970975	cluster_1	hiBiv	C1QL1
chr1	200038843	200043666	cluster_1	no_overlap	none
chr19	13865430	13866266	cluster_1	no_overlap	none
chr10	23173911	23174495	cluster_1	no_overlap	none
chr5	174721247	174721838	cluster_1	no_overlap	none
chr4	80263591	80264087	cluster_1	no_overlap	none
chr11	118145538	118146310	cluster_1	no_overlap	none
chr19	50693256	50693914	cluster_1	no_overlap	none
chr1	180234482	180236603	cluster_1	no_overlap	none
chr13	112053637	112054235	cluster_1	hiBiv	SNORD44
chr6	50849434	50851277	cluster_1	no_overlap	none
chr4	13522198	13522814	cluster_1	no_overlap	none
chr19	50556900	50557279	cluster_1	no_overlap	none
chr6	28807883	28808915	cluster_1	no_overlap	none
chr7	1666214	1667962	cluster_1	no_overlap	none
chr11	124761805	124762353	cluster_1	hiBiv	ESAM
chr7	1665670	1666144	cluster_1	no_overlap	none
chr20	21714063	21715162	cluster_1	no_overlap	none
chr4	997065	997907	cluster_1	no_overlap	none
chr5	159104176	159105269	cluster_1	no_overlap	none
chr19	1466951	1467536	cluster_1	no_overlap	none
chr7	1668978	1669249	cluster_1	no_overlap	none
chr11	20155887	20157617	cluster_1	no_overlap	none
chr16	180981	181280	cluster_1	loBiv	HBQ1
chr7	1664884	1665574	cluster_1	no_overlap	none
chr7	1669437	1671154	cluster_1	no_overlap	none
chr7	1663729	1664750	cluster_1	no_overlap	none
chr12	49089707	49090164	cluster_1	hiBiv	RP11-386G11.8
chr14	101563453	101563731	cluster_1	no_overlap	none
chr18	22164952	22165602	cluster_1	no_overlap	none
chr14	101563786	101565400	cluster_1	no_overlap	none
chr6	28813877	28814852	cluster_1	no_overlap	none
chr20	20366744	20372330	cluster_1	hiBiv	INSM1
chr10	86365161	86366010	cluster_1	hiBiv	GRID1
chr4	80182922	80185724	cluster_1	hiBiv	PRDM8
chr4	8892633	8893111	cluster_1	no_overlap	none
chr16	54938949	54940294	cluster_1	hiBiv	CTD-3032H12.1
chr1	213978998	213980964	cluster_1	no_overlap	none
chr4	112523206	112523785	cluster_1	no_overlap	none
chr6	30466317	30467158	cluster_1	no_overlap	none
chr19	50694178	50694808	cluster_1	no_overlap	none
chr5	174735522	174736219	cluster_1	no_overlap	none
chr13	27953648	27953884	cluster_1	hiBiv	LINC00543
chr6	50819768	50820928	cluster_1	hiBiv	TFAP2B
chr2	66445543	66447154	cluster_1	no_overlap	none
chr4	80265763	80267454	cluster_1	hiBiv	FGF5
chr11	128891339	128891902	cluster_1	hiBiv	KCNJ5
chr5	73435788	73436771	cluster_1	no_overlap	none
chr20	20362575	20365735	cluster_1	no_overlap	none
chr14	101560852	101561249	cluster_1	hiBiv	DIO3OS;DIO3
chr9	129178406	129178660	cluster_1	loBiv;hiBiv	RP11-247A12.2;IER5L
chr3	184602164	184602835	cluster_1	no_overlap	none
chr7	122299409	122301623	cluster_1	no_overlap	none
chr15	63501488	63501837	cluster_1	no_overlap	none
chr3	64687177	64689208	cluster_1	loBiv	ADAMTS9
chr2	156319473	156321371	cluster_1	no_overlap	none
chr16	54929312	54930648	cluster_1	loBiv	CRNDE;IRX5
chr5	37834261	37835702	cluster_1	no_overlap	none
chr6	35212971	35215209	cluster_1	loBiv	SCUBE3
chr2	144519581	144520351	cluster_1	hiBiv	ZEB2-AS1
chr4	93827102	93830699	cluster_1	loBiv	ATOH1
chr17	8062113	8064435	cluster_1	no_overlap	none
chr9	129177627	129178289	cluster_1	loBiv;hiBiv	RP11-247A12.8;RP11-247A12.2;IER5L
chr21	41760961	41762462	cluster_1	no_overlap	none
chr14	101560611	101560813	cluster_1	hiBiv	DIO3OS;DIO3
chr9	137156394	137157082	cluster_1	no_overlap	none
chr2	219060825	219061600	cluster_1	hiBiv	IHH
chr17	2023922	2024432	cluster_1	hiBiv	CTD-2545H1.1;RTN4RL1
chr16	86565987	86566201	cluster_1	hiBiv	FOXC2;RP11-463O9.5
chr9	970252	971150	cluster_1	no_overlap	none
chr14	28759372	28760072	cluster_1	no_overlap	none
chr17	7833425	7835601	cluster_1	no_overlap	none
chr16	1917628	1919132	cluster_1	no_overlap	none
chr13	112071553	112072620	cluster_1	no_overlap	none
chr19	1470266	1471479	cluster_1	no_overlap	none
chr14	36666997	36667385	cluster_1	no_overlap	none
chr9	34619754	34620883	cluster_1	no_overlap	none
chr6	99588775	99589377	cluster_1	no_overlap	none
chr14	28778246	28778450	cluster_1	no_overlap	none
chr6	170296179	170296679	cluster_1	no_overlap	none
chr10	23173063	23173575	cluster_1	no_overlap	none
chr20	64039222	64039554	cluster_1	no_overlap	none
chr9	129174301	129177438	cluster_1	loBiv;hiBiv	RP11-247A12.8;RP11-247A12.2;IER5L
chr14	101559629	101560426	cluster_1	hiBiv	DIO3OS;DIO3
chr13	27820183	27821209	cluster_1	no_overlap	none
chr1	180236738	180237102	cluster_1	no_overlap	none
chr7	157693882	157694170	cluster_1	no_overlap	none
chr4	93834133	93835380	cluster_1	no_overlap	none
chr1	50967809	50970475	cluster_1	no_overlap	none
chr12	49296799	49297150	cluster_1	no_overlap	none
chr1	119008531	119008784	cluster_1	no_overlap	none
chr17	74859467	74859944	cluster_1	hiBiv	GRIN2C
chr3	169660783	169664465	cluster_1	hiBiv	MECOM
chr10	117553263	117553538	cluster_1	no_overlap	none
chr11	64035129	64035553	cluster_1	hiBiv	RP11-21A7A.2
chr15	96322842	96323490	cluster_1	no_overlap	none
chr20	2749791	2751745	cluster_1	no_overlap	none
chr12	49093986	49094396	cluster_1	hiBiv	DHH
chr10	86362722	86364127	cluster_1	no_overlap	none
chr10	101059652	101060113	cluster_1	loBiv;hiBiv	RP11-108L7.15;KAZALD1
chr20	21099780	21104120	cluster_1	no_overlap	none
chr12	49094477	49094793	cluster_1	hiBiv	DHH
chr11	8266784	8269393	cluster_1	hiBiv	LMO1
chr9	132592219	132592726	cluster_1	no_overlap	none
chr17	2024833	2025905	cluster_1	hiBiv	CTD-2545H1.1;RTN4RL1
chr2	222318049	222321094	cluster_1	hiBiv	AC010980.2;RP11-384O8.1
chr15	52795130	52795715	cluster_1	no_overlap	none
chr13	78594277	78594587	cluster_1	hiBiv	RP11-52L5.6
chr12	49094889	49095234	cluster_1	hiBiv	DHH
chr19	10432097	10432449	cluster_1	no_overlap	none
chr17	36948168	36950415	cluster_1	no_overlap	none
chr6	133891059	133892062	cluster_1	loBiv;hiBiv	TCF21;RP3-323P13.2
chr19	50695458	50696206	cluster_1	no_overlap	none
chr1	118978980	118979803	cluster_1	no_overlap	none
chr20	21105204	21106914	cluster_1	hiBiv	LINC00237
chr9	129488142	129489429	cluster_1	no_overlap	none
chr6	133893002	133893444	cluster_1	hiBiv	RP3-323P13.2
chr5	88666838	88667243	cluster_1	no_overlap	none
chr6	26748729	26750280	cluster_1	no_overlap	none
chr19	13094875	13096802	cluster_1	no_overlap	none
chr20	21104648	21104999	cluster_1	hiBiv	LINC00237
chr12	49295317	49295595	cluster_1	no_overlap	none
chr21	44920030	44920428	cluster_1	loBiv	ITGB2-AS1
chr6	133888697	133890415	cluster_1	loBiv;hiBiv	TCF21;RP3-323P13.2
chr11	8262213	8263485	cluster_1	no_overlap	none
chr11	62553025	62553301	cluster_1	no_overlap	none
chr15	63502889	63504388	cluster_1	loBiv	USP3
chr2	161426945	161427193	cluster_1	no_overlap	none
chr19	45597857	45598500	cluster_1	no_overlap	none
chr4	8893386	8894429	cluster_1	no_overlap	none
chr6	41545074	41549080	cluster_1	loBiv	FOXP4;RP11-328M4.2
chr15	41512032	41512297	cluster_1	hiBiv	LTK
chr8	29347290	29353604	cluster_1	loBiv	DUSP4;RP4-676L2.1
chr17	38671773	38672025	cluster_1	no_overlap	none
chr9	36987707	36988016	cluster_1	no_overlap	none
chr19	45598538	45598870	cluster_1	no_overlap	none
chr17	38671055	38671653	cluster_1	no_overlap	none
chr15	79089245	79092113	cluster_1	hiBiv	RASGRF1
chr20	63006549	63007472	cluster_1	hiBiv	BHLHE23;RP11-305P22.9
chr2	236178294	236179436	cluster_1	no_overlap	none
chr2	113276770	113278815	cluster_1	hiBiv	PAX8
chr7	8441008	8444719	cluster_1	no_overlap	none
chr6	105980955	105982121	cluster_1	no_overlap	none
chr15	52786978	52788598	cluster_1	no_overlap	none
chr8	144326022	144327688	cluster_1	loBiv	DGAT1
chr6	50724144	50724740	cluster_1	no_overlap	none
chr20	2752077	2752892	cluster_1	no_overlap	none
chr2	181680332	181681949	cluster_1	hiBiv	CERKL;NEUROD1;AC013733.3
chr11	118609483	118611072	cluster_1	no_overlap	none
chr6	166169424	166169888	cluster_1	hiBiv	T
chr6	166166237	166169211	cluster_1	hiBiv	T
chr8	736647	737931	cluster_1	no_overlap	none
chr1	220876519	220878021	cluster_1	hiBiv	HLX
chr3	169665696	169666134	cluster_1	no_overlap	none
chr7	19116135	19118541	cluster_1	hiBiv	TWIST1;AC003986.7
chr15	63504576	63506167	cluster_1	loBiv	USP3
chr8	64576935	64578531	cluster_1	hiBiv	BHLHE22
chr4	13546509	13548496	cluster_1	hiBiv;loBiv	NKX3-2;AC006445.8
chr15	96416340	96417114	cluster_1	no_overlap	none
chr22	49852746	49853626	cluster_1	loBiv	ZBED4
chr5	139794999	139796709	cluster_1	loBiv	PSD2
chr8	738134	739503	cluster_1	no_overlap	none
chr1	75133690	75133922	cluster_1	hiBiv	RP11-510C10.3;RP11-510C10.2
chr5	174720131	174721048	cluster_1	no_overlap	none
chr7	155509332	155510293	cluster_1	hiBiv	AC008060.5
chr15	96322396	96322699	cluster_1	no_overlap	none
chr7	155371699	155372275	cluster_1	no_overlap	none
chr8	64585793	64587528	cluster_1	no_overlap	none
chr2	45013699	45014780	cluster_1	hiBiv	AC093702.1
chr7	128360529	128362393	cluster_1	loBiv	PRRT4
chr11	16613927	16614696	cluster_1	hiBiv	C11orf58
chr20	25077417	25078064	cluster_1	no_overlap	none
chr17	38672181	38675362	cluster_1	no_overlap	none
chr1	110070788	110071057	cluster_1	hiBiv	ALX3
chr7	35261152	35262702	cluster_1	hiBiv	AC009531.2
chr19	40598243	40598731	cluster_1	no_overlap	none
chr4	795237	795872	cluster_1	no_overlap	none
chr20	25081141	25081897	cluster_1	hiBiv	VSX1
chr3	169659512	169660217	cluster_1	no_overlap	none
chr6	170296730	170297272	cluster_1	no_overlap	none
chr9	21993371	21994491	cluster_1	loBiv	CDKN2B-AS1;CDKN2A;RP11-149I2.4
chr9	21989653	21989886	cluster_1	no_overlap	none
chr2	181682812	181683115	cluster_1	hiBiv	NEUROD1;AC013733.3
chr20	25083251	25084225	cluster_1	hiBiv	VSX1
chr13	78593742	78594234	cluster_1	hiBiv	RP11-52L5.6
chr1	33350009	33350714	cluster_1	loBiv	RP11-415J8.5
chr11	1546852	1547634	cluster_1	no_overlap	none
chr6	133895516	133896549	cluster_1	no_overlap	none
chr1	46447995	46449136	cluster_1	hiBiv	RP5-1109J22.2
chr1	75129748	75131678	cluster_1	hiBiv	LHX8;RP11-510C10.3;RP11-510C10.2
chr4	173538094	173539180	cluster_1	no_overlap	none
chr2	199455410	199460727	cluster_1	loBiv	SATB2-AS1
chr7	32942698	32943088	cluster_1	loBiv	RP9P
chr19	1675941	1676314	cluster_1	no_overlap	none
chr6	1378449	1379017	cluster_1	no_overlap	none
chr17	46821536	46821784	cluster_1	no_overlap	none
chr10	117553879	117554157	cluster_1	no_overlap	none
chr4	112524137	112524609	cluster_1	no_overlap	none
chr1	147083749	147085852	cluster_1	loBiv	RP11-325P15.2
chr10	100481734	100482756	cluster_1	no_overlap	none
chr1	75134279	75137781	cluster_1	hiBiv	RP11-510C10.3;RP11-510C10.2
chr10	133335236	133335487	cluster_1	hiBiv	CALY
chr16	73070165	73071004	cluster_1	no_overlap	none
chr10	100482800	100483010	cluster_1	no_overlap	none
chr9	99818559	99820006	cluster_1	loBiv	RP11-554F20.1;NR4A3
chr2	174343456	174344557	cluster_1	no_overlap	none
chr22	49853793	49855173	cluster_1	loBiv	ZBED4
chr15	76335096	76336601	cluster_1	hiBiv	ISL2
chr1	110069902	110070742	cluster_1	hiBiv	ALX3
chr20	46311768	46313266	cluster_1	no_overlap	none
chr6	117269940	117271288	cluster_1	no_overlap	none
chr4	1009059	1009680	cluster_1	loBiv	FGFRL1
chr19	30226199	30229581	cluster_1	loBiv	ZNF536;AC005597.1
chr5	523307	524772	cluster_1	no_overlap	none
chr22	20436417	20438669	cluster_1	loBiv	SCARF2
chr9	36986125	36987450	cluster_1	no_overlap	none
chr18	47247569	47247920	cluster_1	hiBiv	SKOR2
chr12	114703178	114703413	cluster_1	no_overlap	none
chr2	144510283	144510639	cluster_1	no_overlap	none
chr15	37095334	37099670	cluster_1	hiBiv;loBiv	RP11-128A17.1;MEIS2
chr12	26121686	26123518	cluster_1	loBiv	SSPN;BHLHE41
chr8	71553817	71555000	cluster_1	no_overlap	none
chr8	22704639	22705238	cluster_1	no_overlap	none
chr17	68204782	68207199	cluster_1	no_overlap	none
chr4	54233005	54234316	cluster_1	no_overlap	none
chr9	21990197	21990431	cluster_1	no_overlap	none
chr5	159105346	159105704	cluster_1	no_overlap	none
chr12	123972020	123973117	cluster_1	loBiv	RP11-214K3.18;ZNF664;CCDC92;FAM101A
chr5	135050152	135050866	cluster_1	no_overlap	none
chr6	28211638	28213347	cluster_1	no_overlap	none
chr9	14344983	14350077	cluster_1	no_overlap	none
chr5	3605848	3607009	cluster_1	no_overlap	none
chr17	7922510	7923460	cluster_1	no_overlap	none
chr1	33348350	33349899	cluster_1	loBiv	RP11-415J8.5
chr3	134650475	134651564	cluster_1	hiBiv	KY
chr2	181683153	181684924	cluster_1	hiBiv	AC013733.3
chr6	84763278	84765238	cluster_1	hiBiv	TBX18
chr14	60637014	60638602	cluster_1	no_overlap	none
chr5	2738773	2740139	cluster_1	loBiv	RP11-129I19.2
chr11	124762459	124763239	cluster_1	hiBiv	ESAM
chr19	50686249	50687203	cluster_1	no_overlap	none
chr17	46817250	46817815	cluster_1	no_overlap	none
chr6	117264361	117266440	cluster_1	hiBiv	VGLL2
chr3	27712382	27713134	cluster_1	hiBiv	RP11-222K16.2
chr5	55220173	55221256	cluster_1	no_overlap	none
chr14	60509132	60509970	cluster_1	hiBiv	SIX6
chr17	81340970	81341415	cluster_1	no_overlap	none
chr14	60511243	60511595	cluster_1	no_overlap	none
chr5	43041704	43042732	cluster_1	hiBiv	AC025171.1;ANXA2R
chr17	50558694	50560473	cluster_1	hiBiv	CACNA1G;CACNA1G-AS1
chr17	50560632	50562929	cluster_1	hiBiv	CACNA1G;CACNA1G-AS1;RP11-94C24.11
chr19	30225746	30226076	cluster_1	no_overlap	none
chr14	60508418	60509081	cluster_1	hiBiv	SIX6
chr17	38703453	38703925	cluster_1	no_overlap	none
chr17	38704140	38707238	cluster_1	no_overlap	none
chr9	14344032	14344762	cluster_1	no_overlap	none
chr17	81341464	81341934	cluster_1	no_overlap	none
chr10	101060154	101061947	cluster_1	loBiv;hiBiv	RP11-108L7.15;KAZALD1
chr19	50555743	50556753	cluster_1	no_overlap	none
chr17	81961457	81961965	cluster_1	hiBiv	NOTUM
chr19	30224981	30225620	cluster_1	no_overlap	none
chr16	73071119	73071446	cluster_1	no_overlap	none
chr21	44919218	44919569	cluster_1	loBiv	ITGB2-AS1
chr10	101042510	101043667	cluster_1	no_overlap	none
chr18	47247131	47247477	cluster_1	hiBiv	SKOR2
chr3	184603639	184604995	cluster_1	no_overlap	none
chr20	64037924	64039116	cluster_1	no_overlap	none
chr11	129372471	129373619	cluster_1	no_overlap	none
chr4	146633318	146633925	cluster_1	no_overlap	none
chr8	76677564	76678688	cluster_1	no_overlap	none
chr8	64368176	64375396	cluster_1	loBiv	RP11-32K4.1;LINC00966
chr4	146654637	146655840	cluster_1	no_overlap	none
chr19	30223479	30223960	cluster_1	no_overlap	none
chr1	165353804	165357293	cluster_1	hiBiv	LMX1A
chr19	1671789	1672039	cluster_1	no_overlap	none
chr6	99618545	99619603	cluster_1	no_overlap	none
chr14	105473895	105475563	cluster_1	loBiv	CRIP2
chr7	19107062	19108842	cluster_1	no_overlap	none
chr5	88695235	88695473	cluster_1	hiBiv	CTC-467M3.3
chr15	36877464	36879076	cluster_1	no_overlap	none
chr19	49441606	49442782	cluster_1	loBiv	SLC17A7
chr12	42238433	42238900	cluster_1	loBiv	YAF2;PPHLN1
chr8	76677114	76677346	cluster_1	no_overlap	none
chr2	161413973	161415532	cluster_1	hiBiv	TBR1
chr16	67521301	67521618	cluster_1	no_overlap	none
chr17	74860886	74861607	cluster_1	hiBiv	GRIN2C
chr11	128903417	128904082	cluster_1	loBiv	C11orf45
chr6	147507243	147507822	cluster_1	hiBiv	SAMD5
chr4	110639191	110639638	cluster_1	no_overlap	none
chr2	161427272	161428369	cluster_1	no_overlap	none
chr17	81342011	81346196	cluster_1	no_overlap	none
chr11	30015813	30017728	cluster_1	hiBiv	KCNA4
chr11	129373662	129374734	cluster_1	hiBiv	BARX2
chr6	147508015	147509703	cluster_1	hiBiv	SAMD5
chr19	1455054	1455511	cluster_1	no_overlap	none
chr1	165351828	165353217	cluster_1	no_overlap	none
chr10	22324799	22326477	cluster_1	no_overlap	none
chr6	30103299	30103941	cluster_1	no_overlap	none
chr19	30222617	30223285	cluster_1	no_overlap	none
chr1	50977425	50979036	cluster_1	no_overlap	none
chr19	40597133	40598137	cluster_1	no_overlap	none
chr3	147423177	147423723	cluster_1	no_overlap	none
chr1	213987031	213990096	cluster_1	hiBiv	PROX1-AS1
chr8	76680388	76683562	cluster_1	loBiv	ZFHX4;ZFHX4-AS1
chr10	26214225	26218839	cluster_1	hiBiv	GAD2
chr9	96026451	96026691	cluster_1	loBiv	LINC00092
chr21	44918698	44919153	cluster_1	loBiv	ITGB2-AS1
chr19	47429318	47430772	cluster_1	no_overlap	none
chr17	81346359	81347227	cluster_1	no_overlap	none
chr10	101778475	101779557	cluster_1	no_overlap	none
chr9	96027276	96028137	cluster_1	loBiv	LINC00092
chr16	2467552	2468828	cluster_1	loBiv	RP11-715J22.2
chr15	96320712	96322329	cluster_1	no_overlap	none
chr5	51377731	51379495	cluster_1	no_overlap	none
chr18	57427298	57429229	cluster_1	no_overlap	none
chr6	1377966	1378290	cluster_1	no_overlap	none
chr11	129375059	129375981	cluster_1	hiBiv	BARX2
chr4	1009890	1010305	cluster_1	loBiv	FGFRL1
chr6	98823667	98826056	cluster_1	no_overlap	none
chr10	49397605	49398867	cluster_1	no_overlap	none
chr2	56183819	56186075	cluster_1	loBiv	CCDC85A;AC007743.1
chr7	36366456	36367274	cluster_1	no_overlap	none
chr9	68356426	68356990	cluster_1	no_overlap	none
chr9	96022975	96023197	cluster_1	no_overlap	none
chr5	73230121	73230962	cluster_1	no_overlap	none
chr19	1668880	1669513	cluster_1	no_overlap	none
chr15	40290998	40291618	cluster_1	no_overlap	none
chr5	73232064	73232628	cluster_1	no_overlap	none
chr17	61416634	61416941	cluster_1	no_overlap	none
chr11	129376086	129376683	cluster_1	hiBiv	BARX2
chr5	42991570	42993457	cluster_1	no_overlap	none
chr1	156641486	156642893	cluster_1	loBiv	RP11-284F21.9;BCAN;RP11-284F21.10
chr6	6005992	6009509	cluster_1	loBiv	NRN1
chr3	55474054	55474693	cluster_1	no_overlap	none
chr17	44971846	44972495	cluster_1	no_overlap	none
chr12	3490026	3492321	cluster_1	no_overlap	none
chr12	80708047	80709293	cluster_1	hiBiv	MYF6
chr17	44959498	44960642	cluster_1	no_overlap	none
chr19	1668395	1668838	cluster_1	no_overlap	none
chr13	112072660	112074527	cluster_1	no_overlap	none
chr20	36091622	36094189	cluster_1	loBiv	EPB41L1
chr12	80709847	80710621	cluster_1	no_overlap	none
chr5	73233202	73234222	cluster_1	no_overlap	none
chr12	48999369	48999999	cluster_1	hiBiv	RP11-386G11.5;DDN
chr6	41503066	41504492	cluster_1	loBiv	RP11-328M4.3
chr2	66580957	66581714	cluster_1	no_overlap	none
chr6	30102261	30102741	cluster_1	no_overlap	none
chr8	54469741	54470841	cluster_1	no_overlap	none
chr6	84773032	84774805	cluster_1	no_overlap	none
chr2	19347263	19348698	cluster_1	loBiv	MIR4757
chr11	20596593	20598013	cluster_1	hiBiv	SLC6A5
chr10	75430469	75430756	cluster_1	hiBiv	RP11-399K21.10
chr20	56628660	56632502	cluster_1	hiBiv	TFAP2C
chr3	147423781	147425083	cluster_1	no_overlap	none
chr2	66581798	66582399	cluster_1	no_overlap	none
chr17	2029728	2031088	cluster_1	loBiv	DPH1
chr7	36367341	36367794	cluster_1	no_overlap	none
chr7	101182739	101183050	cluster_1	no_overlap	none
chr16	714614	715014	cluster_1	loBiv	METRN
chr2	66574524	66575425	cluster_1	loBiv	AC007392.3
chr1	217133815	217137990	cluster_1	hiBiv	ESRRG
chr5	73234437	73234752	cluster_1	no_overlap	none
chr2	104844206	104845776	cluster_1	no_overlap	none
chr18	47246437	47247086	cluster_1	no_overlap	none
chr14	74241628	74242481	cluster_1	no_overlap	none
chr15	59998181	59998663	cluster_1	no_overlap	none
chr11	128904996	128906072	cluster_1	loBiv	C11orf45
chr12	116876169	116876948	cluster_1	no_overlap	none
chr3	75658057	75659085	cluster_1	no_overlap	none
chr12	42237004	42238340	cluster_1	loBiv	YAF2;PPHLN1
chr5	136203092	136203356	cluster_1	no_overlap	none
chr7	35248519	35249702	cluster_1	no_overlap	none
chr1	26164372	26165110	cluster_1	no_overlap	none
chr1	2525343	2527068	cluster_1	no_overlap	none
chr12	52014531	52015059	cluster_1	no_overlap	none
chr8	10733996	10735072	cluster_1	no_overlap	none
chr1	998179	1002004	cluster_1	hiBiv	RP11-54O7.17;HES4
chr4	10456118	10457875	cluster_1	hiBiv	ZNF518B
chr20	2799472	2801852	cluster_1	loBiv	CPXM1
chr12	26124315	26127361	cluster_1	loBiv	BHLHE41;RP11-283G6.3
chr1	217139195	217139680	cluster_1	hiBiv	ESRRG
chr9	97983285	97985520	cluster_1	hiBiv	ANP32B
chr8	80566015	80566350	cluster_1	no_overlap	none
chr16	2473528	2476412	cluster_1	loBiv	TBC1D24
chr6	98847426	98848876	cluster_1	no_overlap	none
chr4	1010530	1010995	cluster_1	loBiv	FGFRL1
chr4	110639680	110640158	cluster_1	loBiv	PITX2
chr19	1450140	1450960	cluster_1	no_overlap	none
chr10	92699213	92700307	cluster_1	no_overlap	none
chr5	132825233	132826318	cluster_1	no_overlap	none
chr1	197902016	197903499	cluster_1	loBiv	C1orf53
chr1	61050065	61051607	cluster_1	no_overlap	none
chr2	66573847	66574416	cluster_1	loBiv	AC007392.3
chr5	139787678	139788649	cluster_1	no_overlap	none
chr19	13102491	13102962	cluster_1	loBiv	LYL1
chr1	217139748	217141135	cluster_1	hiBiv	ESRRG
chr6	1604192	1604424	cluster_1	no_overlap	none
chr4	13549149	13549434	cluster_1	loBiv	AC006445.8
chrX	25012849	25013367	cluster_1	no_overlap	none
chr12	80713779	80714391	cluster_1	no_overlap	none
chrX	635363	636104	cluster_1	no_overlap	none
chr10	100655685	100657064	cluster_1	no_overlap	none
chr14	60514262	60516489	cluster_1	loBiv	RP11-1042B17.3;C14orf39
chr5	51399008	51400102	cluster_1	no_overlap	none
chr20	21505470	21506434	cluster_1	no_overlap	none
chr18	75207730	75210222	cluster_1	loBiv	ZADH2;TSHZ1
chr22	50524609	50527215	cluster_1	loBiv	SCO2
chr10	102225838	102226193	cluster_1	loBiv	ELOVL3
chr14	105489871	105490701	cluster_1	loBiv	C14orf80
chr17	60134674	60136043	cluster_1	loBiv	CTD-2319I12.4
chr7	128909548	128911126	cluster_1	loBiv	KCP
chr12	5429418	5430163	cluster_1	hiBiv	NTF3
chr8	64575292	64576342	cluster_1	no_overlap	none
chr4	1413963	1414265	cluster_1	no_overlap	none
chr12	5428555	5428869	cluster_1	no_overlap	none
chr20	63177459	63179375	cluster_1	loBiv	MIR124-3;RP5-963E22.4
chrX	631777	632120	cluster_1	no_overlap	none
chr17	76071477	76073292	cluster_1	loBiv;hiBiv	ZACN;SRP68;GALR2
chrX	25015353	25015987	cluster_1	hiBiv	ARX
chr19	17947305	17947845	cluster_1	no_overlap	none
chrX	630286	631589	cluster_1	no_overlap	none
chr8	113437961	113438849	cluster_1	hiBiv	CSMD3
chrX	624307	624674	cluster_1	no_overlap	none
chr13	99988994	99992512	cluster_2	no_overlap	none
chr1	16612250	16614156	cluster_2	loBiv	NBPF1
chr3	181703394	181704301	cluster_2	no_overlap	none
chr1	16535352	16536253	cluster_2	no_overlap	none
chr1	16534877	16535301	cluster_2	no_overlap	none
chr3	75667845	75668621	cluster_2	no_overlap	none
chr19	919182	919989	cluster_2	loBiv	KISS1R
chr19	920138	920587	cluster_2	no_overlap	none
chr19	917883	919129	cluster_2	loBiv	KISS1R
chr1	63325770	63327387	cluster_2	loBiv	RP4-792G4.2
chr6	33204595	33205661	cluster_2	no_overlap	none
chr19	916714	917827	cluster_2	loBiv	KISS1R
chr3	75669943	75670217	cluster_2	no_overlap	none
chr3	75669513	75669840	cluster_2	no_overlap	none
chr13	99959811	99960419	cluster_2	no_overlap	none
chr9	95514809	95517785	cluster_2	hiBiv	RP11-435O5.4;PTCH1
chr19	39506995	39508343	cluster_2	no_overlap	none
chr10	102240663	102241582	cluster_2	hiBiv	PITX3
chr3	181702393	181702984	cluster_2	no_overlap	none
chr19	31354476	31357140	cluster_2	no_overlap	none
chr19	31348170	31353347	cluster_2	loBiv	AC007796.1;TSHZ3
chr1	63329417	63331073	cluster_2	no_overlap	none
chr7	122314185	122317564	cluster_2	no_overlap	none
chr12	6773208	6774192	cluster_2	loBiv	LAG3
chr15	40281201	40284098	cluster_2	hiBiv	ANKRD63
chr19	40610208	40610536	cluster_2	no_overlap	none
chr22	49847904	49850026	cluster_2	no_overlap	none
chr3	181723841	181724302	cluster_2	no_overlap	none
chr12	31118323	31119276	cluster_2	no_overlap	none
chr12	31120513	31121189	cluster_2	no_overlap	none
chr12	31117310	31118142	cluster_2	no_overlap	none
chr7	5418903	5419359	cluster_2	hiBiv	AC093620.5;AC092171.2
chr6	27287742	27289335	cluster_2	no_overlap	none
chr11	118607570	118608909	cluster_2	hiBiv	PHLDB1
chr14	20627902	20628736	cluster_2	no_overlap	none
chr20	31869773	31871343	cluster_2	loBiv	TTLL9;DUSP15
chr19	1445401	1446675	cluster_2	loBiv	APC2
chr3	169666515	169667046	cluster_2	no_overlap	none
chr14	20623785	20627340	cluster_2	no_overlap	none
chr2	85752941	85755618	cluster_2	hiBiv	ATOH8
chr10	102241691	102242360	cluster_2	hiBiv	PITX3
chr1	228463445	228465946	cluster_2	loBiv	MIR4666A;HIST3H2BA
chr20	46307338	46309113	cluster_2	hiBiv	CDH22
chr1	155129875	155130444	cluster_2	no_overlap	none
chr19	13099175	13099446	cluster_2	no_overlap	none
chr19	49422578	49423278	cluster_2	hiBiv	PTH2;CTD-3148I10.1
chr13	99957844	99959749	cluster_2	no_overlap	none
chr17	46818323	46820507	cluster_2	no_overlap	none
chr17	38701785	38702921	cluster_2	no_overlap	none
chr5	136191608	136193667	cluster_2	hiBiv	AC009014.3
chr11	128889987	128891235	cluster_2	hiBiv	KCNJ5
chr10	101062051	101062556	cluster_2	loBiv;hiBiv	RP11-108L7.15;KAZALD1
chr7	20790424	20790722	cluster_2	no_overlap	none
chr17	50564422	50564761	cluster_2	hiBiv	RP11-94C24.11
chr17	60138610	60139662	cluster_2	hiBiv	CTD-2319I12.5
chr10	101775539	101776765	cluster_2	hiBiv	FGF8
chr12	48997290	48999132	cluster_2	hiBiv	RP11-386G11.5;DDN
chr3	169658161	169659182	cluster_2	no_overlap	none
chr10	101773534	101773763	cluster_2	no_overlap	none
chr7	20790818	20791815	cluster_2	no_overlap	none
chr14	53946182	53947866	cluster_2	loBiv	MIR5580
chr1	155125984	155129287	cluster_2	hiBiv	EFNA1
chr15	28094346	28097504	cluster_2	loBiv	OCA2
chr12	53738013	53740351	cluster_2	no_overlap	none
chr17	42674196	42677085	cluster_2	loBiv	PLEKHH3
chr5	73450911	73451762	cluster_2	hiBiv	RP11-79P5.7
chr1	110067941	110068331	cluster_2	no_overlap	none
chr7	132575315	132576128	cluster_2	no_overlap	none
chr14	60507022	60507510	cluster_2	hiBiv	SIX6
chr6	28793735	28795359	cluster_2	no_overlap	none
chr11	69817234	69818346	cluster_2	hiBiv	FGF3
chr17	7853614	7854050	cluster_2	loBiv	TMEM88
chr14	38211367	38211797	cluster_2	no_overlap	none
chr1	6242229	6246785	cluster_2	loBiv	HES3
chr9	97982502	97983149	cluster_2	hiBiv	ANP32B
chr7	5429577	5430457	cluster_2	loBiv	RP11-1275H24.3;RP11-1275H24.1
chr14	38210830	38211248	cluster_2	no_overlap	none
chr19	55369207	55370431	cluster_2	loBiv	IL11
chr19	55370563	55371002	cluster_2	loBiv	IL11
chr14	104799336	104801602	cluster_2	loBiv	ZBTB42
chr5	784214	785765	cluster_2	no_overlap	none
chr2	66575573	66578654	cluster_2	loBiv	AC007392.3
chr11	114058814	114061721	cluster_2	hiBiv	ZBTB16
chr9	96020408	96022937	cluster_2	no_overlap	none
chr3	158104850	158107817	cluster_2	hiBiv	RSRC1;SHOX2
chr7	132576225	132577930	cluster_2	no_overlap	none
chr9	14350141	14350442	cluster_2	no_overlap	none
chr7	20793243	20793961	cluster_2	no_overlap	none
chr12	48813385	48816149	cluster_2	loBiv	CACNB3
chr19	45601637	45602155	cluster_2	loBiv	GPR4;OPA3
chr11	114058295	114058762	cluster_2	hiBiv	ZBTB16
chr11	69818791	69819278	cluster_2	hiBiv	FGF3
chr10	49394544	49396572	cluster_2	hiBiv	DRGX
[truncated: 25,116 more rows]
